# Supplementary material for: Integrated Multi-Omics Analysis Reveals the Survival Strategy of Dongxiang Wild Rice (DXWR, Oryza rufipogon Griff.) Under Low-Temperature and Anaerobic Stress
Source: Plants (Basel). 2025 Oct 10;14(20):3120. doi: 10.3390/plants14203120 (PMC12567391; doi:10.3390/plants14203120)
Supplement: Supplementary file 1 [file plants-14-03120-s001.zip]

Archive with 6 entries (6 files):
- plants-3888558-Supplementary.pdf
- Table S1.xlsx
- Table S2.xlsx
- Table S3.xlsx
- Table S4.xlsx
- TableS5.xlsx
