# Supplementary material for: Integrated Multi-Omics Analysis Reveals the Survival Strategy of Dongxiang Wild Rice (DXWR, Oryza rufipogon Griff.) Under Low-Temperature and Anaerobic Stress
Source: Plants (Basel). 2025 Oct 10;14(20):3120. doi: 10.3390/plants14203120 (PMC12567391; doi:10.3390/plants14203120)
Supplement: Supplementary file 1 [file plants-14-03120-s001.zip › Table S1.xlsx]

## Sheet: Sheet1
DXWR_ID	MSU	ZS97	W1943	SL1	Oryza_nivara	LM8
JX1.Chr01g00001	TRUE	TRUE	TRUE	TRUE	TRUE	TRUE	Core genes
JX1.Chr01g00002	FALSE	TRUE	TRUE	TRUE	TRUE	FALSE	Accessory genes
JX1.Chr01g00003	TRUE	FALSE	TRUE	TRUE	TRUE	TRUE	Accessory genes
JX1.Chr01g00004	TRUE	TRUE	FALSE	TRUE	TRUE	TRUE	Accessory genes
JX1.Chr01g00005	FALSE	FALSE	FALSE	TRUE	FALSE	FALSE	Accessory genes
JX1.Chr01g00006	TRUE	TRUE	TRUE	TRUE	TRUE	TRUE	Core genes
JX1.Chr01g00007	TRUE	TRUE	FALSE	TRUE	TRUE	TRUE	Accessory genes
JX1.Chr01g00008	TRUE	TRUE	TRUE	TRUE	TRUE	TRUE	Core genes
JX1.Chr01g00009	TRUE	TRUE	TRUE	TRUE	TRUE	TRUE	Core genes
JX1.Chr01g00010	TRUE	FALSE	FALSE	FALSE	TRUE	FALSE	Accessory genes
JX1.Chr01g00011	TRUE	TRUE	TRUE	TRUE	TRUE	TRUE	Core genes
JX1.Chr01g00012	TRUE	FALSE	FALSE	FALSE	FALSE	FALSE	Accessory genes
JX1.Chr01g00013	TRUE	TRUE	TRUE	TRUE	TRUE	TRUE	Core genes
JX1.Chr01g00014	FALSE	FALSE	FALSE	TRUE	TRUE	FALSE	Accessory genes
JX1.Chr01g00015	TRUE	TRUE	TRUE	TRUE	TRUE	TRUE	Core genes
JX1.Chr01g00016	TRUE	TRUE	FALSE	TRUE	TRUE	TRUE	Accessory genes
JX1.Chr01g00017	TRUE	TRUE	TRUE	TRUE	TRUE	TRUE	Core genes
JX1.Chr01g00018	TRUE	TRUE	TRUE	TRUE	TRUE	TRUE	Core genes
JX1.Chr01g00019	TRUE	TRUE	TRUE	TRUE	TRUE	TRUE	Core genes
JX1.Chr01g00020	TRUE	TRUE	TRUE	TRUE	TRUE	TRUE	Core genes
JX1.Chr01g00021	TRUE	TRUE	TRUE	TRUE	TRUE	TRUE	Core genes
JX1.Chr01g00022	TRUE	TRUE	TRUE	TRUE	TRUE	TRUE	Core genes
JX1.Chr01g00023	TRUE	TRUE	FALSE	TRUE	FALSE	TRUE	Accessory genes
JX1.Chr01g00024	TRUE	FALSE	FALSE	FALSE	TRUE	TRUE	Accessory genes
JX1.Chr01g00025	TRUE	TRUE	TRUE	TRUE	TRUE	TRUE	Core genes
JX1.Chr01g00026	TRUE	FALSE	TRUE	TRUE	FALSE	TRUE	Accessory genes
JX1.Chr01g00027	TRUE	TRUE	TRUE	TRUE	TRUE	TRUE	Core genes
JX1.Chr01g00028	TRUE	TRUE	TRUE	TRUE	TRUE	TRUE	Core genes
JX1.Chr01g00029	TRUE	TRUE	TRUE	TRUE	TRUE	TRUE	Core genes
JX1.Chr01g00030	TRUE	TRUE	TRUE	TRUE	TRUE	TRUE	Core genes
JX1.Chr01g00031	TRUE	TRUE	TRUE	TRUE	TRUE	TRUE	Core genes
JX1.Chr01g00032	TRUE	TRUE	TRUE	TRUE	TRUE	TRUE	Core genes
JX1.Chr01g00033	TRUE	TRUE	TRUE	TRUE	TRUE	TRUE	Core genes
JX1.Chr01g00034	FALSE	FALSE	TRUE	TRUE	FALSE	TRUE	Accessory genes
JX1.Chr01g00035	TRUE	TRUE	FALSE	TRUE	FALSE	FALSE	Accessory genes
JX1.Chr01g00036	TRUE	TRUE	TRUE	TRUE	TRUE	TRUE	Core genes
JX1.Chr01g00037	TRUE	TRUE	TRUE	TRUE	TRUE	TRUE	Core genes
JX1.Chr01g00038	TRUE	TRUE	TRUE	FALSE	TRUE	TRUE	Accessory genes
JX1.Chr01g00039	TRUE	TRUE	TRUE	TRUE	TRUE	TRUE	Core genes
JX1.Chr01g00040	TRUE	TRUE	TRUE	TRUE	FALSE	TRUE	Accessory genes
JX1.Chr01g00041	TRUE	TRUE	TRUE	TRUE	TRUE	TRUE	Core genes
JX1.Chr01g00042	TRUE	FALSE	FALSE	FALSE	FALSE	TRUE	Accessory genes
JX1.Chr01g00043	FALSE	FALSE	TRUE	FALSE	TRUE	FALSE	Accessory genes
JX1.Chr01g00044	TRUE	TRUE	FALSE	TRUE	FALSE	TRUE	Accessory genes
JX1.Chr01g00045	TRUE	TRUE	TRUE	TRUE	TRUE	TRUE	Core genes
JX1.Chr01g00046	TRUE	TRUE	TRUE	TRUE	TRUE	TRUE	Core genes
JX1.Chr01g00047	TRUE	TRUE	TRUE	TRUE	TRUE	TRUE	Core genes
JX1.Chr01g00048	TRUE	TRUE	TRUE	TRUE	TRUE	TRUE	Core genes
JX1.Chr01g00049	TRUE	TRUE	TRUE	TRUE	TRUE	TRUE	Core genes
JX1.Chr01g00050	TRUE	FALSE	TRUE	TRUE	TRUE	TRUE	Accessory genes
JX1.Chr01g00051	TRUE	TRUE	TRUE	TRUE	TRUE	TRUE	Core genes
JX1.Chr01g00052	TRUE	TRUE	TRUE	TRUE	TRUE	TRUE	Core genes
JX1.Chr01g00053	TRUE	TRUE	TRUE	TRUE	TRUE	TRUE	Core genes
JX1.Chr01g00054	TRUE	TRUE	TRUE	TRUE	TRUE	TRUE	Core genes
JX1.Chr01g00055	TRUE	TRUE	TRUE	TRUE	TRUE	TRUE	Core genes
JX1.Chr01g00056	TRUE	TRUE	TRUE	TRUE	TRUE	TRUE	Core genes
JX1.Chr01g00057	FALSE	FALSE	FALSE	FALSE	FALSE	FALSE	Specific genes
JX1.Chr01g00058	TRUE	TRUE	TRUE	TRUE	TRUE	TRUE	Core genes
JX1.Chr01g00059	FALSE	FALSE	FALSE	FALSE	FALSE	FALSE	Specific genes
JX1.Chr01g00060	TRUE	TRUE	TRUE	TRUE	TRUE	TRUE	Core genes
JX1.Chr01g00061	TRUE	TRUE	TRUE	TRUE	TRUE	TRUE	Core genes
JX1.Chr01g00062	TRUE	TRUE	TRUE	TRUE	TRUE	TRUE	Core genes
JX1.Chr01g00063	TRUE	TRUE	TRUE	TRUE	TRUE	TRUE	Core genes
JX1.Chr01g00064	TRUE	TRUE	TRUE	TRUE	TRUE	TRUE	Core genes
JX1.Chr01g00065	TRUE	TRUE	TRUE	TRUE	TRUE	TRUE	Core genes
JX1.Chr01g00066	TRUE	TRUE	FALSE	TRUE	TRUE	TRUE	Accessory genes
JX1.Chr01g00067	TRUE	TRUE	TRUE	TRUE	TRUE	TRUE	Core genes
JX1.Chr01g00068	FALSE	FALSE	FALSE	FALSE	TRUE	FALSE	Accessory genes
JX1.Chr01g00069	TRUE	TRUE	TRUE	TRUE	TRUE	TRUE	Core genes
JX1.Chr01g00070	TRUE	TRUE	FALSE	FALSE	FALSE	TRUE	Accessory genes
JX1.Chr01g00071	TRUE	FALSE	TRUE	TRUE	FALSE	TRUE	Accessory genes
JX1.Chr01g00072	TRUE	TRUE	TRUE	FALSE	TRUE	TRUE	Accessory genes
JX1.Chr01g00073	TRUE	TRUE	TRUE	TRUE	TRUE	TRUE	Core genes
JX1.Chr01g00074	FALSE	FALSE	FALSE	FALSE	FALSE	FALSE	Specific genes
JX1.Chr01g00075	TRUE	TRUE	TRUE	TRUE	TRUE	TRUE	Core genes
JX1.Chr01g00076	TRUE	FALSE	TRUE	TRUE	TRUE	TRUE	Accessory genes
JX1.Chr01g00077	TRUE	TRUE	TRUE	TRUE	TRUE	TRUE	Core genes
JX1.Chr01g00078	FALSE	TRUE	TRUE	TRUE	TRUE	TRUE	Accessory genes
JX1.Chr01g00079	TRUE	TRUE	TRUE	TRUE	TRUE	TRUE	Core genes
JX1.Chr01g00080	TRUE	TRUE	TRUE	FALSE	TRUE	TRUE	Accessory genes
JX1.Chr01g00081	TRUE	TRUE	TRUE	TRUE	TRUE	TRUE	Core genes
JX1.Chr01g00082	TRUE	TRUE	TRUE	TRUE	TRUE	TRUE	Core genes
JX1.Chr01g00083	TRUE	TRUE	TRUE	TRUE	TRUE	TRUE	Core genes
JX1.Chr01g00084	TRUE	TRUE	TRUE	TRUE	TRUE	TRUE	Core genes
JX1.Chr01g00085	TRUE	TRUE	TRUE	FALSE	TRUE	TRUE	Accessory genes
JX1.Chr01g00086	TRUE	TRUE	TRUE	FALSE	TRUE	TRUE	Accessory genes
JX1.Chr01g00087	TRUE	TRUE	FALSE	TRUE	FALSE	FALSE	Accessory genes
JX1.Chr01g00088	TRUE	TRUE	TRUE	TRUE	TRUE	TRUE	Core genes
JX1.Chr01g00089	FALSE	FALSE	FALSE	FALSE	FALSE	FALSE	Specific genes
JX1.Chr01g00090	TRUE	TRUE	TRUE	TRUE	TRUE	TRUE	Core genes
JX1.Chr01g00091	TRUE	TRUE	TRUE	TRUE	TRUE	TRUE	Core genes
JX1.Chr01g00092	TRUE	TRUE	TRUE	TRUE	TRUE	TRUE	Core genes
JX1.Chr01g00093	TRUE	TRUE	TRUE	TRUE	TRUE	FALSE	Accessory genes
JX1.Chr01g00094	TRUE	TRUE	TRUE	FALSE	TRUE	FALSE	Accessory genes
JX1.Chr01g00095	TRUE	TRUE	FALSE	FALSE	TRUE	FALSE	Accessory genes
JX1.Chr01g00096	TRUE	TRUE	TRUE	TRUE	TRUE	TRUE	Core genes
JX1.Chr01g00097	TRUE	TRUE	TRUE	FALSE	TRUE	TRUE	Accessory genes
JX1.Chr01g00098	FALSE	FALSE	FALSE	FALSE	FALSE	FALSE	Specific genes
JX1.Chr01g00099	FALSE	FALSE	FALSE	FALSE	FALSE	FALSE	Specific genes
JX1.Chr01g00100	TRUE	TRUE	TRUE	FALSE	TRUE	TRUE	Accessory genes
JX1.Chr01g00101	FALSE	FALSE	FALSE	FALSE	TRUE	FALSE	Accessory genes
JX1.Chr01g00102	FALSE	FALSE	FALSE	FALSE	FALSE	FALSE	Specific genes
JX1.Chr01g00103	TRUE	FALSE	FALSE	TRUE	FALSE	FALSE	Accessory genes
JX1.Chr01g00104	FALSE	FALSE	FALSE	FALSE	FALSE	FALSE	Specific genes
JX1.Chr01g00105	FALSE	FALSE	FALSE	FALSE	FALSE	FALSE	Specific genes
JX1.Chr01g00106	FALSE	FALSE	FALSE	FALSE	FALSE	FALSE	Specific genes
JX1.Chr01g00107	FALSE	FALSE	FALSE	FALSE	FALSE	FALSE	Specific genes
JX1.Chr01g00108	FALSE	FALSE	FALSE	FALSE	FALSE	FALSE	Specific genes
JX1.Chr01g00109	TRUE	FALSE	FALSE	TRUE	FALSE	TRUE	Accessory genes
JX1.Chr01g00110	FALSE	TRUE	FALSE	FALSE	TRUE	TRUE	Accessory genes
JX1.Chr01g00111	FALSE	FALSE	FALSE	TRUE	FALSE	FALSE	Accessory genes
JX1.Chr01g00112	TRUE	TRUE	TRUE	FALSE	TRUE	TRUE	Accessory genes
JX1.Chr01g00113	FALSE	FALSE	FALSE	FALSE	FALSE	FALSE	Specific genes
JX1.Chr01g00114	FALSE	FALSE	FALSE	FALSE	FALSE	FALSE	Specific genes
JX1.Chr01g00115	TRUE	TRUE	TRUE	FALSE	TRUE	TRUE	Accessory genes
JX1.Chr01g00116	FALSE	FALSE	TRUE	FALSE	FALSE	FALSE	Accessory genes
JX1.Chr01g00117	FALSE	TRUE	FALSE	FALSE	TRUE	TRUE	Accessory genes
JX1.Chr01g00118	FALSE	TRUE	TRUE	TRUE	TRUE	TRUE	Accessory genes
JX1.Chr01g00119	FALSE	FALSE	FALSE	FALSE	FALSE	FALSE	Specific genes
JX1.Chr01g00120	FALSE	FALSE	FALSE	FALSE	TRUE	FALSE	Accessory genes
JX1.Chr01g00121	FALSE	FALSE	FALSE	FALSE	FALSE	TRUE	Accessory genes
JX1.Chr01g00122	FALSE	FALSE	FALSE	FALSE	FALSE	FALSE	Specific genes
JX1.Chr01g00123	TRUE	TRUE	TRUE	FALSE	TRUE	TRUE	Accessory genes
JX1.Chr01g00124	FALSE	FALSE	FALSE	FALSE	FALSE	FALSE	Specific genes
JX1.Chr01g00125	TRUE	TRUE	TRUE	TRUE	TRUE	TRUE	Core genes
JX1.Chr01g00126	FALSE	FALSE	FALSE	FALSE	FALSE	FALSE	Specific genes
JX1.Chr01g00127	TRUE	TRUE	TRUE	FALSE	FALSE	TRUE	Accessory genes
JX1.Chr01g00128	TRUE	FALSE	TRUE	FALSE	TRUE	FALSE	Accessory genes
JX1.Chr01g00129	TRUE	TRUE	TRUE	FALSE	TRUE	TRUE	Accessory genes
JX1.Chr01g00130	FALSE	FALSE	FALSE	TRUE	FALSE	FALSE	Accessory genes
JX1.Chr01g00131	FALSE	FALSE	FALSE	FALSE	FALSE	FALSE	Specific genes
JX1.Chr01g00132	FALSE	FALSE	FALSE	FALSE	FALSE	FALSE	Specific genes
JX1.Chr01g00133	FALSE	FALSE	FALSE	FALSE	FALSE	FALSE	Specific genes
JX1.Chr01g00134	FALSE	FALSE	FALSE	FALSE	FALSE	FALSE	Specific genes
JX1.Chr01g00135	FALSE	FALSE	FALSE	FALSE	FALSE	FALSE	Specific genes
JX1.Chr01g00136	TRUE	FALSE	FALSE	FALSE	TRUE	TRUE	Accessory genes
JX1.Chr01g00137	FALSE	FALSE	FALSE	FALSE	FALSE	FALSE	Specific genes
JX1.Chr01g00138	FALSE	FALSE	FALSE	FALSE	FALSE	FALSE	Specific genes
JX1.Chr01g00139	TRUE	FALSE	TRUE	FALSE	TRUE	TRUE	Accessory genes
JX1.Chr01g00140	FALSE	FALSE	FALSE	FALSE	FALSE	FALSE	Specific genes
JX1.Chr01g00141	FALSE	FALSE	FALSE	FALSE	FALSE	FALSE	Specific genes
JX1.Chr01g00142	FALSE	FALSE	FALSE	FALSE	FALSE	FALSE	Specific genes
JX1.Chr01g00143	FALSE	FALSE	FALSE	FALSE	FALSE	FALSE	Specific genes
JX1.Chr01g00144	FALSE	FALSE	FALSE	FALSE	FALSE	FALSE	Specific genes
JX1.Chr01g00145	FALSE	FALSE	FALSE	FALSE	FALSE	FALSE	Specific genes
JX1.Chr01g00146	TRUE	TRUE	TRUE	TRUE	TRUE	TRUE	Core genes
JX1.Chr01g00147	TRUE	TRUE	TRUE	TRUE	TRUE	TRUE	Core genes
JX1.Chr01g00148	FALSE	FALSE	FALSE	FALSE	FALSE	TRUE	Accessory genes
JX1.Chr01g00149	TRUE	FALSE	TRUE	TRUE	TRUE	TRUE	Accessory genes
JX1.Chr01g00150	TRUE	FALSE	TRUE	FALSE	TRUE	TRUE	Accessory genes
JX1.Chr01g00151	TRUE	TRUE	TRUE	TRUE	TRUE	TRUE	Core genes
JX1.Chr01g00152	TRUE	TRUE	FALSE	FALSE	FALSE	TRUE	Accessory genes
JX1.Chr01g00153	TRUE	TRUE	TRUE	TRUE	TRUE	TRUE	Core genes
JX1.Chr01g00154	TRUE	TRUE	TRUE	TRUE	FALSE	TRUE	Accessory genes
JX1.Chr01g00155	TRUE	TRUE	TRUE	TRUE	TRUE	TRUE	Core genes
JX1.Chr01g00156	TRUE	FALSE	TRUE	TRUE	TRUE	TRUE	Accessory genes
JX1.Chr01g00157	TRUE	TRUE	TRUE	TRUE	TRUE	TRUE	Core genes
JX1.Chr01g00158	TRUE	TRUE	TRUE	TRUE	TRUE	TRUE	Core genes
JX1.Chr01g00159	TRUE	FALSE	TRUE	TRUE	TRUE	TRUE	Accessory genes
JX1.Chr01g00160	TRUE	TRUE	TRUE	TRUE	TRUE	TRUE	Core genes
JX1.Chr01g00161	FALSE	FALSE	FALSE	TRUE	TRUE	FALSE	Accessory genes
JX1.Chr01g00162	FALSE	FALSE	FALSE	FALSE	FALSE	FALSE	Specific genes
JX1.Chr01g00163	FALSE	FALSE	FALSE	FALSE	FALSE	FALSE	Specific genes
JX1.Chr01g00164	FALSE	FALSE	FALSE	FALSE	FALSE	FALSE	Specific genes
JX1.Chr01g00165	TRUE	TRUE	TRUE	TRUE	TRUE	TRUE	Core genes
JX1.Chr01g00166	TRUE	TRUE	TRUE	TRUE	TRUE	TRUE	Core genes
JX1.Chr01g00167	TRUE	TRUE	TRUE	TRUE	TRUE	TRUE	Core genes
JX1.Chr01g00168	TRUE	TRUE	TRUE	TRUE	TRUE	TRUE	Core genes
JX1.Chr01g00169	TRUE	TRUE	TRUE	TRUE	TRUE	TRUE	Core genes
JX1.Chr01g00170	TRUE	FALSE	TRUE	TRUE	TRUE	TRUE	Accessory genes
JX1.Chr01g00171	TRUE	TRUE	TRUE	TRUE	TRUE	TRUE	Core genes
JX1.Chr01g00172	TRUE	TRUE	TRUE	TRUE	TRUE	TRUE	Core genes
JX1.Chr01g00173	TRUE	TRUE	TRUE	TRUE	TRUE	TRUE	Core genes
JX1.Chr01g00174	TRUE	TRUE	TRUE	TRUE	TRUE	TRUE	Core genes
JX1.Chr01g00175	TRUE	TRUE	TRUE	TRUE	TRUE	TRUE	Core genes
JX1.Chr01g00176	FALSE	TRUE	TRUE	TRUE	TRUE	TRUE	Accessory genes
JX1.Chr01g00177	TRUE	TRUE	TRUE	TRUE	TRUE	TRUE	Core genes
JX1.Chr01g00178	TRUE	TRUE	TRUE	TRUE	TRUE	TRUE	Core genes
JX1.Chr01g00179	FALSE	FALSE	FALSE	FALSE	FALSE	TRUE	Accessory genes
JX1.Chr01g00180	TRUE	TRUE	TRUE	TRUE	TRUE	TRUE	Core genes
JX1.Chr01g00181	FALSE	TRUE	TRUE	FALSE	TRUE	FALSE	Accessory genes
JX1.Chr01g00182	TRUE	TRUE	TRUE	TRUE	FALSE	TRUE	Accessory genes
JX1.Chr01g00183	FALSE	FALSE	TRUE	TRUE	FALSE	FALSE	Accessory genes
JX1.Chr01g00184	TRUE	TRUE	TRUE	FALSE	TRUE	TRUE	Accessory genes
JX1.Chr01g00185	TRUE	TRUE	FALSE	FALSE	FALSE	TRUE	Accessory genes
JX1.Chr01g00186	TRUE	TRUE	TRUE	TRUE	TRUE	TRUE	Core genes
JX1.Chr01g00187	FALSE	FALSE	TRUE	TRUE	FALSE	FALSE	Accessory genes
JX1.Chr01g00188	FALSE	FALSE	FALSE	FALSE	TRUE	FALSE	Accessory genes
JX1.Chr01g00189	TRUE	TRUE	TRUE	TRUE	TRUE	TRUE	Core genes
JX1.Chr01g00190	TRUE	TRUE	TRUE	TRUE	TRUE	TRUE	Core genes
JX1.Chr01g00191	FALSE	FALSE	FALSE	FALSE	FALSE	FALSE	Specific genes
JX1.Chr01g00192	TRUE	TRUE	FALSE	FALSE	FALSE	TRUE	Accessory genes
JX1.Chr01g00193	TRUE	TRUE	FALSE	TRUE	FALSE	FALSE	Accessory genes
JX1.Chr01g00194	TRUE	TRUE	FALSE	TRUE	TRUE	TRUE	Accessory genes
JX1.Chr01g00195	TRUE	TRUE	TRUE	TRUE	TRUE	TRUE	Core genes
JX1.Chr01g00196	TRUE	TRUE	FALSE	TRUE	FALSE	TRUE	Accessory genes
JX1.Chr01g00197	TRUE	TRUE	FALSE	TRUE	TRUE	TRUE	Accessory genes
JX1.Chr01g00198	TRUE	FALSE	FALSE	FALSE	FALSE	FALSE	Accessory genes
JX1.Chr01g00199	TRUE	TRUE	TRUE	TRUE	TRUE	TRUE	Core genes
JX1.Chr01g00200	TRUE	FALSE	TRUE	TRUE	FALSE	TRUE	Accessory genes
JX1.Chr01g00201	TRUE	FALSE	TRUE	TRUE	TRUE	TRUE	Accessory genes
JX1.Chr01g00202	TRUE	TRUE	TRUE	TRUE	TRUE	TRUE	Core genes
JX1.Chr01g00203	TRUE	TRUE	TRUE	TRUE	TRUE	TRUE	Core genes
JX1.Chr01g00204	TRUE	TRUE	TRUE	TRUE	TRUE	TRUE	Core genes
JX1.Chr01g00205	TRUE	TRUE	TRUE	TRUE	TRUE	TRUE	Core genes
JX1.Chr01g00206	TRUE	TRUE	TRUE	TRUE	TRUE	TRUE	Core genes
JX1.Chr01g00207	TRUE	TRUE	TRUE	TRUE	TRUE	TRUE	Core genes
JX1.Chr01g00208	FALSE	TRUE	FALSE	FALSE	FALSE	FALSE	Accessory genes
JX1.Chr01g00209	TRUE	TRUE	TRUE	TRUE	TRUE	TRUE	Core genes
JX1.Chr01g00210	TRUE	TRUE	TRUE	TRUE	TRUE	TRUE	Core genes
JX1.Chr01g00211	TRUE	TRUE	TRUE	TRUE	TRUE	TRUE	Core genes
JX1.Chr01g00212	TRUE	TRUE	TRUE	TRUE	TRUE	TRUE	Core genes
JX1.Chr01g00213	TRUE	TRUE	TRUE	TRUE	TRUE	TRUE	Core genes
JX1.Chr01g00214	TRUE	TRUE	TRUE	TRUE	TRUE	TRUE	Core genes
JX1.Chr01g00215	FALSE	FALSE	FALSE	FALSE	FALSE	FALSE	Specific genes
JX1.Chr01g00216	TRUE	TRUE	TRUE	TRUE	FALSE	TRUE	Accessory genes
JX1.Chr01g00217	TRUE	TRUE	TRUE	TRUE	TRUE	TRUE	Core genes
JX1.Chr01g00218	TRUE	TRUE	TRUE	TRUE	TRUE	TRUE	Core genes
JX1.Chr01g00219	TRUE	TRUE	TRUE	TRUE	TRUE	TRUE	Core genes
JX1.Chr01g00220	TRUE	TRUE	TRUE	TRUE	TRUE	TRUE	Core genes
JX1.Chr01g00221	TRUE	TRUE	TRUE	TRUE	TRUE	TRUE	Core genes
JX1.Chr01g00222	TRUE	FALSE	TRUE	TRUE	TRUE	TRUE	Accessory genes
JX1.Chr01g00223	TRUE	FALSE	TRUE	TRUE	TRUE	TRUE	Accessory genes
JX1.Chr01g00224	TRUE	TRUE	TRUE	TRUE	TRUE	TRUE	Core genes
JX1.Chr01g00225	FALSE	FALSE	FALSE	FALSE	FALSE	FALSE	Specific genes
JX1.Chr01g00226	TRUE	TRUE	TRUE	TRUE	TRUE	TRUE	Core genes
JX1.Chr01g00227	TRUE	TRUE	TRUE	TRUE	TRUE	TRUE	Core genes
JX1.Chr01g00228	TRUE	TRUE	TRUE	TRUE	TRUE	TRUE	Core genes
JX1.Chr01g00229	TRUE	TRUE	TRUE	TRUE	TRUE	TRUE	Core genes
JX1.Chr01g00230	TRUE	TRUE	TRUE	TRUE	FALSE	TRUE	Accessory genes
JX1.Chr01g00231	TRUE	TRUE	TRUE	TRUE	TRUE	TRUE	Core genes
JX1.Chr01g00232	TRUE	TRUE	TRUE	TRUE	TRUE	TRUE	Core genes
JX1.Chr01g00233	TRUE	TRUE	TRUE	TRUE	TRUE	TRUE	Core genes
JX1.Chr01g00234	TRUE	FALSE	TRUE	FALSE	TRUE	FALSE	Accessory genes
JX1.Chr01g00235	TRUE	TRUE	TRUE	TRUE	TRUE	TRUE	Core genes
JX1.Chr01g00236	FALSE	FALSE	FALSE	FALSE	FALSE	FALSE	Specific genes
JX1.Chr01g00237	TRUE	TRUE	TRUE	TRUE	TRUE	TRUE	Core genes
JX1.Chr01g00238	TRUE	TRUE	TRUE	TRUE	TRUE	TRUE	Core genes
JX1.Chr01g00239	TRUE	FALSE	TRUE	TRUE	FALSE	TRUE	Accessory genes
JX1.Chr01g00240	TRUE	FALSE	FALSE	TRUE	TRUE	TRUE	Accessory genes
JX1.Chr01g00241	TRUE	TRUE	TRUE	TRUE	FALSE	TRUE	Accessory genes
JX1.Chr01g00242	TRUE	TRUE	TRUE	FALSE	TRUE	FALSE	Accessory genes
JX1.Chr01g00243	TRUE	TRUE	TRUE	TRUE	TRUE	TRUE	Core genes
JX1.Chr01g00244	TRUE	TRUE	TRUE	TRUE	TRUE	TRUE	Core genes
JX1.Chr01g00245	TRUE	TRUE	FALSE	TRUE	FALSE	TRUE	Accessory genes
JX1.Chr01g00246	TRUE	TRUE	TRUE	FALSE	TRUE	TRUE	Accessory genes
JX1.Chr01g00247	TRUE	TRUE	TRUE	TRUE	TRUE	TRUE	Core genes
JX1.Chr01g00248	TRUE	TRUE	TRUE	TRUE	TRUE	TRUE	Core genes
JX1.Chr01g00249	TRUE	TRUE	TRUE	TRUE	TRUE	TRUE	Core genes
JX1.Chr01g00250	TRUE	TRUE	TRUE	TRUE	TRUE	TRUE	Core genes
JX1.Chr01g00251	TRUE	TRUE	TRUE	TRUE	TRUE	TRUE	Core genes
JX1.Chr01g00252	TRUE	TRUE	TRUE	TRUE	TRUE	TRUE	Core genes
JX1.Chr01g00253	TRUE	TRUE	FALSE	TRUE	TRUE	TRUE	Accessory genes
JX1.Chr01g00254	TRUE	TRUE	FALSE	TRUE	TRUE	TRUE	Accessory genes
JX1.Chr01g00255	TRUE	TRUE	TRUE	TRUE	TRUE	TRUE	Core genes
JX1.Chr01g00256	FALSE	FALSE	FALSE	FALSE	FALSE	FALSE	Specific genes
JX1.Chr01g00257	FALSE	FALSE	FALSE	FALSE	FALSE	FALSE	Specific genes
JX1.Chr01g00258	TRUE	TRUE	TRUE	TRUE	TRUE	TRUE	Core genes
JX1.Chr01g00259	TRUE	TRUE	TRUE	TRUE	TRUE	TRUE	Core genes
JX1.Chr01g00260	TRUE	TRUE	TRUE	TRUE	TRUE	TRUE	Core genes
JX1.Chr01g00261	TRUE	TRUE	TRUE	TRUE	TRUE	TRUE	Core genes
JX1.Chr01g00262	FALSE	FALSE	TRUE	FALSE	TRUE	FALSE	Accessory genes
JX1.Chr01g00263	TRUE	TRUE	TRUE	TRUE	TRUE	TRUE	Core genes
JX1.Chr01g00264	TRUE	FALSE	TRUE	TRUE	TRUE	TRUE	Accessory genes
JX1.Chr01g00265	TRUE	TRUE	TRUE	TRUE	TRUE	TRUE	Core genes
JX1.Chr01g00266	TRUE	FALSE	TRUE	FALSE	TRUE	FALSE	Accessory genes
JX1.Chr01g00267	TRUE	FALSE	TRUE	FALSE	FALSE	FALSE	Accessory genes
JX1.Chr01g00268	TRUE	TRUE	TRUE	TRUE	TRUE	TRUE	Core genes
JX1.Chr01g00269	TRUE	TRUE	TRUE	TRUE	TRUE	TRUE	Core genes
JX1.Chr01g00270	TRUE	TRUE	TRUE	TRUE	TRUE	TRUE	Core genes
JX1.Chr01g00271	FALSE	FALSE	FALSE	TRUE	TRUE	FALSE	Accessory genes
JX1.Chr01g00272	FALSE	TRUE	FALSE	TRUE	FALSE	FALSE	Accessory genes
JX1.Chr01g00273	FALSE	FALSE	TRUE	TRUE	FALSE	FALSE	Accessory genes
JX1.Chr01g00274	TRUE	TRUE	TRUE	TRUE	TRUE	TRUE	Core genes
JX1.Chr01g00275	TRUE	FALSE	FALSE	TRUE	FALSE	TRUE	Accessory genes
JX1.Chr01g00276	TRUE	TRUE	TRUE	FALSE	TRUE	FALSE	Accessory genes
JX1.Chr01g00277	FALSE	FALSE	FALSE	FALSE	FALSE	FALSE	Specific genes
JX1.Chr01g00278	TRUE	FALSE	FALSE	FALSE	FALSE	FALSE	Accessory genes
JX1.Chr01g00279	FALSE	TRUE	TRUE	TRUE	TRUE	TRUE	Accessory genes
JX1.Chr01g00280	TRUE	FALSE	TRUE	FALSE	FALSE	FALSE	Accessory genes
JX1.Chr01g00281	TRUE	FALSE	FALSE	TRUE	FALSE	FALSE	Accessory genes
JX1.Chr01g00282	TRUE	FALSE	FALSE	TRUE	FALSE	TRUE	Accessory genes
JX1.Chr01g00283	TRUE	TRUE	TRUE	TRUE	TRUE	TRUE	Core genes
JX1.Chr01g00284	TRUE	TRUE	TRUE	TRUE	TRUE	TRUE	Core genes
JX1.Chr01g00285	TRUE	TRUE	TRUE	TRUE	TRUE	TRUE	Core genes
JX1.Chr01g00286	TRUE	TRUE	TRUE	TRUE	TRUE	TRUE	Core genes
JX1.Chr01g00287	TRUE	TRUE	TRUE	TRUE	TRUE	TRUE	Core genes
JX1.Chr01g00288	FALSE	FALSE	FALSE	TRUE	FALSE	FALSE	Accessory genes
JX1.Chr01g00289	TRUE	TRUE	TRUE	TRUE	TRUE	TRUE	Core genes
JX1.Chr01g00290	FALSE	FALSE	FALSE	FALSE	FALSE	TRUE	Accessory genes
JX1.Chr01g00291	TRUE	TRUE	TRUE	TRUE	TRUE	TRUE	Core genes
JX1.Chr01g00292	TRUE	TRUE	TRUE	TRUE	TRUE	FALSE	Accessory genes
JX1.Chr01g00293	FALSE	FALSE	FALSE	TRUE	FALSE	FALSE	Accessory genes
JX1.Chr01g00294	TRUE	TRUE	TRUE	TRUE	TRUE	TRUE	Core genes
JX1.Chr01g00295	TRUE	TRUE	TRUE	TRUE	TRUE	TRUE	Core genes
JX1.Chr01g00296	TRUE	TRUE	TRUE	FALSE	TRUE	TRUE	Accessory genes
JX1.Chr01g00297	TRUE	TRUE	TRUE	TRUE	TRUE	TRUE	Core genes
JX1.Chr01g00298	TRUE	TRUE	TRUE	TRUE	TRUE	TRUE	Core genes
JX1.Chr01g00299	TRUE	FALSE	TRUE	FALSE	TRUE	TRUE	Accessory genes
JX1.Chr01g00300	TRUE	FALSE	FALSE	FALSE	FALSE	TRUE	Accessory genes
JX1.Chr01g00301	TRUE	TRUE	TRUE	TRUE	TRUE	TRUE	Core genes
JX1.Chr01g00302	TRUE	TRUE	TRUE	TRUE	TRUE	TRUE	Core genes
JX1.Chr01g00303	TRUE	TRUE	TRUE	TRUE	TRUE	TRUE	Core genes
JX1.Chr01g00304	TRUE	TRUE	TRUE	TRUE	TRUE	TRUE	Core genes
JX1.Chr01g00305	TRUE	TRUE	TRUE	TRUE	TRUE	TRUE	Core genes
JX1.Chr01g00306	TRUE	TRUE	TRUE	TRUE	TRUE	TRUE	Core genes
JX1.Chr01g00307	TRUE	TRUE	TRUE	TRUE	TRUE	TRUE	Core genes
JX1.Chr01g00308	TRUE	TRUE	TRUE	TRUE	TRUE	TRUE	Core genes
JX1.Chr01g00309	TRUE	TRUE	TRUE	TRUE	TRUE	TRUE	Core genes
JX1.Chr01g00310	TRUE	TRUE	TRUE	TRUE	FALSE	FALSE	Accessory genes
JX1.Chr01g00311	TRUE	FALSE	TRUE	TRUE	TRUE	TRUE	Accessory genes
JX1.Chr01g00312	FALSE	FALSE	FALSE	FALSE	FALSE	FALSE	Specific genes
JX1.Chr01g00313	TRUE	TRUE	TRUE	TRUE	TRUE	TRUE	Core genes
JX1.Chr01g00314	TRUE	TRUE	FALSE	FALSE	FALSE	TRUE	Accessory genes
JX1.Chr01g00315	TRUE	TRUE	TRUE	TRUE	TRUE	TRUE	Core genes
JX1.Chr01g00316	TRUE	TRUE	TRUE	TRUE	FALSE	TRUE	Accessory genes
JX1.Chr01g00317	TRUE	TRUE	FALSE	TRUE	FALSE	TRUE	Accessory genes
JX1.Chr01g00318	TRUE	TRUE	TRUE	TRUE	TRUE	TRUE	Core genes
JX1.Chr01g00319	TRUE	FALSE	FALSE	TRUE	FALSE	TRUE	Accessory genes
JX1.Chr01g00320	FALSE	FALSE	FALSE	FALSE	FALSE	FALSE	Specific genes
JX1.Chr01g00321	TRUE	TRUE	TRUE	TRUE	TRUE	TRUE	Core genes
JX1.Chr01g00322	FALSE	FALSE	TRUE	TRUE	TRUE	TRUE	Accessory genes
JX1.Chr01g00323	TRUE	FALSE	TRUE	TRUE	TRUE	TRUE	Accessory genes
JX1.Chr01g00324	TRUE	TRUE	TRUE	FALSE	TRUE	TRUE	Accessory genes
JX1.Chr01g00325	TRUE	TRUE	TRUE	TRUE	FALSE	TRUE	Accessory genes
JX1.Chr01g00326	TRUE	TRUE	FALSE	FALSE	TRUE	FALSE	Accessory genes
JX1.Chr01g00327	FALSE	FALSE	FALSE	FALSE	FALSE	FALSE	Specific genes
JX1.Chr01g00328	FALSE	FALSE	FALSE	TRUE	FALSE	FALSE	Accessory genes
JX1.Chr01g00329	TRUE	TRUE	TRUE	TRUE	TRUE	TRUE	Core genes
JX1.Chr01g00330	TRUE	TRUE	TRUE	TRUE	TRUE	TRUE	Core genes
JX1.Chr01g00331	TRUE	TRUE	TRUE	TRUE	TRUE	TRUE	Core genes
JX1.Chr01g00332	FALSE	FALSE	FALSE	FALSE	FALSE	FALSE	Specific genes
JX1.Chr01g00333	TRUE	FALSE	TRUE	TRUE	FALSE	TRUE	Accessory genes
JX1.Chr01g00334	TRUE	FALSE	TRUE	TRUE	FALSE	TRUE	Accessory genes
JX1.Chr01g00335	TRUE	FALSE	TRUE	FALSE	FALSE	TRUE	Accessory genes
JX1.Chr01g00336	TRUE	TRUE	TRUE	TRUE	TRUE	FALSE	Accessory genes
JX1.Chr01g00337	TRUE	FALSE	FALSE	FALSE	FALSE	FALSE	Accessory genes
JX1.Chr01g00338	FALSE	FALSE	TRUE	TRUE	FALSE	FALSE	Accessory genes
JX1.Chr01g00339	TRUE	FALSE	TRUE	TRUE	FALSE	FALSE	Accessory genes
JX1.Chr01g00340	TRUE	TRUE	TRUE	TRUE	TRUE	TRUE	Core genes
JX1.Chr01g00341	TRUE	TRUE	TRUE	TRUE	TRUE	TRUE	Core genes
JX1.Chr01g00342	FALSE	TRUE	TRUE	TRUE	TRUE	TRUE	Accessory genes
JX1.Chr01g00343	TRUE	TRUE	TRUE	TRUE	TRUE	TRUE	Core genes
JX1.Chr01g00344	TRUE	FALSE	TRUE	FALSE	FALSE	TRUE	Accessory genes
JX1.Chr01g00345	TRUE	FALSE	TRUE	TRUE	TRUE	FALSE	Accessory genes
JX1.Chr01g00346	TRUE	TRUE	TRUE	TRUE	TRUE	TRUE	Core genes
JX1.Chr01g00347	TRUE	TRUE	TRUE	TRUE	TRUE	TRUE	Core genes
JX1.Chr01g00348	TRUE	TRUE	TRUE	TRUE	TRUE	TRUE	Core genes
JX1.Chr01g00349	FALSE	FALSE	FALSE	FALSE	FALSE	FALSE	Specific genes
JX1.Chr01g00350	TRUE	TRUE	TRUE	TRUE	TRUE	TRUE	Core genes
JX1.Chr01g00351	TRUE	TRUE	TRUE	TRUE	TRUE	TRUE	Core genes
JX1.Chr01g00352	FALSE	FALSE	FALSE	FALSE	FALSE	TRUE	Accessory genes
JX1.Chr01g00353	TRUE	TRUE	TRUE	TRUE	TRUE	TRUE	Core genes
JX1.Chr01g00354	TRUE	TRUE	TRUE	TRUE	TRUE	FALSE	Accessory genes
JX1.Chr01g00355	FALSE	TRUE	FALSE	FALSE	FALSE	FALSE	Accessory genes
JX1.Chr01g00356	TRUE	TRUE	TRUE	TRUE	TRUE	TRUE	Core genes
JX1.Chr01g00357	FALSE	FALSE	FALSE	FALSE	FALSE	FALSE	Specific genes
JX1.Chr01g00358	TRUE	TRUE	TRUE	FALSE	TRUE	FALSE	Accessory genes
JX1.Chr01g00359	TRUE	TRUE	TRUE	TRUE	TRUE	TRUE	Core genes
JX1.Chr01g00360	TRUE	TRUE	TRUE	FALSE	TRUE	TRUE	Accessory genes
JX1.Chr01g00361	FALSE	FALSE	FALSE	FALSE	FALSE	FALSE	Specific genes
JX1.Chr01g00362	TRUE	TRUE	TRUE	FALSE	TRUE	TRUE	Accessory genes
JX1.Chr01g00363	TRUE	TRUE	TRUE	TRUE	TRUE	TRUE	Core genes
JX1.Chr01g00364	TRUE	TRUE	TRUE	TRUE	TRUE	TRUE	Core genes
JX1.Chr01g00365	TRUE	TRUE	TRUE	TRUE	TRUE	TRUE	Core genes
JX1.Chr01g00366	TRUE	FALSE	TRUE	TRUE	TRUE	TRUE	Accessory genes
JX1.Chr01g00367	FALSE	FALSE	FALSE	TRUE	FALSE	FALSE	Accessory genes
JX1.Chr01g00368	TRUE	TRUE	TRUE	TRUE	FALSE	FALSE	Accessory genes
JX1.Chr01g00369	FALSE	FALSE	FALSE	TRUE	FALSE	FALSE	Accessory genes
JX1.Chr01g00370	FALSE	TRUE	FALSE	FALSE	FALSE	TRUE	Accessory genes
JX1.Chr01g00371	TRUE	TRUE	TRUE	TRUE	TRUE	TRUE	Core genes
JX1.Chr01g00372	TRUE	TRUE	TRUE	TRUE	TRUE	FALSE	Accessory genes
JX1.Chr01g00373	TRUE	TRUE	TRUE	TRUE	TRUE	TRUE	Core genes
JX1.Chr01g00374	TRUE	FALSE	TRUE	TRUE	TRUE	TRUE	Accessory genes
JX1.Chr01g00375	TRUE	TRUE	TRUE	TRUE	FALSE	TRUE	Accessory genes
JX1.Chr01g00376	TRUE	TRUE	TRUE	TRUE	TRUE	TRUE	Core genes
JX1.Chr01g00377	TRUE	TRUE	TRUE	TRUE	TRUE	TRUE	Core genes
JX1.Chr01g00378	TRUE	TRUE	TRUE	TRUE	TRUE	TRUE	Core genes
JX1.Chr01g00379	FALSE	FALSE	FALSE	TRUE	FALSE	FALSE	Accessory genes
JX1.Chr01g00380	TRUE	TRUE	TRUE	TRUE	TRUE	TRUE	Core genes
JX1.Chr01g00381	TRUE	TRUE	TRUE	FALSE	FALSE	TRUE	Accessory genes
JX1.Chr01g00382	TRUE	FALSE	TRUE	FALSE	FALSE	FALSE	Accessory genes
JX1.Chr01g00383	FALSE	FALSE	FALSE	TRUE	FALSE	FALSE	Accessory genes
JX1.Chr01g00384	FALSE	FALSE	FALSE	FALSE	FALSE	FALSE	Specific genes
JX1.Chr01g00385	FALSE	FALSE	FALSE	TRUE	FALSE	FALSE	Accessory genes
JX1.Chr01g00386	FALSE	TRUE	TRUE	TRUE	TRUE	TRUE	Accessory genes
JX1.Chr01g00387	FALSE	TRUE	TRUE	TRUE	TRUE	TRUE	Accessory genes
JX1.Chr01g00388	FALSE	TRUE	FALSE	TRUE	FALSE	FALSE	Accessory genes
JX1.Chr01g00389	TRUE	FALSE	FALSE	FALSE	FALSE	TRUE	Accessory genes
JX1.Chr01g00390	TRUE	TRUE	TRUE	TRUE	TRUE	TRUE	Core genes
JX1.Chr01g00391	TRUE	TRUE	FALSE	TRUE	TRUE	TRUE	Accessory genes
JX1.Chr01g00392	TRUE	TRUE	TRUE	TRUE	TRUE	TRUE	Core genes
JX1.Chr01g00393	TRUE	TRUE	TRUE	TRUE	TRUE	TRUE	Core genes
JX1.Chr01g00394	TRUE	TRUE	TRUE	TRUE	TRUE	TRUE	Core genes
JX1.Chr01g00395	FALSE	FALSE	FALSE	FALSE	FALSE	FALSE	Specific genes
JX1.Chr01g00396	TRUE	FALSE	FALSE	FALSE	FALSE	TRUE	Accessory genes
JX1.Chr01g00397	TRUE	FALSE	TRUE	TRUE	TRUE	TRUE	Accessory genes
JX1.Chr01g00398	TRUE	FALSE	FALSE	TRUE	FALSE	TRUE	Accessory genes
JX1.Chr01g00399	TRUE	FALSE	FALSE	FALSE	FALSE	TRUE	Accessory genes
JX1.Chr01g00400	FALSE	FALSE	FALSE	FALSE	FALSE	FALSE	Specific genes
JX1.Chr01g00401	FALSE	FALSE	FALSE	FALSE	FALSE	FALSE	Specific genes
JX1.Chr01g00402	FALSE	FALSE	FALSE	FALSE	FALSE	FALSE	Specific genes
JX1.Chr01g00403	FALSE	FALSE	FALSE	FALSE	FALSE	FALSE	Specific genes
JX1.Chr01g00404	TRUE	FALSE	FALSE	FALSE	FALSE	TRUE	Accessory genes
JX1.Chr01g00405	FALSE	FALSE	FALSE	FALSE	FALSE	FALSE	Specific genes
JX1.Chr01g00406	FALSE	TRUE	FALSE	FALSE	FALSE	FALSE	Accessory genes
JX1.Chr01g00407	FALSE	TRUE	TRUE	FALSE	TRUE	FALSE	Accessory genes
JX1.Chr01g00408	FALSE	TRUE	FALSE	FALSE	FALSE	TRUE	Accessory genes
JX1.Chr01g00409	TRUE	FALSE	FALSE	TRUE	FALSE	TRUE	Accessory genes
JX1.Chr01g00410	TRUE	TRUE	TRUE	TRUE	TRUE	TRUE	Core genes
JX1.Chr01g00411	FALSE	FALSE	FALSE	FALSE	FALSE	FALSE	Specific genes
JX1.Chr01g00412	TRUE	TRUE	FALSE	TRUE	FALSE	TRUE	Accessory genes
JX1.Chr01g00413	TRUE	FALSE	TRUE	TRUE	TRUE	TRUE	Accessory genes
JX1.Chr01g00414	FALSE	FALSE	FALSE	TRUE	FALSE	FALSE	Accessory genes
JX1.Chr01g00415	FALSE	FALSE	FALSE	FALSE	FALSE	FALSE	Specific genes
JX1.Chr01g00416	TRUE	FALSE	TRUE	TRUE	FALSE	TRUE	Accessory genes
JX1.Chr01g00417	TRUE	TRUE	TRUE	TRUE	TRUE	TRUE	Core genes
JX1.Chr01g00418	TRUE	TRUE	TRUE	TRUE	TRUE	TRUE	Core genes
JX1.Chr01g00419	TRUE	TRUE	TRUE	TRUE	TRUE	TRUE	Core genes
JX1.Chr01g00420	TRUE	TRUE	TRUE	TRUE	TRUE	TRUE	Core genes
JX1.Chr01g00421	TRUE	TRUE	TRUE	FALSE	TRUE	TRUE	Accessory genes
JX1.Chr01g00422	TRUE	TRUE	TRUE	FALSE	TRUE	FALSE	Accessory genes
JX1.Chr01g00423	TRUE	FALSE	TRUE	FALSE	FALSE	TRUE	Accessory genes
JX1.Chr01g00424	TRUE	TRUE	TRUE	TRUE	TRUE	TRUE	Core genes
JX1.Chr01g00425	FALSE	FALSE	FALSE	FALSE	FALSE	FALSE	Specific genes
JX1.Chr01g00426	TRUE	TRUE	FALSE	TRUE	TRUE	TRUE	Accessory genes
JX1.Chr01g00427	TRUE	TRUE	FALSE	TRUE	TRUE	TRUE	Accessory genes
JX1.Chr01g00428	FALSE	FALSE	FALSE	TRUE	FALSE	TRUE	Accessory genes
JX1.Chr01g00429	TRUE	FALSE	FALSE	TRUE	FALSE	TRUE	Accessory genes
JX1.Chr01g00430	TRUE	TRUE	FALSE	TRUE	FALSE	TRUE	Accessory genes
JX1.Chr01g00431	TRUE	FALSE	FALSE	TRUE	FALSE	FALSE	Accessory genes
JX1.Chr01g00432	FALSE	FALSE	FALSE	FALSE	FALSE	TRUE	Accessory genes
JX1.Chr01g00433	TRUE	TRUE	TRUE	TRUE	TRUE	TRUE	Core genes
JX1.Chr01g00434	TRUE	TRUE	TRUE	TRUE	TRUE	TRUE	Core genes
JX1.Chr01g00435	TRUE	TRUE	TRUE	TRUE	TRUE	TRUE	Core genes
JX1.Chr01g00436	TRUE	TRUE	TRUE	TRUE	TRUE	TRUE	Core genes
JX1.Chr01g00437	TRUE	TRUE	TRUE	TRUE	TRUE	TRUE	Core genes
JX1.Chr01g00438	TRUE	TRUE	TRUE	TRUE	TRUE	TRUE	Core genes
JX1.Chr01g00439	TRUE	TRUE	TRUE	TRUE	TRUE	TRUE	Core genes
JX1.Chr01g00440	FALSE	FALSE	FALSE	FALSE	FALSE	TRUE	Accessory genes
JX1.Chr01g00441	TRUE	FALSE	TRUE	TRUE	TRUE	TRUE	Accessory genes
JX1.Chr01g00442	TRUE	TRUE	TRUE	TRUE	TRUE	TRUE	Core genes
JX1.Chr01g00443	FALSE	TRUE	TRUE	TRUE	TRUE	TRUE	Accessory genes
JX1.Chr01g00444	TRUE	TRUE	TRUE	FALSE	TRUE	TRUE	Accessory genes
JX1.Chr01g00445	TRUE	TRUE	TRUE	TRUE	TRUE	TRUE	Core genes
JX1.Chr01g00446	FALSE	FALSE	FALSE	FALSE	FALSE	FALSE	Specific genes
JX1.Chr01g00447	TRUE	FALSE	TRUE	TRUE	TRUE	TRUE	Accessory genes
JX1.Chr01g00448	TRUE	TRUE	TRUE	TRUE	FALSE	TRUE	Accessory genes
JX1.Chr01g00449	TRUE	TRUE	TRUE	TRUE	TRUE	TRUE	Core genes
JX1.Chr01g00450	TRUE	TRUE	TRUE	TRUE	TRUE	TRUE	Core genes
JX1.Chr01g00451	TRUE	TRUE	TRUE	TRUE	FALSE	TRUE	Accessory genes
JX1.Chr01g00452	TRUE	TRUE	TRUE	TRUE	TRUE	TRUE	Core genes
JX1.Chr01g00453	TRUE	TRUE	TRUE	FALSE	TRUE	TRUE	Accessory genes
JX1.Chr01g00454	FALSE	FALSE	FALSE	FALSE	FALSE	FALSE	Specific genes
JX1.Chr01g00455	TRUE	TRUE	TRUE	TRUE	TRUE	TRUE	Core genes
JX1.Chr01g00456	TRUE	TRUE	TRUE	TRUE	TRUE	TRUE	Core genes
JX1.Chr01g00457	TRUE	TRUE	TRUE	TRUE	TRUE	TRUE	Core genes
JX1.Chr01g00458	TRUE	FALSE	TRUE	FALSE	FALSE	FALSE	Accessory genes
JX1.Chr01g00459	FALSE	TRUE	TRUE	TRUE	FALSE	FALSE	Accessory genes
JX1.Chr01g00460	FALSE	FALSE	FALSE	FALSE	FALSE	FALSE	Specific genes
JX1.Chr01g00461	TRUE	TRUE	TRUE	TRUE	TRUE	TRUE	Core genes
JX1.Chr01g00462	FALSE	FALSE	FALSE	FALSE	FALSE	FALSE	Specific genes
JX1.Chr01g00463	FALSE	FALSE	FALSE	TRUE	FALSE	TRUE	Accessory genes
JX1.Chr01g00464	FALSE	FALSE	FALSE	FALSE	FALSE	FALSE	Specific genes
JX1.Chr01g00465	TRUE	FALSE	FALSE	FALSE	TRUE	TRUE	Accessory genes
JX1.Chr01g00466	TRUE	FALSE	FALSE	FALSE	FALSE	TRUE	Accessory genes
JX1.Chr01g00467	TRUE	FALSE	FALSE	FALSE	TRUE	TRUE	Accessory genes
JX1.Chr01g00468	FALSE	FALSE	FALSE	FALSE	FALSE	TRUE	Accessory genes
JX1.Chr01g00469	TRUE	TRUE	FALSE	FALSE	FALSE	TRUE	Accessory genes
JX1.Chr01g00470	TRUE	TRUE	TRUE	TRUE	FALSE	TRUE	Accessory genes
JX1.Chr01g00471	TRUE	TRUE	FALSE	FALSE	FALSE	TRUE	Accessory genes
JX1.Chr01g00472	TRUE	FALSE	FALSE	FALSE	FALSE	TRUE	Accessory genes
JX1.Chr01g00473	TRUE	FALSE	FALSE	TRUE	FALSE	TRUE	Accessory genes
JX1.Chr01g00474	TRUE	FALSE	TRUE	TRUE	FALSE	TRUE	Accessory genes
JX1.Chr01g00475	TRUE	TRUE	TRUE	TRUE	TRUE	TRUE	Core genes
JX1.Chr01g00476	TRUE	TRUE	TRUE	TRUE	TRUE	TRUE	Core genes
JX1.Chr01g00477	TRUE	TRUE	TRUE	TRUE	TRUE	TRUE	Core genes
JX1.Chr01g00478	TRUE	TRUE	TRUE	TRUE	TRUE	TRUE	Core genes
JX1.Chr01g00479	TRUE	TRUE	TRUE	TRUE	TRUE	TRUE	Core genes
JX1.Chr01g00480	TRUE	TRUE	TRUE	TRUE	TRUE	TRUE	Core genes
JX1.Chr01g00481	FALSE	FALSE	FALSE	FALSE	FALSE	FALSE	Specific genes
JX1.Chr01g00482	TRUE	TRUE	TRUE	TRUE	TRUE	TRUE	Core genes
JX1.Chr01g00483	FALSE	FALSE	FALSE	FALSE	FALSE	FALSE	Specific genes
JX1.Chr01g00484	TRUE	TRUE	TRUE	FALSE	TRUE	TRUE	Accessory genes
JX1.Chr01g00485	TRUE	TRUE	TRUE	FALSE	TRUE	TRUE	Accessory genes
JX1.Chr01g00486	FALSE	FALSE	FALSE	FALSE	FALSE	FALSE	Specific genes
JX1.Chr01g00487	FALSE	FALSE	FALSE	FALSE	FALSE	FALSE	Specific genes
JX1.Chr01g00488	TRUE	TRUE	TRUE	FALSE	TRUE	TRUE	Accessory genes
JX1.Chr01g00489	TRUE	TRUE	TRUE	TRUE	TRUE	TRUE	Core genes
JX1.Chr01g00490	TRUE	FALSE	FALSE	TRUE	TRUE	TRUE	Accessory genes
JX1.Chr01g00491	FALSE	FALSE	FALSE	TRUE	FALSE	FALSE	Accessory genes
JX1.Chr01g00492	TRUE	TRUE	TRUE	TRUE	TRUE	TRUE	Core genes
JX1.Chr01g00493	TRUE	FALSE	TRUE	TRUE	TRUE	TRUE	Accessory genes
JX1.Chr01g00494	TRUE	TRUE	TRUE	TRUE	TRUE	TRUE	Core genes
JX1.Chr01g00495	FALSE	FALSE	FALSE	FALSE	FALSE	TRUE	Accessory genes
JX1.Chr01g00496	FALSE	TRUE	TRUE	TRUE	TRUE	TRUE	Accessory genes
JX1.Chr01g00497	TRUE	TRUE	TRUE	TRUE	TRUE	TRUE	Core genes
JX1.Chr01g00498	TRUE	TRUE	FALSE	FALSE	TRUE	TRUE	Accessory genes
JX1.Chr01g00499	TRUE	TRUE	TRUE	FALSE	TRUE	TRUE	Accessory genes
JX1.Chr01g00500	TRUE	TRUE	TRUE	TRUE	TRUE	TRUE	Core genes
JX1.Chr01g00501	TRUE	TRUE	TRUE	TRUE	TRUE	TRUE	Core genes
JX1.Chr01g00502	TRUE	FALSE	TRUE	TRUE	TRUE	FALSE	Accessory genes
JX1.Chr01g00503	FALSE	FALSE	FALSE	TRUE	FALSE	FALSE	Accessory genes
JX1.Chr01g00504	TRUE	TRUE	TRUE	TRUE	TRUE	TRUE	Core genes
JX1.Chr01g00505	TRUE	TRUE	FALSE	TRUE	FALSE	TRUE	Accessory genes
JX1.Chr01g00506	TRUE	TRUE	TRUE	TRUE	TRUE	TRUE	Core genes
JX1.Chr01g00507	FALSE	FALSE	FALSE	TRUE	FALSE	FALSE	Accessory genes
JX1.Chr01g00508	TRUE	TRUE	TRUE	TRUE	FALSE	TRUE	Accessory genes
JX1.Chr01g00509	TRUE	TRUE	TRUE	TRUE	TRUE	TRUE	Core genes
JX1.Chr01g00510	TRUE	TRUE	TRUE	TRUE	FALSE	TRUE	Accessory genes
JX1.Chr01g00511	TRUE	TRUE	TRUE	TRUE	TRUE	TRUE	Core genes
JX1.Chr01g00512	TRUE	TRUE	TRUE	TRUE	FALSE	TRUE	Accessory genes
JX1.Chr01g00513	TRUE	TRUE	TRUE	TRUE	FALSE	TRUE	Accessory genes
JX1.Chr01g00514	TRUE	TRUE	FALSE	TRUE	TRUE	TRUE	Accessory genes
JX1.Chr01g00515	TRUE	TRUE	TRUE	TRUE	TRUE	TRUE	Core genes
JX1.Chr01g00516	FALSE	FALSE	FALSE	FALSE	FALSE	FALSE	Specific genes
JX1.Chr01g00517	TRUE	TRUE	TRUE	TRUE	TRUE	TRUE	Core genes
JX1.Chr01g00518	FALSE	FALSE	FALSE	FALSE	FALSE	FALSE	Specific genes
JX1.Chr01g00519	TRUE	TRUE	TRUE	TRUE	TRUE	TRUE	Core genes
JX1.Chr01g00520	TRUE	TRUE	TRUE	TRUE	TRUE	TRUE	Core genes
JX1.Chr01g00521	TRUE	FALSE	FALSE	FALSE	FALSE	FALSE	Accessory genes
JX1.Chr01g00522	TRUE	TRUE	TRUE	TRUE	TRUE	TRUE	Core genes
JX1.Chr01g00523	TRUE	TRUE	TRUE	TRUE	TRUE	TRUE	Core genes
JX1.Chr01g00524	FALSE	FALSE	FALSE	FALSE	FALSE	FALSE	Specific genes
JX1.Chr01g00525	TRUE	TRUE	TRUE	TRUE	TRUE	TRUE	Core genes
JX1.Chr01g00526	TRUE	TRUE	TRUE	TRUE	TRUE	TRUE	Core genes
JX1.Chr01g00527	FALSE	FALSE	FALSE	FALSE	FALSE	FALSE	Specific genes
JX1.Chr01g00528	TRUE	TRUE	TRUE	TRUE	TRUE	TRUE	Core genes
JX1.Chr01g00529	TRUE	TRUE	TRUE	TRUE	TRUE	TRUE	Core genes
JX1.Chr01g00530	FALSE	FALSE	TRUE	TRUE	TRUE	TRUE	Accessory genes
JX1.Chr01g00531	TRUE	TRUE	TRUE	TRUE	TRUE	TRUE	Core genes
JX1.Chr01g00532	TRUE	TRUE	TRUE	TRUE	TRUE	TRUE	Core genes
JX1.Chr01g00533	TRUE	TRUE	TRUE	TRUE	TRUE	TRUE	Core genes
JX1.Chr01g00534	TRUE	TRUE	TRUE	TRUE	TRUE	TRUE	Core genes
JX1.Chr01g00535	TRUE	TRUE	TRUE	TRUE	TRUE	TRUE	Core genes
JX1.Chr01g00536	TRUE	TRUE	TRUE	TRUE	TRUE	TRUE	Core genes
JX1.Chr01g00537	FALSE	FALSE	FALSE	TRUE	FALSE	TRUE	Accessory genes
JX1.Chr01g00538	FALSE	FALSE	TRUE	TRUE	FALSE	TRUE	Accessory genes
JX1.Chr01g00539	TRUE	TRUE	FALSE	TRUE	FALSE	TRUE	Accessory genes
JX1.Chr01g00540	TRUE	TRUE	TRUE	TRUE	TRUE	TRUE	Core genes
JX1.Chr01g00541	TRUE	TRUE	TRUE	TRUE	TRUE	TRUE	Core genes
JX1.Chr01g00542	FALSE	FALSE	FALSE	FALSE	FALSE	FALSE	Specific genes
JX1.Chr01g00543	TRUE	TRUE	TRUE	TRUE	TRUE	TRUE	Core genes
JX1.Chr01g00544	TRUE	TRUE	TRUE	TRUE	TRUE	TRUE	Core genes
JX1.Chr01g00545	TRUE	TRUE	TRUE	TRUE	TRUE	TRUE	Core genes
JX1.Chr01g00546	TRUE	TRUE	TRUE	TRUE	TRUE	TRUE	Core genes
JX1.Chr01g00547	TRUE	TRUE	TRUE	TRUE	TRUE	TRUE	Core genes
JX1.Chr01g00548	TRUE	TRUE	TRUE	TRUE	TRUE	TRUE	Core genes
JX1.Chr01g00549	FALSE	FALSE	FALSE	FALSE	FALSE	FALSE	Specific genes
JX1.Chr01g00550	TRUE	TRUE	FALSE	TRUE	FALSE	TRUE	Accessory genes
JX1.Chr01g00551	TRUE	TRUE	TRUE	TRUE	TRUE	TRUE	Core genes
JX1.Chr01g00552	TRUE	TRUE	TRUE	TRUE	TRUE	TRUE	Core genes
JX1.Chr01g00553	TRUE	TRUE	TRUE	TRUE	TRUE	TRUE	Core genes
JX1.Chr01g00554	FALSE	FALSE	FALSE	FALSE	FALSE	FALSE	Specific genes
JX1.Chr01g00555	TRUE	TRUE	TRUE	TRUE	TRUE	TRUE	Core genes
JX1.Chr01g00556	TRUE	TRUE	TRUE	TRUE	TRUE	TRUE	Core genes
JX1.Chr01g00557	TRUE	TRUE	TRUE	FALSE	TRUE	TRUE	Accessory genes
JX1.Chr01g00558	FALSE	TRUE	FALSE	FALSE	FALSE	FALSE	Accessory genes
JX1.Chr01g00559	TRUE	TRUE	TRUE	TRUE	TRUE	TRUE	Core genes
JX1.Chr01g00560	TRUE	TRUE	TRUE	TRUE	TRUE	TRUE	Core genes
JX1.Chr01g00561	TRUE	TRUE	TRUE	TRUE	TRUE	TRUE	Core genes
JX1.Chr01g00562	TRUE	FALSE	FALSE	TRUE	TRUE	TRUE	Accessory genes
JX1.Chr01g00563	TRUE	TRUE	TRUE	TRUE	TRUE	TRUE	Core genes
JX1.Chr01g00564	TRUE	TRUE	TRUE	TRUE	TRUE	TRUE	Core genes
JX1.Chr01g00565	FALSE	FALSE	FALSE	TRUE	FALSE	FALSE	Accessory genes
JX1.Chr01g00566	FALSE	FALSE	FALSE	FALSE	FALSE	FALSE	Specific genes
JX1.Chr01g00567	TRUE	TRUE	TRUE	TRUE	TRUE	TRUE	Core genes
JX1.Chr01g00568	TRUE	TRUE	TRUE	TRUE	TRUE	TRUE	Core genes
JX1.Chr01g00569	TRUE	TRUE	TRUE	TRUE	TRUE	TRUE	Core genes
JX1.Chr01g00570	TRUE	TRUE	TRUE	TRUE	FALSE	TRUE	Accessory genes
JX1.Chr01g00571	TRUE	TRUE	TRUE	TRUE	TRUE	TRUE	Core genes
JX1.Chr01g00572	TRUE	TRUE	TRUE	FALSE	FALSE	TRUE	Accessory genes
JX1.Chr01g00573	TRUE	TRUE	TRUE	TRUE	TRUE	FALSE	Accessory genes
JX1.Chr01g00574	TRUE	TRUE	TRUE	TRUE	TRUE	TRUE	Core genes
JX1.Chr01g00575	TRUE	TRUE	TRUE	TRUE	TRUE	TRUE	Core genes
JX1.Chr01g00576	TRUE	TRUE	TRUE	TRUE	TRUE	TRUE	Core genes
JX1.Chr01g00577	TRUE	TRUE	TRUE	TRUE	TRUE	TRUE	Core genes
JX1.Chr01g00578	TRUE	TRUE	TRUE	FALSE	TRUE	TRUE	Accessory genes
JX1.Chr01g00579	TRUE	TRUE	TRUE	TRUE	TRUE	TRUE	Core genes
JX1.Chr01g00580	TRUE	TRUE	TRUE	TRUE	TRUE	TRUE	Core genes
JX1.Chr01g00581	FALSE	FALSE	FALSE	FALSE	FALSE	FALSE	Specific genes
JX1.Chr01g00582	TRUE	TRUE	TRUE	TRUE	TRUE	TRUE	Core genes
JX1.Chr01g00583	TRUE	TRUE	TRUE	TRUE	TRUE	TRUE	Core genes
JX1.Chr01g00584	TRUE	TRUE	TRUE	TRUE	TRUE	TRUE	Core genes
JX1.Chr01g00585	FALSE	FALSE	FALSE	FALSE	FALSE	FALSE	Specific genes
JX1.Chr01g00586	TRUE	TRUE	TRUE	TRUE	TRUE	TRUE	Core genes
JX1.Chr01g00587	TRUE	TRUE	TRUE	TRUE	TRUE	TRUE	Core genes
JX1.Chr01g00588	FALSE	TRUE	TRUE	TRUE	TRUE	TRUE	Accessory genes
JX1.Chr01g00589	TRUE	TRUE	TRUE	TRUE	TRUE	TRUE	Core genes
JX1.Chr01g00590	TRUE	TRUE	TRUE	FALSE	TRUE	TRUE	Accessory genes
JX1.Chr01g00591	TRUE	TRUE	TRUE	TRUE	TRUE	TRUE	Core genes
JX1.Chr01g00592	FALSE	FALSE	FALSE	TRUE	FALSE	FALSE	Accessory genes
JX1.Chr01g00593	TRUE	TRUE	TRUE	TRUE	TRUE	TRUE	Core genes
JX1.Chr01g00594	TRUE	TRUE	TRUE	TRUE	TRUE	TRUE	Core genes
JX1.Chr01g00595	TRUE	TRUE	TRUE	TRUE	TRUE	TRUE	Core genes
JX1.Chr01g00596	TRUE	TRUE	TRUE	TRUE	TRUE	TRUE	Core genes
JX1.Chr01g00597	FALSE	FALSE	FALSE	TRUE	FALSE	FALSE	Accessory genes
JX1.Chr01g00598	TRUE	TRUE	TRUE	TRUE	TRUE	TRUE	Core genes
JX1.Chr01g00599	TRUE	TRUE	TRUE	TRUE	TRUE	TRUE	Core genes
JX1.Chr01g00600	FALSE	FALSE	TRUE	FALSE	TRUE	TRUE	Accessory genes
JX1.Chr01g00601	TRUE	TRUE	TRUE	TRUE	TRUE	TRUE	Core genes
JX1.Chr01g00602	FALSE	FALSE	FALSE	TRUE	TRUE	FALSE	Accessory genes
JX1.Chr01g00603	TRUE	TRUE	TRUE	TRUE	TRUE	TRUE	Core genes
JX1.Chr01g00604	TRUE	TRUE	TRUE	TRUE	TRUE	TRUE	Core genes
JX1.Chr01g00605	TRUE	TRUE	FALSE	TRUE	FALSE	TRUE	Accessory genes
JX1.Chr01g00606	TRUE	TRUE	TRUE	TRUE	TRUE	TRUE	Core genes
JX1.Chr01g00607	TRUE	TRUE	TRUE	TRUE	TRUE	TRUE	Core genes
JX1.Chr01g00608	FALSE	FALSE	FALSE	TRUE	FALSE	TRUE	Accessory genes
JX1.Chr01g00609	TRUE	TRUE	TRUE	TRUE	TRUE	TRUE	Core genes
JX1.Chr01g00610	TRUE	TRUE	TRUE	TRUE	TRUE	TRUE	Core genes
JX1.Chr01g00611	TRUE	TRUE	TRUE	TRUE	TRUE	TRUE	Core genes
JX1.Chr01g00612	TRUE	TRUE	TRUE	TRUE	TRUE	TRUE	Core genes
JX1.Chr01g00613	TRUE	FALSE	TRUE	FALSE	TRUE	FALSE	Accessory genes
JX1.Chr01g00614	FALSE	FALSE	FALSE	TRUE	FALSE	FALSE	Accessory genes
JX1.Chr01g00615	TRUE	TRUE	TRUE	TRUE	TRUE	FALSE	Accessory genes
JX1.Chr01g00616	FALSE	FALSE	FALSE	FALSE	FALSE	TRUE	Accessory genes
JX1.Chr01g00617	FALSE	FALSE	FALSE	FALSE	FALSE	TRUE	Accessory genes
JX1.Chr01g00618	TRUE	TRUE	TRUE	TRUE	TRUE	TRUE	Core genes
JX1.Chr01g00619	TRUE	TRUE	TRUE	TRUE	TRUE	TRUE	Core genes
JX1.Chr01g00620	TRUE	TRUE	TRUE	FALSE	TRUE	TRUE	Accessory genes
JX1.Chr01g00621	TRUE	TRUE	TRUE	TRUE	TRUE	TRUE	Core genes
JX1.Chr01g00622	TRUE	TRUE	TRUE	TRUE	TRUE	TRUE	Core genes
JX1.Chr01g00623	TRUE	TRUE	TRUE	TRUE	TRUE	TRUE	Core genes
JX1.Chr01g00624	FALSE	TRUE	FALSE	FALSE	FALSE	FALSE	Accessory genes
JX1.Chr01g00625	TRUE	TRUE	TRUE	TRUE	TRUE	TRUE	Core genes
JX1.Chr01g00626	FALSE	TRUE	FALSE	FALSE	TRUE	FALSE	Accessory genes
JX1.Chr01g00627	TRUE	TRUE	TRUE	TRUE	TRUE	TRUE	Core genes
JX1.Chr01g00628	TRUE	TRUE	FALSE	TRUE	FALSE	TRUE	Accessory genes
JX1.Chr01g00629	TRUE	TRUE	TRUE	TRUE	TRUE	TRUE	Core genes
JX1.Chr01g00630	TRUE	TRUE	TRUE	TRUE	TRUE	TRUE	Core genes
JX1.Chr01g00631	TRUE	TRUE	TRUE	TRUE	TRUE	TRUE	Core genes
JX1.Chr01g00632	TRUE	TRUE	TRUE	TRUE	TRUE	TRUE	Core genes
JX1.Chr01g00633	TRUE	TRUE	FALSE	TRUE	FALSE	TRUE	Accessory genes
JX1.Chr01g00634	TRUE	FALSE	FALSE	TRUE	FALSE	TRUE	Accessory genes
JX1.Chr01g00635	TRUE	TRUE	TRUE	TRUE	TRUE	TRUE	Core genes
JX1.Chr01g00636	FALSE	FALSE	FALSE	TRUE	FALSE	FALSE	Accessory genes
JX1.Chr01g00637	TRUE	TRUE	TRUE	TRUE	TRUE	TRUE	Core genes
JX1.Chr01g00638	FALSE	FALSE	FALSE	FALSE	TRUE	TRUE	Accessory genes
JX1.Chr01g00639	TRUE	TRUE	TRUE	TRUE	TRUE	TRUE	Core genes
JX1.Chr01g00640	TRUE	TRUE	TRUE	TRUE	TRUE	TRUE	Core genes
JX1.Chr01g00641	TRUE	TRUE	TRUE	TRUE	TRUE	TRUE	Core genes
JX1.Chr01g00642	TRUE	FALSE	TRUE	TRUE	FALSE	TRUE	Accessory genes
JX1.Chr01g00643	TRUE	FALSE	FALSE	TRUE	FALSE	TRUE	Accessory genes
JX1.Chr01g00644	TRUE	TRUE	TRUE	TRUE	TRUE	TRUE	Core genes
JX1.Chr01g00645	TRUE	TRUE	TRUE	TRUE	TRUE	TRUE	Core genes
JX1.Chr01g00646	TRUE	TRUE	TRUE	TRUE	TRUE	TRUE	Core genes
JX1.Chr01g00647	TRUE	TRUE	TRUE	TRUE	TRUE	TRUE	Core genes
JX1.Chr01g00648	TRUE	TRUE	TRUE	TRUE	TRUE	TRUE	Core genes
JX1.Chr01g00649	TRUE	TRUE	TRUE	TRUE	TRUE	TRUE	Core genes
JX1.Chr01g00650	TRUE	TRUE	TRUE	TRUE	TRUE	TRUE	Core genes
JX1.Chr01g00651	TRUE	TRUE	TRUE	TRUE	FALSE	TRUE	Accessory genes
JX1.Chr01g00652	TRUE	TRUE	TRUE	TRUE	TRUE	TRUE	Core genes
JX1.Chr01g00653	TRUE	TRUE	TRUE	TRUE	TRUE	TRUE	Core genes
JX1.Chr01g00654	TRUE	TRUE	TRUE	TRUE	TRUE	TRUE	Core genes
JX1.Chr01g00655	TRUE	TRUE	TRUE	TRUE	TRUE	TRUE	Core genes
JX1.Chr01g00656	TRUE	TRUE	TRUE	TRUE	TRUE	TRUE	Core genes
JX1.Chr01g00657	TRUE	TRUE	TRUE	TRUE	TRUE	TRUE	Core genes
JX1.Chr01g00658	TRUE	TRUE	TRUE	TRUE	TRUE	TRUE	Core genes
JX1.Chr01g00659	TRUE	FALSE	TRUE	TRUE	TRUE	TRUE	Accessory genes
JX1.Chr01g00660	TRUE	TRUE	FALSE	TRUE	TRUE	FALSE	Accessory genes
JX1.Chr01g00661	TRUE	TRUE	TRUE	TRUE	TRUE	TRUE	Core genes
JX1.Chr01g00662	TRUE	TRUE	FALSE	TRUE	TRUE	TRUE	Accessory genes
JX1.Chr01g00663	TRUE	TRUE	TRUE	TRUE	TRUE	TRUE	Core genes
JX1.Chr01g00664	FALSE	FALSE	FALSE	TRUE	FALSE	FALSE	Accessory genes
JX1.Chr01g00665	TRUE	TRUE	TRUE	TRUE	TRUE	TRUE	Core genes
JX1.Chr01g00666	TRUE	TRUE	TRUE	TRUE	TRUE	FALSE	Accessory genes
JX1.Chr01g00667	FALSE	FALSE	FALSE	FALSE	FALSE	FALSE	Specific genes
JX1.Chr01g00668	TRUE	TRUE	TRUE	TRUE	TRUE	TRUE	Core genes
JX1.Chr01g00669	TRUE	TRUE	TRUE	TRUE	TRUE	TRUE	Core genes
JX1.Chr01g00670	TRUE	FALSE	FALSE	FALSE	FALSE	TRUE	Accessory genes
JX1.Chr01g00671	TRUE	TRUE	TRUE	TRUE	TRUE	TRUE	Core genes
JX1.Chr01g00672	TRUE	TRUE	FALSE	TRUE	TRUE	TRUE	Accessory genes
JX1.Chr01g00673	TRUE	FALSE	FALSE	TRUE	FALSE	FALSE	Accessory genes
JX1.Chr01g00674	TRUE	TRUE	TRUE	TRUE	TRUE	TRUE	Core genes
JX1.Chr01g00675	TRUE	TRUE	TRUE	TRUE	TRUE	TRUE	Core genes
JX1.Chr01g00676	TRUE	FALSE	FALSE	TRUE	FALSE	TRUE	Accessory genes
JX1.Chr01g00677	FALSE	FALSE	FALSE	TRUE	FALSE	TRUE	Accessory genes
JX1.Chr01g00678	TRUE	TRUE	TRUE	TRUE	TRUE	TRUE	Core genes
JX1.Chr01g00679	TRUE	FALSE	FALSE	TRUE	FALSE	FALSE	Accessory genes
JX1.Chr01g00680	TRUE	TRUE	TRUE	TRUE	TRUE	TRUE	Core genes
JX1.Chr01g00681	TRUE	TRUE	TRUE	TRUE	TRUE	TRUE	Core genes
JX1.Chr01g00682	TRUE	TRUE	TRUE	TRUE	TRUE	TRUE	Core genes
JX1.Chr01g00683	TRUE	TRUE	TRUE	TRUE	TRUE	TRUE	Core genes
JX1.Chr01g00684	TRUE	TRUE	FALSE	TRUE	TRUE	TRUE	Accessory genes
JX1.Chr01g00685	FALSE	FALSE	FALSE	TRUE	FALSE	FALSE	Accessory genes
JX1.Chr01g00686	TRUE	TRUE	TRUE	TRUE	TRUE	TRUE	Core genes
JX1.Chr01g00687	TRUE	TRUE	TRUE	TRUE	TRUE	TRUE	Core genes
JX1.Chr01g00688	TRUE	TRUE	TRUE	TRUE	TRUE	TRUE	Core genes
JX1.Chr01g00689	TRUE	TRUE	TRUE	TRUE	TRUE	TRUE	Core genes
JX1.Chr01g00690	FALSE	FALSE	TRUE	TRUE	TRUE	FALSE	Accessory genes
JX1.Chr01g00691	TRUE	TRUE	TRUE	TRUE	TRUE	TRUE	Core genes
JX1.Chr01g00692	TRUE	TRUE	TRUE	TRUE	TRUE	TRUE	Core genes
JX1.Chr01g00693	TRUE	TRUE	TRUE	TRUE	TRUE	TRUE	Core genes
JX1.Chr01g00694	TRUE	TRUE	FALSE	TRUE	FALSE	TRUE	Accessory genes
JX1.Chr01g00695	TRUE	TRUE	TRUE	TRUE	TRUE	TRUE	Core genes
JX1.Chr01g00696	FALSE	FALSE	FALSE	FALSE	FALSE	FALSE	Specific genes
JX1.Chr01g00697	TRUE	TRUE	TRUE	TRUE	TRUE	TRUE	Core genes
JX1.Chr01g00698	TRUE	TRUE	TRUE	FALSE	TRUE	TRUE	Accessory genes
JX1.Chr01g00699	TRUE	TRUE	TRUE	TRUE	TRUE	TRUE	Core genes
JX1.Chr01g00700	TRUE	TRUE	TRUE	TRUE	TRUE	TRUE	Core genes
JX1.Chr01g00701	TRUE	TRUE	TRUE	TRUE	TRUE	FALSE	Accessory genes
JX1.Chr01g00702	TRUE	TRUE	TRUE	TRUE	TRUE	TRUE	Core genes
JX1.Chr01g00703	TRUE	TRUE	TRUE	TRUE	TRUE	TRUE	Core genes
JX1.Chr01g00704	TRUE	TRUE	TRUE	TRUE	TRUE	TRUE	Core genes
JX1.Chr01g00705	TRUE	TRUE	TRUE	TRUE	TRUE	TRUE	Core genes
JX1.Chr01g00706	TRUE	TRUE	TRUE	TRUE	TRUE	TRUE	Core genes
JX1.Chr01g00707	TRUE	TRUE	TRUE	TRUE	TRUE	TRUE	Core genes
JX1.Chr01g00708	TRUE	TRUE	TRUE	TRUE	TRUE	TRUE	Core genes
JX1.Chr01g00709	TRUE	TRUE	TRUE	TRUE	TRUE	TRUE	Core genes
JX1.Chr01g00710	FALSE	FALSE	FALSE	TRUE	FALSE	TRUE	Accessory genes
JX1.Chr01g00711	TRUE	TRUE	TRUE	TRUE	TRUE	TRUE	Core genes
JX1.Chr01g00712	FALSE	FALSE	TRUE	FALSE	TRUE	FALSE	Accessory genes
JX1.Chr01g00713	TRUE	TRUE	TRUE	TRUE	TRUE	TRUE	Core genes
JX1.Chr01g00714	TRUE	TRUE	TRUE	TRUE	TRUE	TRUE	Core genes
JX1.Chr01g00715	TRUE	TRUE	TRUE	TRUE	TRUE	TRUE	Core genes
JX1.Chr01g00716	TRUE	TRUE	TRUE	TRUE	TRUE	TRUE	Core genes
JX1.Chr01g00717	TRUE	TRUE	TRUE	TRUE	TRUE	TRUE	Core genes
JX1.Chr01g00718	TRUE	TRUE	TRUE	FALSE	TRUE	TRUE	Accessory genes
JX1.Chr01g00719	FALSE	FALSE	FALSE	FALSE	FALSE	FALSE	Specific genes
JX1.Chr01g00720	TRUE	TRUE	TRUE	TRUE	TRUE	TRUE	Core genes
JX1.Chr01g00721	TRUE	TRUE	TRUE	TRUE	FALSE	FALSE	Accessory genes
JX1.Chr01g00722	TRUE	TRUE	TRUE	TRUE	TRUE	TRUE	Core genes
JX1.Chr01g00723	TRUE	TRUE	TRUE	TRUE	TRUE	TRUE	Core genes
JX1.Chr01g00724	FALSE	FALSE	FALSE	FALSE	FALSE	FALSE	Specific genes
JX1.Chr01g00725	TRUE	TRUE	TRUE	TRUE	TRUE	TRUE	Core genes
JX1.Chr01g00726	TRUE	TRUE	TRUE	TRUE	TRUE	TRUE	Core genes
JX1.Chr01g00727	FALSE	FALSE	FALSE	FALSE	FALSE	FALSE	Specific genes
JX1.Chr01g00728	TRUE	TRUE	TRUE	TRUE	TRUE	TRUE	Core genes
JX1.Chr01g00729	TRUE	TRUE	TRUE	TRUE	TRUE	TRUE	Core genes
JX1.Chr01g00730	TRUE	FALSE	FALSE	TRUE	TRUE	TRUE	Accessory genes
JX1.Chr01g00731	TRUE	TRUE	TRUE	TRUE	TRUE	TRUE	Core genes
JX1.Chr01g00732	TRUE	TRUE	TRUE	TRUE	TRUE	TRUE	Core genes
JX1.Chr01g00733	FALSE	TRUE	FALSE	TRUE	FALSE	FALSE	Accessory genes
JX1.Chr01g00734	TRUE	TRUE	TRUE	TRUE	TRUE	TRUE	Core genes
JX1.Chr01g00735	TRUE	TRUE	TRUE	TRUE	TRUE	TRUE	Core genes
JX1.Chr01g00736	TRUE	TRUE	TRUE	TRUE	TRUE	TRUE	Core genes
JX1.Chr01g00737	FALSE	FALSE	FALSE	FALSE	FALSE	FALSE	Specific genes
JX1.Chr01g00738	TRUE	TRUE	TRUE	TRUE	TRUE	TRUE	Core genes
JX1.Chr01g00739	TRUE	TRUE	TRUE	TRUE	TRUE	TRUE	Core genes
JX1.Chr01g00740	TRUE	TRUE	TRUE	TRUE	TRUE	TRUE	Core genes
JX1.Chr01g00741	FALSE	FALSE	FALSE	FALSE	FALSE	FALSE	Specific genes
JX1.Chr01g00742	TRUE	TRUE	TRUE	TRUE	TRUE	TRUE	Core genes
JX1.Chr01g00743	TRUE	FALSE	FALSE	TRUE	FALSE	TRUE	Accessory genes
JX1.Chr01g00744	TRUE	TRUE	TRUE	TRUE	TRUE	TRUE	Core genes
JX1.Chr01g00745	TRUE	TRUE	TRUE	TRUE	TRUE	TRUE	Core genes
JX1.Chr01g00746	FALSE	FALSE	FALSE	TRUE	FALSE	TRUE	Accessory genes
JX1.Chr01g00747	TRUE	FALSE	FALSE	TRUE	FALSE	TRUE	Accessory genes
JX1.Chr01g00748	TRUE	TRUE	TRUE	TRUE	TRUE	TRUE	Core genes
JX1.Chr01g00749	TRUE	TRUE	TRUE	TRUE	TRUE	TRUE	Core genes
JX1.Chr01g00750	TRUE	TRUE	TRUE	TRUE	TRUE	TRUE	Core genes
JX1.Chr01g00751	TRUE	TRUE	TRUE	FALSE	TRUE	TRUE	Accessory genes
JX1.Chr01g00752	TRUE	TRUE	TRUE	TRUE	TRUE	TRUE	Core genes
JX1.Chr01g00753	TRUE	TRUE	TRUE	TRUE	TRUE	TRUE	Core genes
JX1.Chr01g00754	TRUE	TRUE	TRUE	TRUE	TRUE	TRUE	Core genes
JX1.Chr01g00755	FALSE	FALSE	FALSE	FALSE	FALSE	FALSE	Specific genes
JX1.Chr01g00756	FALSE	TRUE	TRUE	FALSE	FALSE	TRUE	Accessory genes
JX1.Chr01g00757	TRUE	TRUE	TRUE	TRUE	TRUE	TRUE	Core genes
JX1.Chr01g00758	TRUE	TRUE	TRUE	TRUE	TRUE	TRUE	Core genes
JX1.Chr01g00759	TRUE	TRUE	TRUE	TRUE	TRUE	FALSE	Accessory genes
JX1.Chr01g00760	TRUE	TRUE	TRUE	TRUE	TRUE	TRUE	Core genes
JX1.Chr01g00761	FALSE	FALSE	FALSE	FALSE	FALSE	FALSE	Specific genes
JX1.Chr01g00762	TRUE	TRUE	FALSE	TRUE	FALSE	TRUE	Accessory genes
JX1.Chr01g00763	FALSE	FALSE	FALSE	FALSE	FALSE	FALSE	Specific genes
JX1.Chr01g00764	TRUE	TRUE	TRUE	TRUE	TRUE	TRUE	Core genes
JX1.Chr01g00765	FALSE	FALSE	FALSE	FALSE	FALSE	FALSE	Specific genes
JX1.Chr01g00766	TRUE	TRUE	TRUE	TRUE	TRUE	TRUE	Core genes
JX1.Chr01g00767	TRUE	TRUE	TRUE	TRUE	TRUE	TRUE	Core genes
JX1.Chr01g00768	TRUE	TRUE	TRUE	TRUE	TRUE	TRUE	Core genes
JX1.Chr01g00769	FALSE	FALSE	FALSE	FALSE	FALSE	TRUE	Accessory genes
JX1.Chr01g00770	TRUE	FALSE	TRUE	TRUE	FALSE	TRUE	Accessory genes
JX1.Chr01g00771	TRUE	TRUE	TRUE	TRUE	TRUE	TRUE	Core genes
JX1.Chr01g00772	TRUE	TRUE	TRUE	TRUE	TRUE	TRUE	Core genes
JX1.Chr01g00773	TRUE	TRUE	TRUE	TRUE	TRUE	TRUE	Core genes
JX1.Chr01g00774	TRUE	TRUE	TRUE	TRUE	TRUE	TRUE	Core genes
JX1.Chr01g00775	FALSE	FALSE	FALSE	TRUE	FALSE	FALSE	Accessory genes
JX1.Chr01g00776	TRUE	TRUE	TRUE	TRUE	TRUE	TRUE	Core genes
JX1.Chr01g00777	FALSE	FALSE	FALSE	TRUE	TRUE	FALSE	Accessory genes
JX1.Chr01g00778	TRUE	TRUE	TRUE	TRUE	TRUE	TRUE	Core genes
JX1.Chr01g00779	TRUE	TRUE	TRUE	TRUE	TRUE	TRUE	Core genes
JX1.Chr01g00780	FALSE	TRUE	TRUE	FALSE	TRUE	FALSE	Accessory genes
JX1.Chr01g00781	FALSE	FALSE	FALSE	FALSE	FALSE	FALSE	Specific genes
JX1.Chr01g00782	TRUE	TRUE	TRUE	FALSE	TRUE	TRUE	Accessory genes
JX1.Chr01g00783	FALSE	FALSE	FALSE	FALSE	FALSE	FALSE	Specific genes
JX1.Chr01g00784	FALSE	TRUE	TRUE	FALSE	TRUE	FALSE	Accessory genes
JX1.Chr01g00785	TRUE	TRUE	TRUE	FALSE	TRUE	FALSE	Accessory genes
JX1.Chr01g00786	TRUE	TRUE	TRUE	TRUE	TRUE	TRUE	Core genes
JX1.Chr01g00787	TRUE	TRUE	TRUE	TRUE	TRUE	TRUE	Core genes
JX1.Chr01g00788	TRUE	TRUE	TRUE	TRUE	TRUE	TRUE	Core genes
JX1.Chr01g00789	TRUE	TRUE	TRUE	TRUE	TRUE	TRUE	Core genes
JX1.Chr01g00790	TRUE	TRUE	TRUE	TRUE	TRUE	TRUE	Core genes
JX1.Chr01g00791	TRUE	TRUE	TRUE	TRUE	TRUE	TRUE	Core genes
JX1.Chr01g00792	TRUE	TRUE	FALSE	TRUE	FALSE	TRUE	Accessory genes
JX1.Chr01g00793	TRUE	TRUE	TRUE	TRUE	TRUE	TRUE	Core genes
JX1.Chr01g00794	TRUE	TRUE	TRUE	TRUE	TRUE	TRUE	Core genes
JX1.Chr01g00795	TRUE	TRUE	TRUE	TRUE	TRUE	TRUE	Core genes
JX1.Chr01g00796	TRUE	TRUE	TRUE	TRUE	TRUE	TRUE	Core genes
JX1.Chr01g00797	FALSE	FALSE	FALSE	FALSE	FALSE	FALSE	Specific genes
JX1.Chr01g00798	TRUE	TRUE	TRUE	TRUE	FALSE	TRUE	Accessory genes
JX1.Chr01g00799	TRUE	TRUE	TRUE	TRUE	FALSE	TRUE	Accessory genes
JX1.Chr01g00800	FALSE	FALSE	FALSE	FALSE	FALSE	FALSE	Specific genes
JX1.Chr01g00801	TRUE	TRUE	TRUE	TRUE	TRUE	FALSE	Accessory genes
JX1.Chr01g00802	TRUE	TRUE	TRUE	TRUE	TRUE	FALSE	Accessory genes
JX1.Chr01g00803	FALSE	FALSE	FALSE	FALSE	FALSE	FALSE	Specific genes
JX1.Chr01g00804	FALSE	FALSE	FALSE	FALSE	FALSE	FALSE	Specific genes
JX1.Chr01g00805	TRUE	TRUE	FALSE	FALSE	FALSE	FALSE	Accessory genes
JX1.Chr01g00806	TRUE	FALSE	TRUE	TRUE	TRUE	FALSE	Accessory genes
JX1.Chr01g00807	FALSE	TRUE	FALSE	TRUE	FALSE	FALSE	Accessory genes
JX1.Chr01g00808	TRUE	TRUE	TRUE	TRUE	TRUE	TRUE	Core genes
JX1.Chr01g00809	TRUE	TRUE	TRUE	TRUE	TRUE	TRUE	Core genes
JX1.Chr01g00810	TRUE	TRUE	TRUE	TRUE	TRUE	TRUE	Core genes
JX1.Chr01g00811	TRUE	TRUE	TRUE	TRUE	TRUE	TRUE	Core genes
JX1.Chr01g00812	TRUE	TRUE	FALSE	TRUE	TRUE	FALSE	Accessory genes
JX1.Chr01g00813	FALSE	FALSE	FALSE	TRUE	FALSE	TRUE	Accessory genes
JX1.Chr01g00814	TRUE	TRUE	TRUE	TRUE	TRUE	TRUE	Core genes
JX1.Chr01g00815	TRUE	TRUE	TRUE	TRUE	TRUE	TRUE	Core genes
JX1.Chr01g00816	TRUE	TRUE	TRUE	TRUE	TRUE	TRUE	Core genes
JX1.Chr01g00817	FALSE	FALSE	FALSE	FALSE	FALSE	FALSE	Specific genes
JX1.Chr01g00818	TRUE	TRUE	TRUE	TRUE	TRUE	TRUE	Core genes
JX1.Chr01g00819	TRUE	TRUE	TRUE	TRUE	TRUE	TRUE	Core genes
JX1.Chr01g00820	TRUE	TRUE	TRUE	TRUE	TRUE	TRUE	Core genes
JX1.Chr01g00821	TRUE	TRUE	TRUE	TRUE	TRUE	TRUE	Core genes
JX1.Chr01g00822	TRUE	TRUE	TRUE	TRUE	TRUE	TRUE	Core genes
JX1.Chr01g00823	TRUE	TRUE	TRUE	TRUE	TRUE	TRUE	Core genes
JX1.Chr01g00824	TRUE	TRUE	TRUE	TRUE	TRUE	TRUE	Core genes
JX1.Chr01g00825	TRUE	TRUE	TRUE	TRUE	TRUE	TRUE	Core genes
JX1.Chr01g00826	TRUE	TRUE	TRUE	TRUE	TRUE	TRUE	Core genes
JX1.Chr01g00827	TRUE	TRUE	TRUE	TRUE	TRUE	TRUE	Core genes
JX1.Chr01g00828	TRUE	FALSE	TRUE	TRUE	FALSE	TRUE	Accessory genes
JX1.Chr01g00829	TRUE	TRUE	TRUE	TRUE	TRUE	TRUE	Core genes
JX1.Chr01g00830	TRUE	TRUE	TRUE	TRUE	TRUE	TRUE	Core genes
JX1.Chr01g00831	TRUE	TRUE	TRUE	TRUE	TRUE	TRUE	Core genes
JX1.Chr01g00832	TRUE	TRUE	TRUE	TRUE	TRUE	TRUE	Core genes
JX1.Chr01g00833	TRUE	TRUE	TRUE	TRUE	TRUE	TRUE	Core genes
JX1.Chr01g00834	TRUE	TRUE	TRUE	TRUE	TRUE	TRUE	Core genes
JX1.Chr01g00835	FALSE	FALSE	FALSE	TRUE	FALSE	FALSE	Accessory genes
JX1.Chr01g00836	TRUE	TRUE	FALSE	TRUE	FALSE	TRUE	Accessory genes
JX1.Chr01g00837	TRUE	FALSE	FALSE	TRUE	FALSE	FALSE	Accessory genes
JX1.Chr01g00838	TRUE	TRUE	FALSE	TRUE	FALSE	TRUE	Accessory genes
JX1.Chr01g00839	TRUE	TRUE	FALSE	TRUE	FALSE	TRUE	Accessory genes
JX1.Chr01g00840	TRUE	TRUE	FALSE	TRUE	FALSE	TRUE	Accessory genes
JX1.Chr01g00841	TRUE	TRUE	TRUE	TRUE	TRUE	TRUE	Core genes
JX1.Chr01g00842	TRUE	TRUE	TRUE	TRUE	FALSE	TRUE	Accessory genes
JX1.Chr01g00843	TRUE	TRUE	TRUE	TRUE	TRUE	TRUE	Core genes
JX1.Chr01g00844	TRUE	TRUE	TRUE	TRUE	TRUE	TRUE	Core genes
JX1.Chr01g00845	TRUE	TRUE	TRUE	TRUE	TRUE	TRUE	Core genes
JX1.Chr01g00846	TRUE	FALSE	FALSE	TRUE	FALSE	FALSE	Accessory genes
JX1.Chr01g00847	TRUE	TRUE	FALSE	TRUE	TRUE	FALSE	Accessory genes
JX1.Chr01g00848	TRUE	TRUE	TRUE	TRUE	TRUE	TRUE	Core genes
JX1.Chr01g00849	TRUE	FALSE	FALSE	TRUE	FALSE	TRUE	Accessory genes
JX1.Chr01g00850	TRUE	FALSE	TRUE	TRUE	TRUE	TRUE	Accessory genes
JX1.Chr01g00851	FALSE	TRUE	FALSE	TRUE	FALSE	FALSE	Accessory genes
JX1.Chr01g00852	TRUE	TRUE	TRUE	TRUE	TRUE	TRUE	Core genes
JX1.Chr01g00853	TRUE	TRUE	TRUE	TRUE	TRUE	TRUE	Core genes
JX1.Chr01g00854	TRUE	TRUE	FALSE	TRUE	FALSE	TRUE	Accessory genes
JX1.Chr01g00855	TRUE	FALSE	TRUE	TRUE	TRUE	TRUE	Accessory genes
JX1.Chr01g00856	TRUE	TRUE	FALSE	TRUE	FALSE	TRUE	Accessory genes
JX1.Chr01g00857	TRUE	FALSE	FALSE	TRUE	FALSE	TRUE	Accessory genes
JX1.Chr01g00858	TRUE	TRUE	FALSE	FALSE	TRUE	FALSE	Accessory genes
JX1.Chr01g00859	TRUE	TRUE	FALSE	TRUE	TRUE	FALSE	Accessory genes
JX1.Chr01g00860	TRUE	TRUE	TRUE	TRUE	TRUE	TRUE	Core genes
JX1.Chr01g00861	TRUE	TRUE	TRUE	TRUE	TRUE	TRUE	Core genes
JX1.Chr01g00862	TRUE	TRUE	TRUE	TRUE	TRUE	TRUE	Core genes
JX1.Chr01g00863	TRUE	TRUE	FALSE	FALSE	TRUE	TRUE	Accessory genes
JX1.Chr01g00864	TRUE	TRUE	TRUE	TRUE	TRUE	TRUE	Core genes
JX1.Chr01g00865	TRUE	TRUE	TRUE	TRUE	TRUE	TRUE	Core genes
JX1.Chr01g00866	TRUE	FALSE	TRUE	FALSE	TRUE	FALSE	Accessory genes
JX1.Chr01g00867	TRUE	TRUE	TRUE	TRUE	TRUE	TRUE	Core genes
JX1.Chr01g00868	FALSE	FALSE	FALSE	FALSE	FALSE	FALSE	Specific genes
JX1.Chr01g00869	TRUE	TRUE	TRUE	TRUE	TRUE	TRUE	Core genes
JX1.Chr01g00870	FALSE	FALSE	FALSE	TRUE	FALSE	FALSE	Accessory genes
JX1.Chr01g00871	TRUE	TRUE	TRUE	TRUE	TRUE	TRUE	Core genes
JX1.Chr01g00872	FALSE	FALSE	FALSE	FALSE	FALSE	FALSE	Specific genes
JX1.Chr01g00873	TRUE	TRUE	TRUE	TRUE	TRUE	TRUE	Core genes
JX1.Chr01g00874	TRUE	TRUE	TRUE	TRUE	TRUE	TRUE	Core genes
JX1.Chr01g00875	TRUE	TRUE	TRUE	TRUE	TRUE	TRUE	Core genes
JX1.Chr01g00876	TRUE	TRUE	TRUE	TRUE	TRUE	TRUE	Core genes
JX1.Chr01g00877	TRUE	TRUE	TRUE	TRUE	TRUE	TRUE	Core genes
JX1.Chr01g00878	TRUE	TRUE	TRUE	TRUE	TRUE	TRUE	Core genes
JX1.Chr01g00879	TRUE	FALSE	TRUE	TRUE	FALSE	TRUE	Accessory genes
JX1.Chr01g00880	TRUE	TRUE	TRUE	TRUE	TRUE	TRUE	Core genes
JX1.Chr01g00881	TRUE	TRUE	TRUE	TRUE	TRUE	TRUE	Core genes
JX1.Chr01g00882	TRUE	TRUE	TRUE	TRUE	TRUE	TRUE	Core genes
JX1.Chr01g00883	TRUE	TRUE	TRUE	TRUE	TRUE	TRUE	Core genes
JX1.Chr01g00884	TRUE	TRUE	TRUE	TRUE	TRUE	TRUE	Core genes
JX1.Chr01g00885	TRUE	FALSE	TRUE	TRUE	FALSE	TRUE	Accessory genes
JX1.Chr01g00886	TRUE	FALSE	TRUE	TRUE	TRUE	TRUE	Accessory genes
JX1.Chr01g00887	FALSE	TRUE	TRUE	TRUE	TRUE	FALSE	Accessory genes
JX1.Chr01g00888	TRUE	TRUE	TRUE	TRUE	TRUE	TRUE	Core genes
JX1.Chr01g00889	TRUE	FALSE	TRUE	TRUE	TRUE	TRUE	Accessory genes
JX1.Chr01g00890	TRUE	TRUE	TRUE	TRUE	TRUE	FALSE	Accessory genes
JX1.Chr01g00891	FALSE	FALSE	FALSE	FALSE	FALSE	FALSE	Specific genes
JX1.Chr01g00892	FALSE	FALSE	FALSE	FALSE	FALSE	FALSE	Specific genes
JX1.Chr01g00893	TRUE	TRUE	TRUE	TRUE	TRUE	TRUE	Core genes
JX1.Chr01g00894	TRUE	TRUE	TRUE	TRUE	TRUE	TRUE	Core genes
JX1.Chr01g00895	TRUE	TRUE	TRUE	TRUE	FALSE	TRUE	Accessory genes
JX1.Chr01g00896	TRUE	TRUE	TRUE	TRUE	TRUE	TRUE	Core genes
JX1.Chr01g00897	TRUE	TRUE	TRUE	TRUE	TRUE	TRUE	Core genes
JX1.Chr01g00898	FALSE	FALSE	FALSE	FALSE	FALSE	FALSE	Specific genes
JX1.Chr01g00899	TRUE	TRUE	TRUE	TRUE	FALSE	TRUE	Accessory genes
JX1.Chr01g00900	TRUE	TRUE	TRUE	TRUE	TRUE	TRUE	Core genes
JX1.Chr01g00901	TRUE	TRUE	TRUE	TRUE	TRUE	TRUE	Core genes
JX1.Chr01g00902	TRUE	TRUE	TRUE	TRUE	TRUE	TRUE	Core genes
JX1.Chr01g00903	TRUE	TRUE	FALSE	TRUE	TRUE	TRUE	Accessory genes
JX1.Chr01g00904	TRUE	TRUE	FALSE	TRUE	FALSE	TRUE	Accessory genes
JX1.Chr01g00905	FALSE	FALSE	FALSE	FALSE	FALSE	TRUE	Accessory genes
JX1.Chr01g00906	FALSE	FALSE	FALSE	TRUE	FALSE	FALSE	Accessory genes
JX1.Chr01g00907	FALSE	FALSE	TRUE	TRUE	TRUE	TRUE	Accessory genes
JX1.Chr01g00908	TRUE	TRUE	TRUE	FALSE	TRUE	TRUE	Accessory genes
JX1.Chr01g00909	TRUE	TRUE	TRUE	TRUE	FALSE	TRUE	Accessory genes
JX1.Chr01g00910	TRUE	FALSE	TRUE	TRUE	TRUE	TRUE	Accessory genes
JX1.Chr01g00911	FALSE	FALSE	FALSE	FALSE	FALSE	FALSE	Specific genes
JX1.Chr01g00912	TRUE	FALSE	TRUE	TRUE	TRUE	FALSE	Accessory genes
JX1.Chr01g00913	TRUE	FALSE	TRUE	TRUE	TRUE	TRUE	Accessory genes
JX1.Chr01g00914	FALSE	FALSE	FALSE	TRUE	FALSE	TRUE	Accessory genes
JX1.Chr01g00915	FALSE	FALSE	FALSE	TRUE	FALSE	TRUE	Accessory genes
JX1.Chr01g00916	TRUE	TRUE	TRUE	TRUE	TRUE	TRUE	Core genes
JX1.Chr01g00917	TRUE	TRUE	FALSE	TRUE	TRUE	TRUE	Accessory genes
JX1.Chr01g00918	TRUE	TRUE	TRUE	TRUE	TRUE	TRUE	Core genes
JX1.Chr01g00919	TRUE	TRUE	TRUE	TRUE	TRUE	TRUE	Core genes
JX1.Chr01g00920	TRUE	TRUE	FALSE	TRUE	FALSE	TRUE	Accessory genes
JX1.Chr01g00921	TRUE	TRUE	TRUE	TRUE	TRUE	TRUE	Core genes
JX1.Chr01g00922	TRUE	TRUE	TRUE	TRUE	TRUE	TRUE	Core genes
JX1.Chr01g00923	TRUE	TRUE	TRUE	TRUE	TRUE	TRUE	Core genes
JX1.Chr01g00924	TRUE	TRUE	TRUE	TRUE	TRUE	TRUE	Core genes
JX1.Chr01g00925	FALSE	FALSE	FALSE	TRUE	FALSE	FALSE	Accessory genes
JX1.Chr01g00926	TRUE	TRUE	TRUE	TRUE	TRUE	TRUE	Core genes
JX1.Chr01g00927	TRUE	TRUE	TRUE	TRUE	TRUE	TRUE	Core genes
JX1.Chr01g00928	TRUE	TRUE	TRUE	TRUE	TRUE	TRUE	Core genes
JX1.Chr01g00929	TRUE	TRUE	TRUE	TRUE	TRUE	TRUE	Core genes
JX1.Chr01g00930	TRUE	TRUE	TRUE	TRUE	TRUE	TRUE	Core genes
JX1.Chr01g00931	TRUE	TRUE	TRUE	TRUE	TRUE	TRUE	Core genes
JX1.Chr01g00932	TRUE	TRUE	TRUE	TRUE	TRUE	TRUE	Core genes
JX1.Chr01g00933	TRUE	TRUE	TRUE	TRUE	TRUE	TRUE	Core genes
JX1.Chr01g00934	TRUE	TRUE	TRUE	TRUE	TRUE	TRUE	Core genes
JX1.Chr01g00935	TRUE	TRUE	TRUE	TRUE	TRUE	TRUE	Core genes
JX1.Chr01g00936	TRUE	TRUE	TRUE	TRUE	TRUE	TRUE	Core genes
JX1.Chr01g00937	TRUE	TRUE	TRUE	TRUE	TRUE	FALSE	Accessory genes
JX1.Chr01g00938	TRUE	TRUE	TRUE	TRUE	TRUE	TRUE	Core genes
JX1.Chr01g00939	TRUE	TRUE	TRUE	TRUE	TRUE	TRUE	Core genes
JX1.Chr01g00940	TRUE	FALSE	FALSE	TRUE	FALSE	TRUE	Accessory genes
JX1.Chr01g00941	TRUE	TRUE	TRUE	TRUE	TRUE	TRUE	Core genes
JX1.Chr01g00942	FALSE	FALSE	FALSE	TRUE	FALSE	FALSE	Accessory genes
JX1.Chr01g00943	TRUE	TRUE	FALSE	TRUE	FALSE	TRUE	Accessory genes
JX1.Chr01g00944	FALSE	TRUE	FALSE	FALSE	TRUE	TRUE	Accessory genes
JX1.Chr01g00945	FALSE	FALSE	FALSE	FALSE	FALSE	FALSE	Specific genes
JX1.Chr01g00946	TRUE	FALSE	TRUE	TRUE	FALSE	TRUE	Accessory genes
JX1.Chr01g00947	TRUE	FALSE	TRUE	TRUE	TRUE	TRUE	Accessory genes
JX1.Chr01g00948	TRUE	TRUE	TRUE	TRUE	TRUE	TRUE	Core genes
JX1.Chr01g00949	TRUE	TRUE	TRUE	TRUE	TRUE	TRUE	Core genes
JX1.Chr01g00950	TRUE	TRUE	TRUE	TRUE	TRUE	TRUE	Core genes
JX1.Chr01g00951	TRUE	TRUE	TRUE	TRUE	TRUE	TRUE	Core genes
JX1.Chr01g00952	TRUE	TRUE	TRUE	TRUE	TRUE	TRUE	Core genes
JX1.Chr01g00953	TRUE	TRUE	TRUE	TRUE	TRUE	TRUE	Core genes
JX1.Chr01g00954	FALSE	FALSE	FALSE	TRUE	FALSE	TRUE	Accessory genes
JX1.Chr01g00955	TRUE	TRUE	TRUE	TRUE	TRUE	TRUE	Core genes
JX1.Chr01g00956	TRUE	TRUE	TRUE	TRUE	TRUE	TRUE	Core genes
JX1.Chr01g00957	TRUE	TRUE	TRUE	TRUE	TRUE	TRUE	Core genes
JX1.Chr01g00958	TRUE	TRUE	TRUE	TRUE	TRUE	TRUE	Core genes
JX1.Chr01g00959	FALSE	FALSE	TRUE	TRUE	TRUE	TRUE	Accessory genes
JX1.Chr01g00960	TRUE	FALSE	TRUE	TRUE	FALSE	TRUE	Accessory genes
JX1.Chr01g00961	TRUE	TRUE	FALSE	FALSE	TRUE	TRUE	Accessory genes
JX1.Chr01g00962	TRUE	TRUE	TRUE	TRUE	TRUE	TRUE	Core genes
JX1.Chr01g00963	FALSE	FALSE	FALSE	FALSE	FALSE	FALSE	Specific genes
JX1.Chr01g00964	TRUE	TRUE	TRUE	TRUE	TRUE	TRUE	Core genes
JX1.Chr01g00965	FALSE	FALSE	FALSE	TRUE	TRUE	TRUE	Accessory genes
JX1.Chr01g00966	TRUE	TRUE	TRUE	TRUE	TRUE	TRUE	Core genes
JX1.Chr01g00967	FALSE	FALSE	FALSE	FALSE	FALSE	FALSE	Specific genes
JX1.Chr01g00968	FALSE	FALSE	FALSE	FALSE	FALSE	FALSE	Specific genes
JX1.Chr01g00969	TRUE	TRUE	TRUE	TRUE	TRUE	TRUE	Core genes
JX1.Chr01g00970	TRUE	FALSE	FALSE	TRUE	TRUE	TRUE	Accessory genes
JX1.Chr01g00971	TRUE	FALSE	TRUE	TRUE	TRUE	TRUE	Accessory genes
JX1.Chr01g00972	TRUE	TRUE	TRUE	TRUE	TRUE	TRUE	Core genes
JX1.Chr01g00973	FALSE	FALSE	FALSE	FALSE	FALSE	FALSE	Specific genes
JX1.Chr01g00974	TRUE	TRUE	FALSE	TRUE	TRUE	TRUE	Accessory genes
JX1.Chr01g00975	TRUE	TRUE	FALSE	TRUE	FALSE	FALSE	Accessory genes
JX1.Chr01g00976	TRUE	TRUE	TRUE	TRUE	TRUE	TRUE	Core genes
JX1.Chr01g00977	TRUE	FALSE	FALSE	TRUE	FALSE	TRUE	Accessory genes
JX1.Chr01g00978	TRUE	TRUE	TRUE	TRUE	TRUE	TRUE	Core genes
JX1.Chr01g00979	TRUE	TRUE	TRUE	TRUE	TRUE	TRUE	Core genes
JX1.Chr01g00980	FALSE	FALSE	FALSE	TRUE	FALSE	FALSE	Accessory genes
JX1.Chr01g00981	TRUE	TRUE	TRUE	TRUE	TRUE	TRUE	Core genes
JX1.Chr01g00982	TRUE	TRUE	TRUE	TRUE	TRUE	TRUE	Core genes
JX1.Chr01g00983	TRUE	TRUE	TRUE	TRUE	TRUE	TRUE	Core genes
JX1.Chr01g00984	TRUE	TRUE	TRUE	TRUE	TRUE	TRUE	Core genes
JX1.Chr01g00985	TRUE	TRUE	TRUE	TRUE	TRUE	TRUE	Core genes
JX1.Chr01g00986	TRUE	TRUE	TRUE	TRUE	TRUE	TRUE	Core genes
JX1.Chr01g00987	TRUE	TRUE	TRUE	TRUE	TRUE	TRUE	Core genes
JX1.Chr01g00988	TRUE	TRUE	TRUE	TRUE	TRUE	TRUE	Core genes
JX1.Chr01g00989	TRUE	TRUE	TRUE	FALSE	TRUE	TRUE	Accessory genes
JX1.Chr01g00990	TRUE	TRUE	TRUE	TRUE	TRUE	TRUE	Core genes
JX1.Chr01g00991	TRUE	TRUE	FALSE	TRUE	FALSE	TRUE	Accessory genes
JX1.Chr01g00992	FALSE	FALSE	FALSE	TRUE	FALSE	FALSE	Accessory genes
JX1.Chr01g00993	TRUE	TRUE	TRUE	TRUE	TRUE	TRUE	Core genes
JX1.Chr01g00994	TRUE	TRUE	TRUE	TRUE	TRUE	TRUE	Core genes
JX1.Chr01g00995	TRUE	TRUE	TRUE	TRUE	TRUE	TRUE	Core genes
JX1.Chr01g00996	TRUE	TRUE	TRUE	TRUE	TRUE	TRUE	Core genes
JX1.Chr01g00997	TRUE	TRUE	TRUE	TRUE	TRUE	TRUE	Core genes
JX1.Chr01g00998	FALSE	FALSE	FALSE	TRUE	FALSE	TRUE	Accessory genes
JX1.Chr01g00999	TRUE	TRUE	TRUE	TRUE	TRUE	TRUE	Core genes
JX1.Chr01g01000	TRUE	TRUE	TRUE	TRUE	TRUE	TRUE	Core genes
JX1.Chr01g01001	TRUE	TRUE	FALSE	TRUE	FALSE	TRUE	Accessory genes
JX1.Chr01g01002	TRUE	TRUE	TRUE	FALSE	TRUE	TRUE	Accessory genes
JX1.Chr01g01003	TRUE	TRUE	TRUE	TRUE	TRUE	TRUE	Core genes
JX1.Chr01g01004	TRUE	TRUE	TRUE	TRUE	TRUE	TRUE	Core genes
JX1.Chr01g01005	TRUE	TRUE	TRUE	TRUE	TRUE	TRUE	Core genes
JX1.Chr01g01006	FALSE	FALSE	FALSE	TRUE	FALSE	TRUE	Accessory genes
JX1.Chr01g01007	TRUE	TRUE	TRUE	TRUE	TRUE	TRUE	Core genes
JX1.Chr01g01008	TRUE	TRUE	TRUE	TRUE	TRUE	TRUE	Core genes
JX1.Chr01g01009	TRUE	TRUE	TRUE	TRUE	TRUE	TRUE	Core genes
JX1.Chr01g01010	TRUE	TRUE	TRUE	TRUE	TRUE	TRUE	Core genes
JX1.Chr01g01011	TRUE	TRUE	TRUE	TRUE	FALSE	TRUE	Accessory genes
JX1.Chr01g01012	TRUE	TRUE	TRUE	TRUE	TRUE	TRUE	Core genes
JX1.Chr01g01013	TRUE	TRUE	TRUE	TRUE	TRUE	TRUE	Core genes
JX1.Chr01g01014	TRUE	TRUE	TRUE	TRUE	TRUE	TRUE	Core genes
JX1.Chr01g01015	TRUE	TRUE	TRUE	TRUE	TRUE	TRUE	Core genes
JX1.Chr01g01016	TRUE	TRUE	TRUE	TRUE	TRUE	TRUE	Core genes
JX1.Chr01g01017	TRUE	TRUE	TRUE	TRUE	TRUE	TRUE	Core genes
JX1.Chr01g01018	FALSE	FALSE	TRUE	TRUE	TRUE	FALSE	Accessory genes
JX1.Chr01g01019	TRUE	TRUE	FALSE	TRUE	TRUE	FALSE	Accessory genes
JX1.Chr01g01020	TRUE	FALSE	FALSE	TRUE	TRUE	FALSE	Accessory genes
JX1.Chr01g01021	TRUE	TRUE	TRUE	TRUE	TRUE	TRUE	Core genes
JX1.Chr01g01022	TRUE	TRUE	TRUE	TRUE	TRUE	TRUE	Core genes
JX1.Chr01g01023	FALSE	FALSE	FALSE	FALSE	FALSE	FALSE	Specific genes
JX1.Chr01g01024	TRUE	TRUE	TRUE	TRUE	TRUE	FALSE	Accessory genes
JX1.Chr01g01025	FALSE	TRUE	FALSE	TRUE	FALSE	TRUE	Accessory genes
JX1.Chr01g01026	TRUE	TRUE	TRUE	TRUE	FALSE	FALSE	Accessory genes
JX1.Chr01g01027	TRUE	TRUE	TRUE	TRUE	TRUE	TRUE	Core genes
JX1.Chr01g01028	TRUE	TRUE	TRUE	TRUE	TRUE	TRUE	Core genes
JX1.Chr01g01029	TRUE	TRUE	TRUE	TRUE	TRUE	TRUE	Core genes
JX1.Chr01g01030	TRUE	TRUE	TRUE	TRUE	TRUE	TRUE	Core genes
JX1.Chr01g01031	FALSE	FALSE	FALSE	FALSE	FALSE	FALSE	Specific genes
JX1.Chr01g01032	TRUE	TRUE	TRUE	TRUE	TRUE	TRUE	Core genes
JX1.Chr01g01033	TRUE	TRUE	TRUE	TRUE	TRUE	TRUE	Core genes
JX1.Chr01g01034	TRUE	TRUE	TRUE	TRUE	TRUE	TRUE	Core genes
JX1.Chr01g01035	TRUE	TRUE	TRUE	TRUE	TRUE	TRUE	Core genes
JX1.Chr01g01036	TRUE	TRUE	FALSE	TRUE	TRUE	TRUE	Accessory genes
JX1.Chr01g01037	TRUE	TRUE	TRUE	FALSE	FALSE	FALSE	Accessory genes
JX1.Chr01g01038	FALSE	TRUE	FALSE	FALSE	FALSE	FALSE	Accessory genes
JX1.Chr01g01039	TRUE	TRUE	TRUE	TRUE	TRUE	TRUE	Core genes
JX1.Chr01g01040	TRUE	FALSE	FALSE	TRUE	FALSE	TRUE	Accessory genes
JX1.Chr01g01041	TRUE	TRUE	FALSE	TRUE	TRUE	TRUE	Accessory genes
JX1.Chr01g01042	FALSE	FALSE	FALSE	TRUE	FALSE	FALSE	Accessory genes
JX1.Chr01g01043	TRUE	TRUE	TRUE	TRUE	TRUE	TRUE	Core genes
JX1.Chr01g01044	TRUE	TRUE	TRUE	TRUE	TRUE	TRUE	Core genes
JX1.Chr01g01045	TRUE	TRUE	TRUE	TRUE	TRUE	TRUE	Core genes
JX1.Chr01g01046	TRUE	TRUE	TRUE	TRUE	TRUE	TRUE	Core genes
JX1.Chr01g01047	TRUE	TRUE	TRUE	TRUE	TRUE	TRUE	Core genes
JX1.Chr01g01048	TRUE	TRUE	TRUE	TRUE	TRUE	TRUE	Core genes
JX1.Chr01g01049	TRUE	TRUE	TRUE	TRUE	TRUE	TRUE	Core genes
JX1.Chr01g01050	TRUE	TRUE	TRUE	TRUE	TRUE	TRUE	Core genes
JX1.Chr01g01051	TRUE	TRUE	TRUE	TRUE	TRUE	TRUE	Core genes
JX1.Chr01g01052	TRUE	TRUE	TRUE	TRUE	TRUE	TRUE	Core genes
JX1.Chr01g01053	TRUE	TRUE	TRUE	TRUE	TRUE	TRUE	Core genes
JX1.Chr01g01054	TRUE	TRUE	TRUE	TRUE	TRUE	TRUE	Core genes
JX1.Chr01g01055	TRUE	TRUE	TRUE	TRUE	TRUE	FALSE	Accessory genes
JX1.Chr01g01056	TRUE	TRUE	TRUE	TRUE	TRUE	FALSE	Accessory genes
JX1.Chr01g01057	TRUE	TRUE	TRUE	TRUE	TRUE	FALSE	Accessory genes
JX1.Chr01g01058	TRUE	TRUE	TRUE	TRUE	TRUE	TRUE	Core genes
JX1.Chr01g01059	FALSE	FALSE	FALSE	TRUE	FALSE	FALSE	Accessory genes
JX1.Chr01g01060	TRUE	TRUE	TRUE	TRUE	TRUE	TRUE	Core genes
JX1.Chr01g01061	TRUE	FALSE	FALSE	TRUE	FALSE	FALSE	Accessory genes
JX1.Chr01g01062	FALSE	TRUE	FALSE	TRUE	FALSE	FALSE	Accessory genes
JX1.Chr01g01063	TRUE	TRUE	FALSE	TRUE	FALSE	TRUE	Accessory genes
JX1.Chr01g01064	TRUE	TRUE	FALSE	TRUE	TRUE	TRUE	Accessory genes
JX1.Chr01g01065	FALSE	FALSE	FALSE	TRUE	FALSE	FALSE	Accessory genes
JX1.Chr01g01066	TRUE	TRUE	TRUE	TRUE	TRUE	TRUE	Core genes
JX1.Chr01g01067	FALSE	FALSE	FALSE	FALSE	FALSE	FALSE	Specific genes
JX1.Chr01g01068	FALSE	FALSE	TRUE	TRUE	TRUE	FALSE	Accessory genes
JX1.Chr01g01069	TRUE	TRUE	FALSE	TRUE	FALSE	TRUE	Accessory genes
JX1.Chr01g01070	FALSE	FALSE	FALSE	TRUE	FALSE	FALSE	Accessory genes
JX1.Chr01g01071	TRUE	FALSE	FALSE	TRUE	FALSE	FALSE	Accessory genes
JX1.Chr01g01072	TRUE	TRUE	TRUE	TRUE	FALSE	TRUE	Accessory genes
JX1.Chr01g01073	TRUE	TRUE	TRUE	TRUE	TRUE	TRUE	Core genes
JX1.Chr01g01074	FALSE	TRUE	FALSE	TRUE	TRUE	TRUE	Accessory genes
JX1.Chr01g01075	TRUE	TRUE	FALSE	TRUE	FALSE	TRUE	Accessory genes
JX1.Chr01g01076	TRUE	TRUE	TRUE	TRUE	TRUE	TRUE	Core genes
JX1.Chr01g01077	TRUE	TRUE	TRUE	TRUE	TRUE	TRUE	Core genes
JX1.Chr01g01078	TRUE	TRUE	TRUE	TRUE	TRUE	TRUE	Core genes
JX1.Chr01g01079	TRUE	TRUE	TRUE	TRUE	TRUE	TRUE	Core genes
JX1.Chr01g01080	TRUE	TRUE	TRUE	TRUE	TRUE	TRUE	Core genes
JX1.Chr01g01081	TRUE	TRUE	TRUE	TRUE	TRUE	TRUE	Core genes
JX1.Chr01g01082	FALSE	FALSE	FALSE	TRUE	FALSE	FALSE	Accessory genes
JX1.Chr01g01083	TRUE	TRUE	TRUE	TRUE	TRUE	TRUE	Core genes
JX1.Chr01g01084	TRUE	TRUE	TRUE	FALSE	TRUE	TRUE	Accessory genes
JX1.Chr01g01085	TRUE	TRUE	TRUE	TRUE	TRUE	TRUE	Core genes
JX1.Chr01g01086	TRUE	TRUE	TRUE	FALSE	TRUE	TRUE	Accessory genes
JX1.Chr01g01087	FALSE	FALSE	FALSE	FALSE	FALSE	FALSE	Specific genes
JX1.Chr01g01088	TRUE	TRUE	TRUE	TRUE	TRUE	TRUE	Core genes
JX1.Chr01g01089	TRUE	TRUE	TRUE	TRUE	TRUE	TRUE	Core genes
JX1.Chr01g01090	TRUE	FALSE	TRUE	FALSE	TRUE	TRUE	Accessory genes
JX1.Chr01g01091	TRUE	TRUE	FALSE	FALSE	FALSE	TRUE	Accessory genes
JX1.Chr01g01092	TRUE	TRUE	TRUE	TRUE	TRUE	TRUE	Core genes
JX1.Chr01g01093	FALSE	FALSE	FALSE	FALSE	FALSE	FALSE	Specific genes
JX1.Chr01g01094	TRUE	TRUE	TRUE	TRUE	TRUE	TRUE	Core genes
JX1.Chr01g01095	TRUE	TRUE	TRUE	TRUE	TRUE	TRUE	Core genes
JX1.Chr01g01096	TRUE	TRUE	TRUE	TRUE	FALSE	TRUE	Accessory genes
JX1.Chr01g01097	FALSE	FALSE	TRUE	FALSE	FALSE	FALSE	Accessory genes
JX1.Chr01g01098	TRUE	TRUE	TRUE	TRUE	TRUE	TRUE	Core genes
JX1.Chr01g01099	TRUE	TRUE	TRUE	TRUE	TRUE	TRUE	Core genes
JX1.Chr01g01100	TRUE	TRUE	TRUE	TRUE	TRUE	TRUE	Core genes
JX1.Chr01g01101	FALSE	FALSE	FALSE	TRUE	FALSE	FALSE	Accessory genes
JX1.Chr01g01102	TRUE	FALSE	FALSE	TRUE	TRUE	TRUE	Accessory genes
JX1.Chr01g01103	TRUE	TRUE	TRUE	TRUE	TRUE	TRUE	Core genes
JX1.Chr01g01104	TRUE	TRUE	TRUE	TRUE	TRUE	TRUE	Core genes
JX1.Chr01g01105	TRUE	TRUE	TRUE	TRUE	FALSE	FALSE	Accessory genes
JX1.Chr01g01106	FALSE	FALSE	TRUE	TRUE	FALSE	FALSE	Accessory genes
JX1.Chr01g01107	TRUE	FALSE	FALSE	TRUE	TRUE	TRUE	Accessory genes
JX1.Chr01g01108	TRUE	FALSE	TRUE	TRUE	TRUE	TRUE	Accessory genes
JX1.Chr01g01109	TRUE	TRUE	TRUE	TRUE	TRUE	TRUE	Core genes
JX1.Chr01g01110	TRUE	TRUE	TRUE	TRUE	FALSE	TRUE	Accessory genes
JX1.Chr01g01111	TRUE	TRUE	TRUE	TRUE	TRUE	TRUE	Core genes
JX1.Chr01g01112	TRUE	TRUE	TRUE	TRUE	TRUE	TRUE	Core genes
JX1.Chr01g01113	FALSE	FALSE	FALSE	TRUE	FALSE	TRUE	Accessory genes
JX1.Chr01g01114	TRUE	TRUE	TRUE	TRUE	TRUE	TRUE	Core genes
JX1.Chr01g01115	TRUE	TRUE	TRUE	TRUE	TRUE	TRUE	Core genes
JX1.Chr01g01116	TRUE	TRUE	TRUE	TRUE	FALSE	TRUE	Accessory genes
JX1.Chr01g01117	TRUE	TRUE	FALSE	TRUE	TRUE	TRUE	Accessory genes
JX1.Chr01g01118	TRUE	TRUE	TRUE	TRUE	TRUE	TRUE	Core genes
JX1.Chr01g01119	TRUE	TRUE	TRUE	TRUE	TRUE	TRUE	Core genes
JX1.Chr01g01120	TRUE	TRUE	TRUE	TRUE	TRUE	TRUE	Core genes
JX1.Chr01g01121	FALSE	FALSE	FALSE	TRUE	TRUE	TRUE	Accessory genes
JX1.Chr01g01122	TRUE	TRUE	TRUE	TRUE	TRUE	TRUE	Core genes
JX1.Chr01g01123	TRUE	TRUE	TRUE	TRUE	TRUE	TRUE	Core genes
JX1.Chr01g01124	TRUE	TRUE	TRUE	TRUE	TRUE	TRUE	Core genes
JX1.Chr01g01125	TRUE	TRUE	TRUE	TRUE	TRUE	TRUE	Core genes
JX1.Chr01g01126	TRUE	TRUE	TRUE	TRUE	TRUE	TRUE	Core genes
JX1.Chr01g01127	TRUE	TRUE	TRUE	TRUE	TRUE	TRUE	Core genes
JX1.Chr01g01128	TRUE	TRUE	TRUE	TRUE	TRUE	TRUE	Core genes
JX1.Chr01g01129	TRUE	TRUE	TRUE	TRUE	TRUE	TRUE	Core genes
JX1.Chr01g01130	TRUE	TRUE	TRUE	TRUE	TRUE	TRUE	Core genes
JX1.Chr01g01131	TRUE	TRUE	TRUE	TRUE	TRUE	TRUE	Core genes
JX1.Chr01g01132	TRUE	TRUE	TRUE	TRUE	TRUE	TRUE	Core genes
JX1.Chr01g01133	TRUE	TRUE	TRUE	TRUE	TRUE	TRUE	Core genes
JX1.Chr01g01134	TRUE	TRUE	TRUE	TRUE	TRUE	TRUE	Core genes
JX1.Chr01g01135	TRUE	TRUE	FALSE	TRUE	FALSE	TRUE	Accessory genes
JX1.Chr01g01136	TRUE	TRUE	TRUE	TRUE	TRUE	TRUE	Core genes
JX1.Chr01g01137	TRUE	FALSE	TRUE	TRUE	TRUE	TRUE	Accessory genes
JX1.Chr01g01138	TRUE	TRUE	TRUE	FALSE	TRUE	TRUE	Accessory genes
JX1.Chr01g01139	FALSE	FALSE	FALSE	TRUE	TRUE	FALSE	Accessory genes
JX1.Chr01g01140	FALSE	FALSE	FALSE	FALSE	FALSE	FALSE	Specific genes
JX1.Chr01g01141	TRUE	TRUE	TRUE	TRUE	TRUE	TRUE	Core genes
JX1.Chr01g01142	FALSE	FALSE	FALSE	FALSE	FALSE	FALSE	Specific genes
JX1.Chr01g01143	FALSE	FALSE	FALSE	FALSE	FALSE	FALSE	Specific genes
JX1.Chr01g01144	TRUE	FALSE	TRUE	TRUE	TRUE	FALSE	Accessory genes
JX1.Chr01g01145	TRUE	TRUE	TRUE	TRUE	TRUE	TRUE	Core genes
JX1.Chr01g01146	FALSE	FALSE	FALSE	FALSE	FALSE	FALSE	Specific genes
JX1.Chr01g01147	TRUE	TRUE	TRUE	TRUE	TRUE	TRUE	Core genes
JX1.Chr01g01148	TRUE	TRUE	TRUE	TRUE	TRUE	TRUE	Core genes
JX1.Chr01g01149	FALSE	TRUE	TRUE	TRUE	TRUE	TRUE	Accessory genes
JX1.Chr01g01150	TRUE	TRUE	TRUE	TRUE	TRUE	TRUE	Core genes
JX1.Chr01g01151	TRUE	TRUE	TRUE	TRUE	TRUE	TRUE	Core genes
JX1.Chr01g01152	TRUE	FALSE	TRUE	TRUE	TRUE	TRUE	Accessory genes
JX1.Chr01g01153	TRUE	TRUE	TRUE	TRUE	TRUE	TRUE	Core genes
JX1.Chr01g01154	TRUE	TRUE	TRUE	TRUE	TRUE	TRUE	Core genes
JX1.Chr01g01155	TRUE	TRUE	TRUE	TRUE	TRUE	TRUE	Core genes
JX1.Chr01g01156	FALSE	FALSE	FALSE	FALSE	FALSE	FALSE	Specific genes
JX1.Chr01g01157	TRUE	TRUE	FALSE	TRUE	FALSE	FALSE	Accessory genes
JX1.Chr01g01158	FALSE	FALSE	FALSE	TRUE	FALSE	TRUE	Accessory genes
JX1.Chr01g01159	TRUE	TRUE	TRUE	FALSE	TRUE	TRUE	Accessory genes
JX1.Chr01g01160	FALSE	TRUE	FALSE	TRUE	FALSE	TRUE	Accessory genes
JX1.Chr01g01161	FALSE	FALSE	FALSE	FALSE	FALSE	FALSE	Specific genes
JX1.Chr01g01162	FALSE	FALSE	FALSE	TRUE	FALSE	FALSE	Accessory genes
JX1.Chr01g01163	TRUE	TRUE	TRUE	TRUE	TRUE	TRUE	Core genes
JX1.Chr01g01164	TRUE	TRUE	TRUE	TRUE	TRUE	TRUE	Core genes
JX1.Chr01g01165	TRUE	TRUE	TRUE	TRUE	TRUE	TRUE	Core genes
JX1.Chr01g01166	TRUE	TRUE	TRUE	TRUE	TRUE	TRUE	Core genes
JX1.Chr01g01167	TRUE	TRUE	TRUE	TRUE	TRUE	TRUE	Core genes
JX1.Chr01g01168	TRUE	TRUE	TRUE	FALSE	TRUE	TRUE	Accessory genes
JX1.Chr01g01169	TRUE	TRUE	TRUE	TRUE	TRUE	TRUE	Core genes
JX1.Chr01g01170	TRUE	TRUE	TRUE	TRUE	TRUE	FALSE	Accessory genes
JX1.Chr01g01171	TRUE	TRUE	TRUE	TRUE	TRUE	TRUE	Core genes
JX1.Chr01g01172	FALSE	FALSE	TRUE	FALSE	FALSE	FALSE	Accessory genes
JX1.Chr01g01173	TRUE	TRUE	TRUE	TRUE	TRUE	TRUE	Core genes
JX1.Chr01g01174	TRUE	TRUE	TRUE	TRUE	TRUE	TRUE	Core genes
JX1.Chr01g01175	FALSE	TRUE	FALSE	TRUE	FALSE	TRUE	Accessory genes
JX1.Chr01g01176	TRUE	TRUE	TRUE	TRUE	TRUE	TRUE	Core genes
JX1.Chr01g01177	TRUE	TRUE	TRUE	TRUE	TRUE	TRUE	Core genes
JX1.Chr01g01178	FALSE	FALSE	FALSE	FALSE	FALSE	FALSE	Specific genes
JX1.Chr01g01179	TRUE	TRUE	TRUE	TRUE	TRUE	TRUE	Core genes
JX1.Chr01g01180	FALSE	FALSE	TRUE	TRUE	FALSE	FALSE	Accessory genes
JX1.Chr01g01181	FALSE	FALSE	FALSE	TRUE	FALSE	FALSE	Accessory genes
JX1.Chr01g01182	TRUE	TRUE	TRUE	TRUE	TRUE	TRUE	Core genes
JX1.Chr01g01183	TRUE	TRUE	TRUE	TRUE	TRUE	TRUE	Core genes
JX1.Chr01g01184	TRUE	TRUE	TRUE	TRUE	TRUE	TRUE	Core genes
JX1.Chr01g01185	TRUE	TRUE	TRUE	TRUE	TRUE	TRUE	Core genes
JX1.Chr01g01186	TRUE	TRUE	TRUE	TRUE	TRUE	TRUE	Core genes
JX1.Chr01g01187	TRUE	TRUE	FALSE	TRUE	FALSE	TRUE	Accessory genes
JX1.Chr01g01188	TRUE	TRUE	FALSE	TRUE	FALSE	TRUE	Accessory genes
JX1.Chr01g01189	TRUE	TRUE	FALSE	TRUE	TRUE	TRUE	Accessory genes
JX1.Chr01g01190	TRUE	TRUE	TRUE	TRUE	TRUE	TRUE	Core genes
JX1.Chr01g01191	FALSE	TRUE	FALSE	FALSE	TRUE	TRUE	Accessory genes
JX1.Chr01g01192	FALSE	FALSE	FALSE	FALSE	FALSE	TRUE	Accessory genes
JX1.Chr01g01193	TRUE	TRUE	TRUE	TRUE	TRUE	TRUE	Core genes
JX1.Chr01g01194	TRUE	TRUE	TRUE	TRUE	TRUE	TRUE	Core genes
JX1.Chr01g01195	TRUE	TRUE	TRUE	TRUE	TRUE	FALSE	Accessory genes
JX1.Chr01g01196	TRUE	TRUE	FALSE	TRUE	TRUE	TRUE	Accessory genes
JX1.Chr01g01197	TRUE	TRUE	TRUE	TRUE	TRUE	TRUE	Core genes
JX1.Chr01g01198	TRUE	TRUE	TRUE	TRUE	TRUE	TRUE	Core genes
JX1.Chr01g01199	TRUE	TRUE	TRUE	TRUE	TRUE	TRUE	Core genes
JX1.Chr01g01200	TRUE	TRUE	TRUE	TRUE	TRUE	TRUE	Core genes
JX1.Chr01g01201	FALSE	FALSE	FALSE	FALSE	FALSE	FALSE	Specific genes
JX1.Chr01g01202	TRUE	TRUE	TRUE	TRUE	TRUE	TRUE	Core genes
JX1.Chr01g01203	TRUE	TRUE	TRUE	TRUE	TRUE	TRUE	Core genes
JX1.Chr01g01204	FALSE	FALSE	FALSE	TRUE	FALSE	FALSE	Accessory genes
JX1.Chr01g01205	TRUE	TRUE	TRUE	TRUE	TRUE	TRUE	Core genes
JX1.Chr01g01206	FALSE	FALSE	FALSE	TRUE	TRUE	TRUE	Accessory genes
JX1.Chr01g01207	FALSE	FALSE	FALSE	FALSE	FALSE	FALSE	Specific genes
JX1.Chr01g01208	TRUE	TRUE	TRUE	TRUE	TRUE	TRUE	Core genes
JX1.Chr01g01209	TRUE	TRUE	TRUE	TRUE	TRUE	TRUE	Core genes
JX1.Chr01g01210	TRUE	TRUE	TRUE	TRUE	TRUE	TRUE	Core genes
JX1.Chr01g01211	TRUE	TRUE	TRUE	TRUE	TRUE	TRUE	Core genes
JX1.Chr01g01212	TRUE	TRUE	TRUE	TRUE	TRUE	TRUE	Core genes
JX1.Chr01g01213	TRUE	TRUE	FALSE	TRUE	FALSE	TRUE	Accessory genes
JX1.Chr01g01214	TRUE	TRUE	TRUE	TRUE	TRUE	TRUE	Core genes
JX1.Chr01g01215	TRUE	TRUE	TRUE	TRUE	TRUE	TRUE	Core genes
JX1.Chr01g01216	TRUE	FALSE	TRUE	TRUE	FALSE	TRUE	Accessory genes
JX1.Chr01g01217	TRUE	TRUE	TRUE	TRUE	TRUE	TRUE	Core genes
JX1.Chr01g01218	FALSE	FALSE	FALSE	TRUE	FALSE	TRUE	Accessory genes
JX1.Chr01g01219	FALSE	TRUE	FALSE	FALSE	FALSE	FALSE	Accessory genes
JX1.Chr01g01220	TRUE	TRUE	TRUE	TRUE	TRUE	TRUE	Core genes
JX1.Chr01g01221	TRUE	TRUE	TRUE	FALSE	TRUE	TRUE	Accessory genes
JX1.Chr01g01222	TRUE	TRUE	TRUE	TRUE	TRUE	TRUE	Core genes
JX1.Chr01g01223	TRUE	TRUE	TRUE	TRUE	TRUE	TRUE	Core genes
JX1.Chr01g01224	TRUE	TRUE	TRUE	TRUE	TRUE	TRUE	Core genes
JX1.Chr01g01225	TRUE	TRUE	TRUE	TRUE	TRUE	TRUE	Core genes
JX1.Chr01g01226	TRUE	TRUE	TRUE	TRUE	TRUE	TRUE	Core genes
JX1.Chr01g01227	TRUE	TRUE	TRUE	TRUE	TRUE	TRUE	Core genes
JX1.Chr01g01228	TRUE	TRUE	TRUE	TRUE	TRUE	TRUE	Core genes
JX1.Chr01g01229	TRUE	TRUE	TRUE	TRUE	TRUE	TRUE	Core genes
JX1.Chr01g01230	TRUE	TRUE	TRUE	TRUE	TRUE	TRUE	Core genes
JX1.Chr01g01231	TRUE	TRUE	TRUE	TRUE	TRUE	TRUE	Core genes
JX1.Chr01g01232	TRUE	TRUE	TRUE	TRUE	TRUE	TRUE	Core genes
JX1.Chr01g01233	TRUE	TRUE	TRUE	TRUE	TRUE	TRUE	Core genes
JX1.Chr01g01234	TRUE	TRUE	TRUE	TRUE	TRUE	TRUE	Core genes
JX1.Chr01g01235	FALSE	FALSE	FALSE	FALSE	FALSE	FALSE	Specific genes
JX1.Chr01g01236	TRUE	TRUE	FALSE	FALSE	FALSE	FALSE	Accessory genes
JX1.Chr01g01237	TRUE	TRUE	TRUE	TRUE	TRUE	TRUE	Core genes
JX1.Chr01g01238	TRUE	TRUE	TRUE	TRUE	TRUE	TRUE	Core genes
JX1.Chr01g01239	TRUE	TRUE	TRUE	TRUE	TRUE	TRUE	Core genes
JX1.Chr01g01240	FALSE	FALSE	FALSE	FALSE	FALSE	TRUE	Accessory genes
JX1.Chr01g01241	TRUE	TRUE	TRUE	TRUE	TRUE	TRUE	Core genes
JX1.Chr01g01242	TRUE	TRUE	TRUE	TRUE	TRUE	TRUE	Core genes
JX1.Chr01g01243	TRUE	FALSE	TRUE	FALSE	TRUE	TRUE	Accessory genes
JX1.Chr01g01244	FALSE	FALSE	FALSE	FALSE	FALSE	FALSE	Specific genes
JX1.Chr01g01245	TRUE	TRUE	TRUE	TRUE	TRUE	TRUE	Core genes
JX1.Chr01g01246	TRUE	TRUE	TRUE	TRUE	TRUE	TRUE	Core genes
JX1.Chr01g01247	TRUE	TRUE	TRUE	TRUE	TRUE	TRUE	Core genes
JX1.Chr01g01248	TRUE	TRUE	TRUE	TRUE	TRUE	TRUE	Core genes
JX1.Chr01g01249	TRUE	TRUE	TRUE	TRUE	TRUE	TRUE	Core genes
JX1.Chr01g01250	TRUE	TRUE	TRUE	TRUE	TRUE	TRUE	Core genes
JX1.Chr01g01251	FALSE	FALSE	FALSE	FALSE	FALSE	FALSE	Specific genes
JX1.Chr01g01252	TRUE	TRUE	TRUE	TRUE	TRUE	FALSE	Accessory genes
JX1.Chr01g01253	FALSE	TRUE	TRUE	TRUE	FALSE	FALSE	Accessory genes
JX1.Chr01g01254	TRUE	TRUE	TRUE	TRUE	TRUE	TRUE	Core genes
JX1.Chr01g01255	TRUE	TRUE	TRUE	TRUE	TRUE	TRUE	Core genes
JX1.Chr01g01256	TRUE	TRUE	TRUE	TRUE	TRUE	TRUE	Core genes
JX1.Chr01g01257	TRUE	TRUE	FALSE	TRUE	TRUE	FALSE	Accessory genes
JX1.Chr01g01258	TRUE	TRUE	TRUE	TRUE	TRUE	TRUE	Core genes
JX1.Chr01g01259	FALSE	FALSE	FALSE	TRUE	FALSE	FALSE	Accessory genes
JX1.Chr01g01260	FALSE	FALSE	FALSE	TRUE	FALSE	FALSE	Accessory genes
JX1.Chr01g01261	FALSE	FALSE	FALSE	FALSE	FALSE	FALSE	Specific genes
JX1.Chr01g01262	FALSE	FALSE	FALSE	FALSE	FALSE	FALSE	Specific genes
JX1.Chr01g01263	TRUE	TRUE	TRUE	TRUE	TRUE	TRUE	Core genes
JX1.Chr01g01264	TRUE	TRUE	TRUE	TRUE	TRUE	TRUE	Core genes
JX1.Chr01g01265	TRUE	TRUE	TRUE	TRUE	TRUE	TRUE	Core genes
JX1.Chr01g01266	TRUE	TRUE	TRUE	TRUE	FALSE	TRUE	Accessory genes
JX1.Chr01g01267	TRUE	TRUE	TRUE	TRUE	TRUE	TRUE	Core genes
JX1.Chr01g01268	TRUE	TRUE	TRUE	TRUE	TRUE	TRUE	Core genes
JX1.Chr01g01269	TRUE	TRUE	TRUE	TRUE	TRUE	TRUE	Core genes
JX1.Chr01g01270	TRUE	TRUE	TRUE	TRUE	TRUE	TRUE	Core genes
JX1.Chr01g01271	FALSE	FALSE	TRUE	FALSE	FALSE	FALSE	Accessory genes
JX1.Chr01g01272	TRUE	TRUE	TRUE	TRUE	TRUE	TRUE	Core genes
JX1.Chr01g01273	FALSE	FALSE	FALSE	FALSE	FALSE	FALSE	Specific genes
JX1.Chr01g01274	TRUE	TRUE	TRUE	TRUE	TRUE	TRUE	Core genes
JX1.Chr01g01275	TRUE	TRUE	TRUE	TRUE	TRUE	TRUE	Core genes
JX1.Chr01g01276	TRUE	TRUE	TRUE	TRUE	TRUE	TRUE	Core genes
JX1.Chr01g01277	TRUE	TRUE	TRUE	TRUE	TRUE	TRUE	Core genes
JX1.Chr01g01278	TRUE	TRUE	TRUE	TRUE	TRUE	TRUE	Core genes
JX1.Chr01g01279	TRUE	TRUE	TRUE	TRUE	TRUE	TRUE	Core genes
JX1.Chr01g01280	TRUE	TRUE	TRUE	TRUE	TRUE	TRUE	Core genes
JX1.Chr01g01281	TRUE	TRUE	TRUE	TRUE	TRUE	TRUE	Core genes
JX1.Chr01g01282	TRUE	TRUE	TRUE	TRUE	TRUE	TRUE	Core genes
JX1.Chr01g01283	TRUE	TRUE	TRUE	FALSE	TRUE	TRUE	Accessory genes
JX1.Chr01g01284	TRUE	TRUE	TRUE	TRUE	TRUE	TRUE	Core genes
JX1.Chr01g01285	TRUE	TRUE	TRUE	TRUE	TRUE	TRUE	Core genes
JX1.Chr01g01286	TRUE	TRUE	TRUE	TRUE	TRUE	TRUE	Core genes
JX1.Chr01g01287	FALSE	FALSE	TRUE	FALSE	FALSE	FALSE	Accessory genes
JX1.Chr01g01288	TRUE	TRUE	TRUE	FALSE	TRUE	TRUE	Accessory genes
JX1.Chr01g01289	TRUE	FALSE	TRUE	FALSE	TRUE	TRUE	Accessory genes
JX1.Chr01g01290	TRUE	TRUE	TRUE	TRUE	TRUE	TRUE	Core genes
JX1.Chr01g01291	TRUE	TRUE	TRUE	TRUE	TRUE	TRUE	Core genes
JX1.Chr01g01292	FALSE	FALSE	FALSE	FALSE	FALSE	FALSE	Specific genes
JX1.Chr01g01293	TRUE	TRUE	FALSE	FALSE	TRUE	TRUE	Accessory genes
JX1.Chr01g01294	TRUE	TRUE	TRUE	TRUE	TRUE	TRUE	Core genes
JX1.Chr01g01295	FALSE	TRUE	TRUE	TRUE	TRUE	TRUE	Accessory genes
JX1.Chr01g01296	TRUE	FALSE	FALSE	TRUE	FALSE	TRUE	Accessory genes
JX1.Chr01g01297	TRUE	TRUE	TRUE	TRUE	TRUE	TRUE	Core genes
JX1.Chr01g01298	TRUE	TRUE	TRUE	TRUE	TRUE	TRUE	Core genes
JX1.Chr01g01299	TRUE	FALSE	FALSE	FALSE	FALSE	FALSE	Accessory genes
JX1.Chr01g01300	TRUE	TRUE	TRUE	TRUE	TRUE	TRUE	Core genes
JX1.Chr01g01301	FALSE	TRUE	FALSE	TRUE	TRUE	FALSE	Accessory genes
JX1.Chr01g01302	FALSE	TRUE	FALSE	TRUE	FALSE	FALSE	Accessory genes
JX1.Chr01g01303	TRUE	TRUE	TRUE	FALSE	TRUE	TRUE	Accessory genes
JX1.Chr01g01304	TRUE	TRUE	TRUE	TRUE	TRUE	TRUE	Core genes
JX1.Chr01g01305	TRUE	TRUE	TRUE	FALSE	TRUE	TRUE	Accessory genes
JX1.Chr01g01306	TRUE	TRUE	TRUE	TRUE	TRUE	TRUE	Core genes
JX1.Chr01g01307	TRUE	FALSE	TRUE	TRUE	TRUE	FALSE	Accessory genes
JX1.Chr01g01308	FALSE	FALSE	FALSE	FALSE	FALSE	FALSE	Specific genes
JX1.Chr01g01309	TRUE	TRUE	TRUE	TRUE	TRUE	TRUE	Core genes
JX1.Chr01g01310	TRUE	TRUE	FALSE	TRUE	TRUE	TRUE	Accessory genes
JX1.Chr01g01311	FALSE	TRUE	FALSE	TRUE	FALSE	FALSE	Accessory genes
JX1.Chr01g01312	TRUE	TRUE	TRUE	TRUE	TRUE	TRUE	Core genes
JX1.Chr01g01313	TRUE	FALSE	TRUE	TRUE	FALSE	TRUE	Accessory genes
JX1.Chr01g01314	TRUE	TRUE	TRUE	TRUE	TRUE	TRUE	Core genes
JX1.Chr01g01315	TRUE	TRUE	TRUE	TRUE	TRUE	TRUE	Core genes
JX1.Chr01g01316	FALSE	FALSE	FALSE	FALSE	FALSE	FALSE	Specific genes
JX1.Chr01g01317	TRUE	TRUE	TRUE	TRUE	TRUE	TRUE	Core genes
JX1.Chr01g01318	TRUE	TRUE	TRUE	TRUE	TRUE	TRUE	Core genes
JX1.Chr01g01319	TRUE	TRUE	TRUE	TRUE	TRUE	TRUE	Core genes
JX1.Chr01g01320	FALSE	TRUE	TRUE	TRUE	TRUE	TRUE	Accessory genes
JX1.Chr01g01321	FALSE	FALSE	FALSE	FALSE	FALSE	FALSE	Specific genes
JX1.Chr01g01322	FALSE	FALSE	FALSE	FALSE	FALSE	FALSE	Specific genes
JX1.Chr01g01323	TRUE	TRUE	TRUE	TRUE	TRUE	FALSE	Accessory genes
JX1.Chr01g01324	FALSE	FALSE	FALSE	TRUE	FALSE	FALSE	Accessory genes
JX1.Chr01g01325	FALSE	TRUE	TRUE	FALSE	TRUE	FALSE	Accessory genes
JX1.Chr01g01326	TRUE	TRUE	TRUE	TRUE	TRUE	TRUE	Core genes
JX1.Chr01g01327	TRUE	TRUE	TRUE	TRUE	TRUE	TRUE	Core genes
JX1.Chr01g01328	TRUE	TRUE	TRUE	TRUE	TRUE	TRUE	Core genes
JX1.Chr01g01329	TRUE	TRUE	TRUE	TRUE	TRUE	TRUE	Core genes
JX1.Chr01g01330	TRUE	TRUE	TRUE	TRUE	TRUE	TRUE	Core genes
JX1.Chr01g01331	TRUE	TRUE	TRUE	TRUE	TRUE	TRUE	Core genes
JX1.Chr01g01332	TRUE	TRUE	FALSE	FALSE	FALSE	TRUE	Accessory genes
JX1.Chr01g01333	TRUE	TRUE	TRUE	FALSE	TRUE	TRUE	Accessory genes
JX1.Chr01g01334	TRUE	TRUE	TRUE	TRUE	TRUE	TRUE	Core genes
JX1.Chr01g01335	FALSE	FALSE	TRUE	FALSE	FALSE	FALSE	Accessory genes
JX1.Chr01g01336	TRUE	TRUE	TRUE	TRUE	TRUE	TRUE	Core genes
JX1.Chr01g01337	TRUE	TRUE	TRUE	TRUE	TRUE	TRUE	Core genes
JX1.Chr01g01338	TRUE	TRUE	TRUE	TRUE	TRUE	TRUE	Core genes
JX1.Chr01g01339	TRUE	TRUE	TRUE	TRUE	TRUE	TRUE	Core genes
JX1.Chr01g01340	FALSE	FALSE	FALSE	TRUE	TRUE	FALSE	Accessory genes
JX1.Chr01g01341	TRUE	TRUE	TRUE	TRUE	TRUE	TRUE	Core genes
JX1.Chr01g01342	FALSE	FALSE	FALSE	TRUE	FALSE	FALSE	Accessory genes
JX1.Chr01g01343	TRUE	TRUE	TRUE	TRUE	TRUE	TRUE	Core genes
JX1.Chr01g01344	TRUE	TRUE	TRUE	TRUE	TRUE	TRUE	Core genes
JX1.Chr01g01345	TRUE	FALSE	TRUE	TRUE	TRUE	FALSE	Accessory genes
JX1.Chr01g01346	TRUE	FALSE	FALSE	TRUE	FALSE	FALSE	Accessory genes
JX1.Chr01g01347	TRUE	TRUE	TRUE	TRUE	TRUE	TRUE	Core genes
JX1.Chr01g01348	TRUE	TRUE	TRUE	TRUE	TRUE	TRUE	Core genes
JX1.Chr01g01349	FALSE	FALSE	FALSE	TRUE	FALSE	TRUE	Accessory genes
JX1.Chr01g01350	TRUE	TRUE	FALSE	FALSE	FALSE	FALSE	Accessory genes
JX1.Chr01g01351	FALSE	FALSE	FALSE	FALSE	FALSE	FALSE	Specific genes
JX1.Chr01g01352	TRUE	TRUE	TRUE	FALSE	FALSE	FALSE	Accessory genes
JX1.Chr01g01353	TRUE	TRUE	TRUE	FALSE	TRUE	TRUE	Accessory genes
JX1.Chr01g01354	TRUE	FALSE	TRUE	FALSE	TRUE	TRUE	Accessory genes
JX1.Chr01g01355	TRUE	TRUE	TRUE	TRUE	TRUE	TRUE	Core genes
JX1.Chr01g01356	TRUE	FALSE	TRUE	TRUE	TRUE	TRUE	Accessory genes
JX1.Chr01g01357	TRUE	TRUE	TRUE	TRUE	TRUE	TRUE	Core genes
JX1.Chr01g01358	TRUE	TRUE	TRUE	TRUE	TRUE	TRUE	Core genes
JX1.Chr01g01359	FALSE	FALSE	FALSE	TRUE	FALSE	FALSE	Accessory genes
JX1.Chr01g01360	FALSE	FALSE	FALSE	FALSE	FALSE	FALSE	Specific genes
JX1.Chr01g01361	TRUE	TRUE	TRUE	FALSE	TRUE	TRUE	Accessory genes
JX1.Chr01g01362	TRUE	TRUE	TRUE	TRUE	TRUE	TRUE	Core genes
JX1.Chr01g01363	TRUE	TRUE	TRUE	TRUE	TRUE	TRUE	Core genes
JX1.Chr01g01364	FALSE	FALSE	FALSE	FALSE	FALSE	FALSE	Specific genes
JX1.Chr01g01365	TRUE	TRUE	TRUE	TRUE	TRUE	TRUE	Core genes
JX1.Chr01g01366	TRUE	TRUE	TRUE	TRUE	TRUE	TRUE	Core genes
JX1.Chr01g01367	TRUE	FALSE	FALSE	TRUE	FALSE	TRUE	Accessory genes
JX1.Chr01g01368	FALSE	FALSE	FALSE	FALSE	FALSE	FALSE	Specific genes
JX1.Chr01g01369	TRUE	TRUE	TRUE	TRUE	TRUE	TRUE	Core genes
JX1.Chr01g01370	TRUE	TRUE	TRUE	TRUE	TRUE	TRUE	Core genes
JX1.Chr01g01371	FALSE	TRUE	TRUE	TRUE	FALSE	TRUE	Accessory genes
JX1.Chr01g01372	FALSE	FALSE	FALSE	FALSE	FALSE	FALSE	Specific genes
JX1.Chr01g01373	TRUE	TRUE	FALSE	TRUE	FALSE	TRUE	Accessory genes
JX1.Chr01g01374	TRUE	TRUE	TRUE	FALSE	TRUE	FALSE	Accessory genes
JX1.Chr01g01375	FALSE	TRUE	FALSE	FALSE	FALSE	FALSE	Accessory genes
JX1.Chr01g01376	TRUE	TRUE	TRUE	TRUE	TRUE	TRUE	Core genes
JX1.Chr01g01377	TRUE	TRUE	TRUE	TRUE	TRUE	TRUE	Core genes
JX1.Chr01g01378	TRUE	TRUE	TRUE	TRUE	TRUE	TRUE	Core genes
JX1.Chr01g01379	FALSE	TRUE	FALSE	FALSE	FALSE	FALSE	Accessory genes
JX1.Chr01g01380	FALSE	FALSE	FALSE	FALSE	FALSE	FALSE	Specific genes
JX1.Chr01g01381	TRUE	TRUE	TRUE	TRUE	TRUE	TRUE	Core genes
JX1.Chr01g01382	TRUE	TRUE	TRUE	TRUE	TRUE	TRUE	Core genes
JX1.Chr01g01383	TRUE	TRUE	TRUE	TRUE	TRUE	TRUE	Core genes
JX1.Chr01g01384	TRUE	TRUE	TRUE	TRUE	TRUE	TRUE	Core genes
JX1.Chr01g01385	TRUE	FALSE	TRUE	TRUE	FALSE	TRUE	Accessory genes
JX1.Chr01g01386	FALSE	FALSE	FALSE	FALSE	FALSE	FALSE	Specific genes
JX1.Chr01g01387	TRUE	TRUE	FALSE	TRUE	TRUE	TRUE	Accessory genes
JX1.Chr01g01388	TRUE	FALSE	TRUE	FALSE	FALSE	FALSE	Accessory genes
JX1.Chr01g01389	FALSE	FALSE	FALSE	FALSE	FALSE	FALSE	Specific genes
JX1.Chr01g01390	TRUE	TRUE	FALSE	TRUE	FALSE	TRUE	Accessory genes
JX1.Chr01g01391	TRUE	TRUE	FALSE	TRUE	FALSE	TRUE	Accessory genes
JX1.Chr01g01392	TRUE	TRUE	TRUE	TRUE	TRUE	TRUE	Core genes
JX1.Chr01g01393	TRUE	TRUE	TRUE	TRUE	TRUE	TRUE	Core genes
JX1.Chr01g01394	FALSE	FALSE	FALSE	FALSE	FALSE	FALSE	Specific genes
JX1.Chr01g01395	FALSE	FALSE	FALSE	FALSE	FALSE	FALSE	Specific genes
JX1.Chr01g01396	TRUE	FALSE	TRUE	TRUE	TRUE	TRUE	Accessory genes
JX1.Chr01g01397	FALSE	FALSE	FALSE	FALSE	FALSE	FALSE	Specific genes
JX1.Chr01g01398	TRUE	FALSE	TRUE	TRUE	TRUE	TRUE	Accessory genes
JX1.Chr01g01399	TRUE	TRUE	TRUE	TRUE	TRUE	TRUE	Core genes
JX1.Chr01g01400	FALSE	FALSE	FALSE	FALSE	FALSE	FALSE	Specific genes
JX1.Chr01g01401	TRUE	TRUE	TRUE	TRUE	TRUE	TRUE	Core genes
JX1.Chr01g01402	TRUE	TRUE	TRUE	TRUE	TRUE	TRUE	Core genes
JX1.Chr01g01403	TRUE	TRUE	TRUE	TRUE	TRUE	TRUE	Core genes
JX1.Chr01g01404	FALSE	FALSE	FALSE	FALSE	FALSE	FALSE	Specific genes
JX1.Chr01g01405	FALSE	FALSE	FALSE	FALSE	FALSE	FALSE	Specific genes
JX1.Chr01g01406	TRUE	TRUE	TRUE	TRUE	TRUE	TRUE	Core genes
JX1.Chr01g01407	FALSE	TRUE	TRUE	FALSE	FALSE	TRUE	Accessory genes
JX1.Chr01g01408	FALSE	FALSE	FALSE	FALSE	TRUE	FALSE	Accessory genes
JX1.Chr01g01409	TRUE	TRUE	TRUE	TRUE	TRUE	TRUE	Core genes
JX1.Chr01g01410	FALSE	FALSE	TRUE	FALSE	TRUE	FALSE	Accessory genes
JX1.Chr01g01411	TRUE	TRUE	TRUE	TRUE	TRUE	FALSE	Accessory genes
JX1.Chr01g01412	FALSE	FALSE	FALSE	TRUE	FALSE	FALSE	Accessory genes
JX1.Chr01g01413	FALSE	FALSE	TRUE	TRUE	TRUE	FALSE	Accessory genes
JX1.Chr01g01414	TRUE	TRUE	TRUE	TRUE	TRUE	TRUE	Core genes
JX1.Chr01g01415	TRUE	TRUE	TRUE	TRUE	TRUE	TRUE	Core genes
JX1.Chr01g01416	TRUE	TRUE	FALSE	TRUE	FALSE	TRUE	Accessory genes
JX1.Chr01g01417	TRUE	TRUE	TRUE	TRUE	TRUE	TRUE	Core genes
JX1.Chr01g01418	FALSE	TRUE	TRUE	TRUE	TRUE	TRUE	Accessory genes
JX1.Chr01g01419	TRUE	TRUE	TRUE	TRUE	TRUE	TRUE	Core genes
JX1.Chr01g01420	TRUE	TRUE	TRUE	TRUE	TRUE	TRUE	Core genes
JX1.Chr01g01421	TRUE	TRUE	TRUE	TRUE	TRUE	TRUE	Core genes
JX1.Chr01g01422	FALSE	FALSE	FALSE	TRUE	FALSE	TRUE	Accessory genes
JX1.Chr01g01423	TRUE	TRUE	TRUE	TRUE	TRUE	TRUE	Core genes
JX1.Chr01g01424	TRUE	TRUE	TRUE	TRUE	TRUE	TRUE	Core genes
JX1.Chr01g01425	TRUE	TRUE	TRUE	TRUE	TRUE	TRUE	Core genes
JX1.Chr01g01426	FALSE	FALSE	FALSE	FALSE	FALSE	FALSE	Specific genes
JX1.Chr01g01427	FALSE	FALSE	FALSE	FALSE	FALSE	FALSE	Specific genes
JX1.Chr01g01428	TRUE	TRUE	TRUE	TRUE	TRUE	TRUE	Core genes
JX1.Chr01g01429	TRUE	TRUE	TRUE	TRUE	TRUE	TRUE	Core genes
JX1.Chr01g01430	FALSE	TRUE	TRUE	FALSE	TRUE	TRUE	Accessory genes
JX1.Chr01g01431	TRUE	TRUE	TRUE	TRUE	TRUE	TRUE	Core genes
JX1.Chr01g01432	FALSE	FALSE	TRUE	FALSE	FALSE	FALSE	Accessory genes
JX1.Chr01g01433	FALSE	FALSE	FALSE	TRUE	FALSE	TRUE	Accessory genes
JX1.Chr01g01434	FALSE	FALSE	FALSE	FALSE	FALSE	FALSE	Specific genes
JX1.Chr01g01435	FALSE	FALSE	FALSE	FALSE	FALSE	FALSE	Specific genes
JX1.Chr01g01436	TRUE	TRUE	TRUE	TRUE	FALSE	TRUE	Accessory genes
JX1.Chr01g01437	FALSE	FALSE	FALSE	TRUE	TRUE	FALSE	Accessory genes
JX1.Chr01g01438	TRUE	TRUE	TRUE	TRUE	TRUE	TRUE	Core genes
JX1.Chr01g01439	TRUE	TRUE	TRUE	TRUE	TRUE	TRUE	Core genes
JX1.Chr01g01440	TRUE	TRUE	TRUE	TRUE	TRUE	TRUE	Core genes
JX1.Chr01g01441	TRUE	TRUE	TRUE	TRUE	TRUE	TRUE	Core genes
JX1.Chr01g01442	TRUE	TRUE	TRUE	TRUE	TRUE	TRUE	Core genes
JX1.Chr01g01443	TRUE	TRUE	TRUE	TRUE	TRUE	TRUE	Core genes
JX1.Chr01g01444	FALSE	FALSE	FALSE	TRUE	FALSE	TRUE	Accessory genes
JX1.Chr01g01445	TRUE	TRUE	TRUE	TRUE	TRUE	TRUE	Core genes
JX1.Chr01g01446	TRUE	TRUE	TRUE	TRUE	TRUE	TRUE	Core genes
JX1.Chr01g01447	TRUE	TRUE	TRUE	TRUE	TRUE	TRUE	Core genes
JX1.Chr01g01448	TRUE	TRUE	TRUE	TRUE	TRUE	TRUE	Core genes
JX1.Chr01g01449	FALSE	FALSE	FALSE	TRUE	FALSE	FALSE	Accessory genes
JX1.Chr01g01450	FALSE	FALSE	FALSE	TRUE	FALSE	TRUE	Accessory genes
JX1.Chr01g01451	TRUE	TRUE	TRUE	TRUE	TRUE	TRUE	Core genes
JX1.Chr01g01452	TRUE	TRUE	TRUE	TRUE	TRUE	TRUE	Core genes
JX1.Chr01g01453	TRUE	TRUE	TRUE	TRUE	TRUE	TRUE	Core genes
JX1.Chr01g01454	FALSE	FALSE	FALSE	FALSE	FALSE	FALSE	Specific genes
JX1.Chr01g01455	TRUE	TRUE	TRUE	TRUE	TRUE	FALSE	Accessory genes
JX1.Chr01g01456	TRUE	TRUE	TRUE	TRUE	TRUE	TRUE	Core genes
JX1.Chr01g01457	TRUE	TRUE	TRUE	TRUE	TRUE	TRUE	Core genes
JX1.Chr01g01458	TRUE	TRUE	TRUE	TRUE	TRUE	TRUE	Core genes
JX1.Chr01g01459	TRUE	TRUE	TRUE	TRUE	TRUE	TRUE	Core genes
JX1.Chr01g01460	FALSE	FALSE	FALSE	FALSE	FALSE	FALSE	Specific genes
JX1.Chr01g01461	TRUE	TRUE	TRUE	TRUE	TRUE	TRUE	Core genes
JX1.Chr01g01462	FALSE	TRUE	TRUE	TRUE	TRUE	TRUE	Accessory genes
JX1.Chr01g01463	TRUE	TRUE	TRUE	TRUE	TRUE	TRUE	Core genes
JX1.Chr01g01464	TRUE	TRUE	TRUE	TRUE	TRUE	TRUE	Core genes
JX1.Chr01g01465	TRUE	TRUE	TRUE	TRUE	TRUE	TRUE	Core genes
JX1.Chr01g01466	TRUE	TRUE	FALSE	TRUE	FALSE	TRUE	Accessory genes
JX1.Chr01g01467	TRUE	TRUE	TRUE	TRUE	TRUE	TRUE	Core genes
JX1.Chr01g01468	TRUE	TRUE	TRUE	TRUE	TRUE	TRUE	Core genes
JX1.Chr01g01469	TRUE	TRUE	TRUE	TRUE	TRUE	TRUE	Core genes
JX1.Chr01g01470	FALSE	FALSE	FALSE	TRUE	FALSE	FALSE	Accessory genes
JX1.Chr01g01471	TRUE	TRUE	TRUE	TRUE	TRUE	TRUE	Core genes
JX1.Chr01g01472	TRUE	TRUE	TRUE	TRUE	TRUE	TRUE	Core genes
JX1.Chr01g01473	TRUE	FALSE	FALSE	TRUE	TRUE	TRUE	Accessory genes
JX1.Chr01g01474	TRUE	TRUE	TRUE	TRUE	TRUE	TRUE	Core genes
JX1.Chr01g01475	TRUE	TRUE	TRUE	TRUE	TRUE	TRUE	Core genes
JX1.Chr01g01476	TRUE	TRUE	FALSE	TRUE	FALSE	TRUE	Accessory genes
JX1.Chr01g01477	TRUE	TRUE	TRUE	TRUE	TRUE	TRUE	Core genes
JX1.Chr01g01478	FALSE	FALSE	FALSE	FALSE	FALSE	FALSE	Specific genes
JX1.Chr01g01479	TRUE	FALSE	TRUE	TRUE	TRUE	TRUE	Accessory genes
JX1.Chr01g01480	TRUE	FALSE	FALSE	FALSE	FALSE	TRUE	Accessory genes
JX1.Chr01g01481	TRUE	TRUE	TRUE	TRUE	TRUE	TRUE	Core genes
JX1.Chr01g01482	FALSE	FALSE	FALSE	FALSE	FALSE	FALSE	Specific genes
JX1.Chr01g01483	TRUE	TRUE	FALSE	TRUE	FALSE	TRUE	Accessory genes
JX1.Chr01g01484	FALSE	TRUE	TRUE	TRUE	FALSE	TRUE	Accessory genes
JX1.Chr01g01485	FALSE	FALSE	FALSE	TRUE	FALSE	FALSE	Accessory genes
JX1.Chr01g01486	TRUE	TRUE	TRUE	TRUE	TRUE	TRUE	Core genes
JX1.Chr01g01487	TRUE	TRUE	TRUE	TRUE	TRUE	TRUE	Core genes
JX1.Chr01g01488	TRUE	TRUE	TRUE	TRUE	TRUE	TRUE	Core genes
JX1.Chr01g01489	TRUE	TRUE	TRUE	TRUE	TRUE	TRUE	Core genes
JX1.Chr01g01490	FALSE	FALSE	FALSE	FALSE	FALSE	FALSE	Specific genes
JX1.Chr01g01491	TRUE	TRUE	TRUE	TRUE	TRUE	TRUE	Core genes
JX1.Chr01g01492	FALSE	FALSE	FALSE	TRUE	FALSE	TRUE	Accessory genes
JX1.Chr01g01493	FALSE	FALSE	FALSE	TRUE	FALSE	FALSE	Accessory genes
JX1.Chr01g01494	TRUE	TRUE	TRUE	TRUE	TRUE	TRUE	Core genes
JX1.Chr01g01495	TRUE	TRUE	TRUE	TRUE	TRUE	TRUE	Core genes
JX1.Chr01g01496	TRUE	TRUE	TRUE	FALSE	TRUE	TRUE	Accessory genes
JX1.Chr01g01497	FALSE	FALSE	FALSE	TRUE	FALSE	FALSE	Accessory genes
JX1.Chr01g01498	FALSE	FALSE	FALSE	FALSE	FALSE	FALSE	Specific genes
JX1.Chr01g01499	TRUE	TRUE	TRUE	TRUE	TRUE	TRUE	Core genes
JX1.Chr01g01500	FALSE	FALSE	TRUE	FALSE	FALSE	FALSE	Accessory genes
JX1.Chr01g01501	TRUE	TRUE	TRUE	TRUE	TRUE	TRUE	Core genes
JX1.Chr01g01502	TRUE	TRUE	TRUE	TRUE	FALSE	TRUE	Accessory genes
JX1.Chr01g01503	FALSE	FALSE	FALSE	FALSE	FALSE	FALSE	Specific genes
JX1.Chr01g01504	FALSE	FALSE	FALSE	FALSE	FALSE	TRUE	Accessory genes
JX1.Chr01g01505	TRUE	TRUE	TRUE	TRUE	TRUE	TRUE	Core genes
JX1.Chr01g01506	TRUE	TRUE	TRUE	TRUE	TRUE	TRUE	Core genes
JX1.Chr01g01507	FALSE	FALSE	FALSE	TRUE	FALSE	TRUE	Accessory genes
JX1.Chr01g01508	TRUE	TRUE	TRUE	TRUE	TRUE	TRUE	Core genes
JX1.Chr01g01509	TRUE	TRUE	TRUE	TRUE	TRUE	FALSE	Accessory genes
JX1.Chr01g01510	FALSE	FALSE	FALSE	FALSE	FALSE	FALSE	Specific genes
JX1.Chr01g01511	TRUE	TRUE	TRUE	FALSE	TRUE	TRUE	Accessory genes
JX1.Chr01g01512	FALSE	TRUE	TRUE	FALSE	TRUE	TRUE	Accessory genes
JX1.Chr01g01513	TRUE	TRUE	TRUE	TRUE	TRUE	FALSE	Accessory genes
JX1.Chr01g01514	TRUE	TRUE	TRUE	TRUE	TRUE	TRUE	Core genes
JX1.Chr01g01515	TRUE	TRUE	TRUE	FALSE	TRUE	TRUE	Accessory genes
JX1.Chr01g01516	TRUE	TRUE	TRUE	TRUE	TRUE	TRUE	Core genes
JX1.Chr01g01517	TRUE	TRUE	TRUE	TRUE	TRUE	TRUE	Core genes
JX1.Chr01g01518	TRUE	TRUE	TRUE	TRUE	TRUE	TRUE	Core genes
JX1.Chr01g01519	FALSE	TRUE	TRUE	FALSE	FALSE	FALSE	Accessory genes
JX1.Chr01g01520	TRUE	TRUE	TRUE	TRUE	TRUE	TRUE	Core genes
JX1.Chr01g01521	TRUE	TRUE	TRUE	TRUE	TRUE	TRUE	Core genes
JX1.Chr01g01522	TRUE	TRUE	TRUE	FALSE	TRUE	TRUE	Accessory genes
JX1.Chr01g01523	TRUE	TRUE	TRUE	TRUE	TRUE	TRUE	Core genes
JX1.Chr01g01524	TRUE	TRUE	TRUE	TRUE	TRUE	TRUE	Core genes
JX1.Chr01g01525	TRUE	TRUE	TRUE	TRUE	TRUE	TRUE	Core genes
JX1.Chr01g01526	FALSE	FALSE	FALSE	TRUE	TRUE	FALSE	Accessory genes
JX1.Chr01g01527	TRUE	TRUE	TRUE	TRUE	TRUE	TRUE	Core genes
JX1.Chr01g01528	TRUE	TRUE	TRUE	TRUE	TRUE	TRUE	Core genes
JX1.Chr01g01529	TRUE	TRUE	TRUE	TRUE	TRUE	TRUE	Core genes
JX1.Chr01g01530	TRUE	FALSE	TRUE	FALSE	TRUE	TRUE	Accessory genes
JX1.Chr01g01531	TRUE	TRUE	TRUE	TRUE	FALSE	TRUE	Accessory genes
JX1.Chr01g01532	FALSE	FALSE	FALSE	FALSE	FALSE	FALSE	Specific genes
JX1.Chr01g01533	TRUE	TRUE	TRUE	TRUE	TRUE	TRUE	Core genes
JX1.Chr01g01534	FALSE	FALSE	FALSE	FALSE	FALSE	FALSE	Specific genes
JX1.Chr01g01535	FALSE	FALSE	FALSE	TRUE	FALSE	FALSE	Accessory genes
JX1.Chr01g01536	TRUE	TRUE	TRUE	TRUE	TRUE	TRUE	Core genes
JX1.Chr01g01537	FALSE	FALSE	FALSE	FALSE	FALSE	FALSE	Specific genes
JX1.Chr01g01538	FALSE	FALSE	TRUE	FALSE	TRUE	FALSE	Accessory genes
JX1.Chr01g01539	FALSE	FALSE	FALSE	FALSE	FALSE	FALSE	Specific genes
JX1.Chr01g01540	FALSE	FALSE	FALSE	FALSE	FALSE	FALSE	Specific genes
JX1.Chr01g01541	FALSE	FALSE	FALSE	FALSE	FALSE	FALSE	Specific genes
JX1.Chr01g01542	FALSE	FALSE	FALSE	FALSE	FALSE	FALSE	Specific genes
JX1.Chr01g01543	FALSE	FALSE	FALSE	TRUE	FALSE	FALSE	Accessory genes
JX1.Chr01g01544	FALSE	FALSE	FALSE	TRUE	FALSE	FALSE	Accessory genes
JX1.Chr01g01545	TRUE	TRUE	FALSE	FALSE	TRUE	TRUE	Accessory genes
JX1.Chr01g01546	TRUE	TRUE	FALSE	FALSE	FALSE	TRUE	Accessory genes
JX1.Chr01g01547	TRUE	TRUE	FALSE	FALSE	FALSE	TRUE	Accessory genes
JX1.Chr01g01548	TRUE	TRUE	FALSE	TRUE	FALSE	TRUE	Accessory genes
JX1.Chr01g01549	FALSE	FALSE	FALSE	FALSE	FALSE	FALSE	Specific genes
JX1.Chr01g01550	TRUE	FALSE	FALSE	TRUE	TRUE	TRUE	Accessory genes
JX1.Chr01g01551	TRUE	TRUE	TRUE	TRUE	TRUE	TRUE	Core genes
JX1.Chr01g01552	TRUE	TRUE	TRUE	TRUE	TRUE	TRUE	Core genes
JX1.Chr01g01553	FALSE	TRUE	FALSE	FALSE	TRUE	TRUE	Accessory genes
JX1.Chr01g01554	TRUE	FALSE	TRUE	FALSE	TRUE	FALSE	Accessory genes
JX1.Chr01g01555	FALSE	FALSE	FALSE	TRUE	FALSE	FALSE	Accessory genes
JX1.Chr01g01556	TRUE	TRUE	TRUE	FALSE	TRUE	TRUE	Accessory genes
JX1.Chr01g01557	FALSE	FALSE	FALSE	TRUE	FALSE	FALSE	Accessory genes
JX1.Chr01g01558	TRUE	TRUE	TRUE	TRUE	TRUE	TRUE	Core genes
JX1.Chr01g01559	TRUE	TRUE	TRUE	TRUE	TRUE	TRUE	Core genes
JX1.Chr01g01560	TRUE	TRUE	TRUE	TRUE	TRUE	TRUE	Core genes
JX1.Chr01g01561	TRUE	TRUE	FALSE	TRUE	FALSE	FALSE	Accessory genes
JX1.Chr01g01562	TRUE	TRUE	TRUE	TRUE	TRUE	TRUE	Core genes
JX1.Chr01g01563	FALSE	TRUE	TRUE	TRUE	TRUE	TRUE	Accessory genes
JX1.Chr01g01564	TRUE	TRUE	TRUE	TRUE	TRUE	TRUE	Core genes
JX1.Chr01g01565	TRUE	TRUE	TRUE	TRUE	TRUE	TRUE	Core genes
JX1.Chr01g01566	TRUE	TRUE	TRUE	TRUE	TRUE	TRUE	Core genes
JX1.Chr01g01567	TRUE	TRUE	TRUE	TRUE	TRUE	TRUE	Core genes
JX1.Chr01g01568	TRUE	TRUE	TRUE	TRUE	TRUE	TRUE	Core genes
JX1.Chr01g01569	TRUE	TRUE	TRUE	FALSE	TRUE	TRUE	Accessory genes
JX1.Chr01g01570	TRUE	TRUE	FALSE	FALSE	TRUE	TRUE	Accessory genes
JX1.Chr01g01571	TRUE	FALSE	FALSE	FALSE	FALSE	FALSE	Accessory genes
JX1.Chr01g01572	TRUE	TRUE	TRUE	TRUE	TRUE	TRUE	Core genes
JX1.Chr01g01573	FALSE	FALSE	FALSE	TRUE	FALSE	TRUE	Accessory genes
JX1.Chr01g01574	TRUE	TRUE	TRUE	TRUE	TRUE	TRUE	Core genes
JX1.Chr01g01575	TRUE	TRUE	TRUE	TRUE	TRUE	TRUE	Core genes
JX1.Chr01g01576	FALSE	FALSE	FALSE	FALSE	FALSE	FALSE	Specific genes
JX1.Chr01g01577	TRUE	TRUE	TRUE	TRUE	TRUE	TRUE	Core genes
JX1.Chr01g01578	TRUE	TRUE	TRUE	TRUE	TRUE	TRUE	Core genes
JX1.Chr01g01579	TRUE	TRUE	TRUE	TRUE	TRUE	TRUE	Core genes
JX1.Chr01g01580	TRUE	TRUE	TRUE	TRUE	TRUE	TRUE	Core genes
JX1.Chr01g01581	TRUE	TRUE	TRUE	TRUE	TRUE	TRUE	Core genes
JX1.Chr01g01582	TRUE	TRUE	TRUE	TRUE	TRUE	TRUE	Core genes
JX1.Chr01g01583	TRUE	FALSE	TRUE	FALSE	TRUE	FALSE	Accessory genes
JX1.Chr01g01584	FALSE	FALSE	FALSE	TRUE	FALSE	FALSE	Accessory genes
JX1.Chr01g01585	TRUE	TRUE	TRUE	TRUE	TRUE	TRUE	Core genes
JX1.Chr01g01586	TRUE	FALSE	TRUE	TRUE	FALSE	FALSE	Accessory genes
JX1.Chr01g01587	FALSE	FALSE	TRUE	FALSE	FALSE	FALSE	Accessory genes
JX1.Chr01g01588	TRUE	TRUE	TRUE	FALSE	TRUE	FALSE	Accessory genes
JX1.Chr01g01589	FALSE	FALSE	FALSE	FALSE	FALSE	FALSE	Specific genes
JX1.Chr01g01590	TRUE	TRUE	TRUE	TRUE	TRUE	TRUE	Core genes
JX1.Chr01g01591	FALSE	FALSE	FALSE	FALSE	FALSE	FALSE	Specific genes
JX1.Chr01g01592	FALSE	FALSE	FALSE	FALSE	FALSE	FALSE	Specific genes
JX1.Chr01g01593	FALSE	FALSE	FALSE	FALSE	FALSE	FALSE	Specific genes
JX1.Chr01g01594	FALSE	FALSE	FALSE	FALSE	FALSE	FALSE	Specific genes
JX1.Chr01g01595	FALSE	FALSE	FALSE	FALSE	FALSE	FALSE	Specific genes
JX1.Chr01g01596	FALSE	FALSE	FALSE	FALSE	FALSE	FALSE	Specific genes
JX1.Chr01g01597	TRUE	TRUE	TRUE	TRUE	TRUE	TRUE	Core genes
JX1.Chr01g01598	FALSE	FALSE	FALSE	FALSE	FALSE	FALSE	Specific genes
JX1.Chr01g01599	FALSE	FALSE	FALSE	FALSE	FALSE	FALSE	Specific genes
JX1.Chr01g01600	FALSE	FALSE	FALSE	FALSE	FALSE	FALSE	Specific genes
JX1.Chr01g01601	FALSE	FALSE	FALSE	FALSE	FALSE	FALSE	Specific genes
JX1.Chr01g01602	FALSE	FALSE	FALSE	FALSE	FALSE	FALSE	Specific genes
JX1.Chr01g01603	FALSE	FALSE	FALSE	FALSE	FALSE	FALSE	Specific genes
JX1.Chr01g01604	FALSE	FALSE	FALSE	FALSE	FALSE	FALSE	Specific genes
JX1.Chr01g01605	TRUE	FALSE	FALSE	FALSE	FALSE	FALSE	Accessory genes
JX1.Chr01g01606	FALSE	FALSE	FALSE	FALSE	FALSE	FALSE	Specific genes
JX1.Chr01g01607	FALSE	FALSE	FALSE	FALSE	FALSE	FALSE	Specific genes
JX1.Chr01g01608	FALSE	FALSE	FALSE	FALSE	FALSE	FALSE	Specific genes
JX1.Chr01g01609	TRUE	TRUE	TRUE	FALSE	TRUE	TRUE	Accessory genes
JX1.Chr01g01610	TRUE	TRUE	TRUE	TRUE	TRUE	TRUE	Core genes
JX1.Chr01g01611	TRUE	TRUE	TRUE	TRUE	TRUE	TRUE	Core genes
JX1.Chr01g01612	TRUE	TRUE	TRUE	TRUE	TRUE	TRUE	Core genes
JX1.Chr01g01613	TRUE	TRUE	TRUE	FALSE	TRUE	TRUE	Accessory genes
JX1.Chr01g01614	TRUE	TRUE	TRUE	TRUE	TRUE	TRUE	Core genes
JX1.Chr01g01615	TRUE	FALSE	FALSE	TRUE	TRUE	FALSE	Accessory genes
JX1.Chr01g01616	TRUE	TRUE	TRUE	TRUE	TRUE	TRUE	Core genes
JX1.Chr01g01617	FALSE	FALSE	FALSE	FALSE	FALSE	FALSE	Specific genes
JX1.Chr01g01618	TRUE	TRUE	TRUE	TRUE	TRUE	TRUE	Core genes
JX1.Chr01g01619	FALSE	TRUE	TRUE	FALSE	TRUE	TRUE	Accessory genes
JX1.Chr01g01620	FALSE	TRUE	FALSE	FALSE	FALSE	TRUE	Accessory genes
JX1.Chr01g01621	TRUE	TRUE	TRUE	FALSE	TRUE	TRUE	Accessory genes
JX1.Chr01g01622	TRUE	TRUE	TRUE	TRUE	TRUE	TRUE	Core genes
JX1.Chr01g01623	TRUE	FALSE	TRUE	TRUE	TRUE	TRUE	Accessory genes
JX1.Chr01g01624	TRUE	TRUE	TRUE	TRUE	TRUE	TRUE	Core genes
JX1.Chr01g01625	TRUE	TRUE	TRUE	FALSE	TRUE	TRUE	Accessory genes
JX1.Chr01g01626	FALSE	FALSE	FALSE	FALSE	FALSE	FALSE	Specific genes
JX1.Chr01g01627	TRUE	FALSE	TRUE	TRUE	TRUE	FALSE	Accessory genes
JX1.Chr01g01628	FALSE	FALSE	FALSE	FALSE	FALSE	FALSE	Specific genes
JX1.Chr01g01629	TRUE	FALSE	FALSE	TRUE	FALSE	FALSE	Accessory genes
JX1.Chr01g01630	FALSE	TRUE	FALSE	TRUE	FALSE	TRUE	Accessory genes
JX1.Chr01g01631	FALSE	FALSE	FALSE	FALSE	FALSE	FALSE	Specific genes
JX1.Chr01g01632	FALSE	FALSE	FALSE	TRUE	FALSE	FALSE	Accessory genes
JX1.Chr01g01633	FALSE	FALSE	FALSE	FALSE	FALSE	FALSE	Specific genes
JX1.Chr01g01634	TRUE	FALSE	TRUE	TRUE	TRUE	FALSE	Accessory genes
JX1.Chr01g01635	TRUE	TRUE	TRUE	TRUE	TRUE	FALSE	Accessory genes
JX1.Chr01g01636	FALSE	FALSE	FALSE	FALSE	TRUE	FALSE	Accessory genes
JX1.Chr01g01637	TRUE	TRUE	TRUE	TRUE	TRUE	TRUE	Core genes
JX1.Chr01g01638	FALSE	FALSE	FALSE	FALSE	FALSE	FALSE	Specific genes
JX1.Chr01g01639	TRUE	TRUE	TRUE	TRUE	TRUE	TRUE	Core genes
JX1.Chr01g01640	TRUE	TRUE	TRUE	TRUE	TRUE	TRUE	Core genes
JX1.Chr01g01641	FALSE	FALSE	FALSE	FALSE	FALSE	FALSE	Specific genes
JX1.Chr01g01642	FALSE	FALSE	FALSE	FALSE	FALSE	FALSE	Specific genes
JX1.Chr01g01643	FALSE	FALSE	FALSE	FALSE	FALSE	FALSE	Specific genes
JX1.Chr01g01644	FALSE	FALSE	FALSE	FALSE	FALSE	FALSE	Specific genes
JX1.Chr01g01645	FALSE	FALSE	FALSE	FALSE	FALSE	FALSE	Specific genes
JX1.Chr01g01646	FALSE	FALSE	FALSE	FALSE	FALSE	FALSE	Specific genes
JX1.Chr01g01647	FALSE	FALSE	FALSE	TRUE	FALSE	FALSE	Accessory genes
JX1.Chr01g01648	FALSE	FALSE	FALSE	FALSE	FALSE	FALSE	Specific genes
JX1.Chr01g01649	TRUE	FALSE	TRUE	FALSE	TRUE	TRUE	Accessory genes
JX1.Chr01g01650	TRUE	TRUE	TRUE	TRUE	FALSE	TRUE	Accessory genes
JX1.Chr01g01651	TRUE	TRUE	TRUE	FALSE	TRUE	TRUE	Accessory genes
JX1.Chr01g01652	FALSE	FALSE	TRUE	FALSE	TRUE	FALSE	Accessory genes
JX1.Chr01g01653	TRUE	FALSE	TRUE	FALSE	TRUE	TRUE	Accessory genes
JX1.Chr01g01654	TRUE	TRUE	TRUE	TRUE	TRUE	FALSE	Accessory genes
JX1.Chr01g01655	FALSE	FALSE	FALSE	FALSE	TRUE	FALSE	Accessory genes
JX1.Chr01g01656	FALSE	FALSE	FALSE	FALSE	FALSE	FALSE	Specific genes
JX1.Chr01g01657	FALSE	FALSE	FALSE	FALSE	FALSE	FALSE	Specific genes
JX1.Chr01g01658	FALSE	FALSE	FALSE	FALSE	FALSE	FALSE	Specific genes
JX1.Chr01g01659	FALSE	FALSE	FALSE	FALSE	FALSE	FALSE	Specific genes
JX1.Chr01g01660	FALSE	FALSE	FALSE	FALSE	TRUE	FALSE	Accessory genes
JX1.Chr01g01661	TRUE	TRUE	TRUE	TRUE	TRUE	TRUE	Core genes
JX1.Chr01g01662	FALSE	FALSE	FALSE	FALSE	TRUE	FALSE	Accessory genes
JX1.Chr01g01663	FALSE	FALSE	FALSE	FALSE	FALSE	FALSE	Specific genes
JX1.Chr01g01664	FALSE	FALSE	FALSE	FALSE	TRUE	TRUE	Accessory genes
JX1.Chr01g01665	TRUE	TRUE	TRUE	TRUE	TRUE	TRUE	Core genes
JX1.Chr01g01666	TRUE	TRUE	TRUE	FALSE	TRUE	TRUE	Accessory genes
JX1.Chr01g01667	FALSE	FALSE	FALSE	FALSE	FALSE	FALSE	Specific genes
JX1.Chr01g01668	FALSE	FALSE	FALSE	FALSE	FALSE	FALSE	Specific genes
JX1.Chr01g01669	TRUE	TRUE	TRUE	FALSE	TRUE	TRUE	Accessory genes
JX1.Chr01g01670	FALSE	TRUE	FALSE	FALSE	FALSE	FALSE	Accessory genes
JX1.Chr01g01671	TRUE	TRUE	TRUE	FALSE	TRUE	TRUE	Accessory genes
JX1.Chr01g01672	FALSE	FALSE	FALSE	TRUE	FALSE	FALSE	Accessory genes
JX1.Chr01g01673	FALSE	FALSE	FALSE	FALSE	FALSE	FALSE	Specific genes
JX1.Chr01g01674	FALSE	FALSE	FALSE	FALSE	TRUE	FALSE	Accessory genes
JX1.Chr01g01675	FALSE	FALSE	FALSE	FALSE	FALSE	FALSE	Specific genes
JX1.Chr01g01676	FALSE	FALSE	FALSE	FALSE	FALSE	FALSE	Specific genes
JX1.Chr01g01677	FALSE	FALSE	TRUE	FALSE	TRUE	FALSE	Accessory genes
JX1.Chr01g01678	TRUE	FALSE	TRUE	FALSE	FALSE	TRUE	Accessory genes
JX1.Chr01g01679	FALSE	FALSE	FALSE	FALSE	FALSE	FALSE	Specific genes
JX1.Chr01g01680	FALSE	FALSE	TRUE	TRUE	FALSE	FALSE	Accessory genes
JX1.Chr01g01681	FALSE	FALSE	FALSE	FALSE	FALSE	FALSE	Specific genes
JX1.Chr01g01682	FALSE	FALSE	FALSE	FALSE	FALSE	FALSE	Specific genes
JX1.Chr01g01683	FALSE	FALSE	FALSE	FALSE	FALSE	FALSE	Specific genes
JX1.Chr01g01684	TRUE	TRUE	TRUE	TRUE	TRUE	TRUE	Core genes
JX1.Chr01g01685	TRUE	TRUE	TRUE	TRUE	TRUE	TRUE	Core genes
JX1.Chr01g01686	FALSE	FALSE	FALSE	TRUE	FALSE	TRUE	Accessory genes
JX1.Chr01g01687	FALSE	FALSE	FALSE	TRUE	FALSE	FALSE	Accessory genes
JX1.Chr01g01688	TRUE	TRUE	TRUE	TRUE	TRUE	TRUE	Core genes
JX1.Chr01g01689	FALSE	FALSE	FALSE	FALSE	FALSE	FALSE	Specific genes
JX1.Chr01g01690	FALSE	FALSE	FALSE	FALSE	FALSE	FALSE	Specific genes
JX1.Chr01g01691	TRUE	FALSE	TRUE	FALSE	TRUE	FALSE	Accessory genes
JX1.Chr01g01692	TRUE	FALSE	TRUE	TRUE	TRUE	TRUE	Accessory genes
JX1.Chr01g01693	TRUE	TRUE	TRUE	TRUE	TRUE	TRUE	Core genes
JX1.Chr01g01694	FALSE	FALSE	FALSE	FALSE	FALSE	FALSE	Specific genes
JX1.Chr01g01695	FALSE	TRUE	FALSE	FALSE	FALSE	FALSE	Accessory genes
JX1.Chr01g01696	FALSE	FALSE	FALSE	FALSE	FALSE	FALSE	Specific genes
JX1.Chr01g01697	FALSE	FALSE	FALSE	FALSE	FALSE	FALSE	Specific genes
JX1.Chr01g01698	FALSE	FALSE	FALSE	FALSE	FALSE	FALSE	Specific genes
JX1.Chr01g01699	FALSE	TRUE	FALSE	FALSE	FALSE	TRUE	Accessory genes
JX1.Chr01g01700	FALSE	FALSE	FALSE	TRUE	FALSE	FALSE	Accessory genes
JX1.Chr01g01701	FALSE	FALSE	FALSE	FALSE	FALSE	TRUE	Accessory genes
JX1.Chr01g01702	FALSE	FALSE	FALSE	TRUE	FALSE	FALSE	Accessory genes
JX1.Chr01g01703	FALSE	FALSE	FALSE	FALSE	FALSE	FALSE	Specific genes
JX1.Chr01g01704	FALSE	FALSE	FALSE	FALSE	FALSE	FALSE	Specific genes
JX1.Chr01g01705	FALSE	FALSE	FALSE	FALSE	FALSE	FALSE	Specific genes
JX1.Chr01g01706	FALSE	FALSE	FALSE	FALSE	FALSE	FALSE	Specific genes
JX1.Chr01g01707	TRUE	TRUE	TRUE	TRUE	TRUE	TRUE	Core genes
JX1.Chr01g01708	FALSE	TRUE	FALSE	FALSE	FALSE	FALSE	Accessory genes
JX1.Chr01g01709	FALSE	TRUE	FALSE	FALSE	FALSE	FALSE	Accessory genes
JX1.Chr01g01710	FALSE	FALSE	FALSE	FALSE	FALSE	FALSE	Specific genes
JX1.Chr01g01711	FALSE	FALSE	FALSE	FALSE	FALSE	FALSE	Specific genes
JX1.Chr01g01712	FALSE	FALSE	FALSE	FALSE	FALSE	FALSE	Specific genes
JX1.Chr01g01713	FALSE	FALSE	FALSE	FALSE	FALSE	FALSE	Specific genes
JX1.Chr01g01714	FALSE	FALSE	FALSE	FALSE	FALSE	FALSE	Specific genes
JX1.Chr01g01715	FALSE	FALSE	FALSE	FALSE	FALSE	FALSE	Specific genes
JX1.Chr01g01716	TRUE	TRUE	TRUE	TRUE	TRUE	TRUE	Core genes
JX1.Chr01g01717	TRUE	TRUE	TRUE	TRUE	TRUE	TRUE	Core genes
JX1.Chr01g01718	FALSE	TRUE	FALSE	TRUE	FALSE	TRUE	Accessory genes
JX1.Chr01g01719	FALSE	FALSE	FALSE	FALSE	FALSE	FALSE	Specific genes
JX1.Chr01g01720	FALSE	FALSE	FALSE	FALSE	FALSE	FALSE	Specific genes
JX1.Chr01g01721	FALSE	FALSE	TRUE	FALSE	FALSE	FALSE	Accessory genes
JX1.Chr01g01722	FALSE	FALSE	FALSE	FALSE	FALSE	FALSE	Specific genes
JX1.Chr01g01723	FALSE	FALSE	FALSE	FALSE	FALSE	FALSE	Specific genes
JX1.Chr01g01724	TRUE	TRUE	TRUE	TRUE	TRUE	TRUE	Core genes
JX1.Chr01g01725	TRUE	TRUE	TRUE	TRUE	TRUE	TRUE	Core genes
JX1.Chr01g01726	FALSE	FALSE	FALSE	TRUE	FALSE	FALSE	Accessory genes
JX1.Chr01g01727	TRUE	FALSE	TRUE	TRUE	TRUE	FALSE	Accessory genes
JX1.Chr01g01728	TRUE	FALSE	FALSE	FALSE	FALSE	FALSE	Accessory genes
JX1.Chr01g01729	TRUE	TRUE	TRUE	TRUE	TRUE	FALSE	Accessory genes
JX1.Chr01g01730	TRUE	TRUE	TRUE	TRUE	TRUE	TRUE	Core genes
JX1.Chr01g01731	FALSE	FALSE	FALSE	FALSE	FALSE	FALSE	Specific genes
JX1.Chr01g01732	TRUE	TRUE	TRUE	TRUE	TRUE	TRUE	Core genes
JX1.Chr01g01733	TRUE	TRUE	TRUE	TRUE	TRUE	TRUE	Core genes
JX1.Chr01g01734	TRUE	TRUE	TRUE	TRUE	TRUE	TRUE	Core genes
JX1.Chr01g01735	TRUE	TRUE	TRUE	TRUE	TRUE	TRUE	Core genes
JX1.Chr01g01736	TRUE	FALSE	TRUE	TRUE	TRUE	FALSE	Accessory genes
JX1.Chr01g01737	TRUE	TRUE	TRUE	FALSE	FALSE	TRUE	Accessory genes
JX1.Chr01g01738	TRUE	TRUE	TRUE	TRUE	TRUE	TRUE	Core genes
JX1.Chr01g01739	FALSE	TRUE	TRUE	TRUE	TRUE	TRUE	Accessory genes
JX1.Chr01g01740	TRUE	TRUE	TRUE	TRUE	TRUE	TRUE	Core genes
JX1.Chr01g01741	TRUE	FALSE	FALSE	FALSE	TRUE	TRUE	Accessory genes
JX1.Chr01g01742	TRUE	TRUE	FALSE	TRUE	TRUE	TRUE	Accessory genes
JX1.Chr01g01743	TRUE	TRUE	FALSE	TRUE	TRUE	TRUE	Accessory genes
JX1.Chr01g01744	TRUE	TRUE	TRUE	FALSE	TRUE	TRUE	Accessory genes
JX1.Chr01g01745	TRUE	TRUE	TRUE	FALSE	TRUE	TRUE	Accessory genes
JX1.Chr01g01746	FALSE	FALSE	FALSE	FALSE	FALSE	FALSE	Specific genes
JX1.Chr01g01747	TRUE	TRUE	FALSE	TRUE	FALSE	FALSE	Accessory genes
JX1.Chr01g01748	TRUE	TRUE	FALSE	TRUE	TRUE	TRUE	Accessory genes
JX1.Chr01g01749	FALSE	FALSE	FALSE	FALSE	FALSE	FALSE	Specific genes
JX1.Chr01g01750	TRUE	TRUE	TRUE	TRUE	TRUE	TRUE	Core genes
JX1.Chr01g01751	TRUE	TRUE	TRUE	FALSE	TRUE	TRUE	Accessory genes
JX1.Chr01g01752	TRUE	TRUE	TRUE	TRUE	TRUE	FALSE	Accessory genes
JX1.Chr01g01753	TRUE	TRUE	TRUE	TRUE	TRUE	TRUE	Core genes
JX1.Chr01g01754	FALSE	FALSE	TRUE	FALSE	FALSE	FALSE	Accessory genes
JX1.Chr01g01755	TRUE	FALSE	TRUE	FALSE	FALSE	FALSE	Accessory genes
JX1.Chr01g01756	TRUE	TRUE	TRUE	FALSE	TRUE	TRUE	Accessory genes
JX1.Chr01g01757	TRUE	FALSE	TRUE	TRUE	TRUE	TRUE	Accessory genes
JX1.Chr01g01758	TRUE	TRUE	TRUE	TRUE	TRUE	TRUE	Core genes
JX1.Chr01g01759	TRUE	TRUE	TRUE	TRUE	TRUE	TRUE	Core genes
JX1.Chr01g01760	FALSE	FALSE	FALSE	FALSE	FALSE	FALSE	Specific genes
JX1.Chr01g01761	TRUE	TRUE	TRUE	TRUE	TRUE	FALSE	Accessory genes
JX1.Chr01g01762	TRUE	TRUE	TRUE	TRUE	TRUE	TRUE	Core genes
JX1.Chr01g01763	TRUE	TRUE	TRUE	TRUE	TRUE	TRUE	Core genes
JX1.Chr01g01764	TRUE	TRUE	TRUE	TRUE	TRUE	TRUE	Core genes
JX1.Chr01g01765	TRUE	TRUE	TRUE	TRUE	TRUE	TRUE	Core genes
JX1.Chr01g01766	TRUE	TRUE	TRUE	TRUE	TRUE	TRUE	Core genes
JX1.Chr01g01767	FALSE	TRUE	FALSE	FALSE	FALSE	FALSE	Accessory genes
JX1.Chr01g01768	TRUE	TRUE	TRUE	TRUE	TRUE	TRUE	Core genes
JX1.Chr01g01769	TRUE	FALSE	FALSE	FALSE	FALSE	FALSE	Accessory genes
JX1.Chr01g01770	TRUE	FALSE	FALSE	TRUE	FALSE	FALSE	Accessory genes
JX1.Chr01g01771	FALSE	TRUE	FALSE	TRUE	FALSE	TRUE	Accessory genes
JX1.Chr01g01772	FALSE	FALSE	FALSE	FALSE	TRUE	FALSE	Accessory genes
JX1.Chr01g01773	TRUE	TRUE	FALSE	FALSE	FALSE	FALSE	Accessory genes
JX1.Chr01g01774	FALSE	FALSE	FALSE	FALSE	FALSE	FALSE	Specific genes
JX1.Chr01g01775	FALSE	FALSE	FALSE	TRUE	FALSE	TRUE	Accessory genes
JX1.Chr01g01776	TRUE	FALSE	TRUE	TRUE	TRUE	TRUE	Accessory genes
JX1.Chr01g01777	TRUE	FALSE	FALSE	FALSE	FALSE	FALSE	Accessory genes
JX1.Chr01g01778	TRUE	TRUE	FALSE	TRUE	TRUE	TRUE	Accessory genes
JX1.Chr01g01779	TRUE	TRUE	TRUE	TRUE	TRUE	TRUE	Core genes
JX1.Chr01g01780	TRUE	TRUE	TRUE	TRUE	TRUE	TRUE	Core genes
JX1.Chr01g01781	TRUE	TRUE	TRUE	TRUE	TRUE	TRUE	Core genes
JX1.Chr01g01782	FALSE	FALSE	TRUE	FALSE	FALSE	FALSE	Accessory genes
JX1.Chr01g01783	FALSE	TRUE	FALSE	FALSE	TRUE	FALSE	Accessory genes
JX1.Chr01g01784	FALSE	FALSE	TRUE	FALSE	FALSE	FALSE	Accessory genes
JX1.Chr01g01785	FALSE	FALSE	FALSE	FALSE	FALSE	FALSE	Specific genes
JX1.Chr01g01786	FALSE	TRUE	FALSE	TRUE	FALSE	FALSE	Accessory genes
JX1.Chr01g01787	TRUE	TRUE	TRUE	TRUE	TRUE	TRUE	Core genes
JX1.Chr01g01788	FALSE	FALSE	FALSE	TRUE	FALSE	FALSE	Accessory genes
JX1.Chr01g01789	FALSE	FALSE	FALSE	FALSE	FALSE	FALSE	Specific genes
JX1.Chr01g01790	TRUE	TRUE	TRUE	TRUE	TRUE	TRUE	Core genes
JX1.Chr01g01791	FALSE	TRUE	TRUE	TRUE	TRUE	TRUE	Accessory genes
JX1.Chr01g01792	TRUE	TRUE	TRUE	TRUE	TRUE	TRUE	Core genes
JX1.Chr01g01793	TRUE	FALSE	TRUE	TRUE	TRUE	FALSE	Accessory genes
JX1.Chr01g01794	TRUE	TRUE	TRUE	TRUE	TRUE	TRUE	Core genes
JX1.Chr01g01795	TRUE	TRUE	TRUE	TRUE	TRUE	TRUE	Core genes
JX1.Chr01g01796	FALSE	FALSE	FALSE	FALSE	FALSE	FALSE	Specific genes
JX1.Chr01g01797	FALSE	FALSE	FALSE	FALSE	FALSE	FALSE	Specific genes
JX1.Chr01g01798	FALSE	FALSE	FALSE	FALSE	FALSE	FALSE	Specific genes
JX1.Chr01g01799	FALSE	FALSE	FALSE	FALSE	FALSE	FALSE	Specific genes
JX1.Chr01g01800	FALSE	FALSE	FALSE	FALSE	FALSE	FALSE	Specific genes
JX1.Chr01g01801	TRUE	TRUE	TRUE	TRUE	TRUE	TRUE	Core genes
JX1.Chr01g01802	FALSE	FALSE	FALSE	FALSE	FALSE	TRUE	Accessory genes
JX1.Chr01g01803	FALSE	FALSE	FALSE	FALSE	FALSE	FALSE	Specific genes
JX1.Chr01g01804	TRUE	TRUE	TRUE	TRUE	TRUE	TRUE	Core genes
JX1.Chr01g01805	TRUE	TRUE	TRUE	TRUE	TRUE	TRUE	Core genes
JX1.Chr01g01806	FALSE	FALSE	FALSE	FALSE	FALSE	FALSE	Specific genes
JX1.Chr01g01807	FALSE	TRUE	TRUE	TRUE	TRUE	FALSE	Accessory genes
JX1.Chr01g01808	TRUE	TRUE	TRUE	TRUE	TRUE	TRUE	Core genes
JX1.Chr01g01809	TRUE	TRUE	TRUE	TRUE	TRUE	TRUE	Core genes
JX1.Chr01g01810	TRUE	TRUE	TRUE	TRUE	TRUE	TRUE	Core genes
JX1.Chr01g01811	TRUE	TRUE	TRUE	TRUE	TRUE	TRUE	Core genes
JX1.Chr01g01812	FALSE	FALSE	FALSE	FALSE	FALSE	FALSE	Specific genes
JX1.Chr01g01813	TRUE	FALSE	TRUE	FALSE	FALSE	FALSE	Accessory genes
JX1.Chr01g01814	TRUE	FALSE	FALSE	FALSE	FALSE	FALSE	Accessory genes
JX1.Chr01g01815	FALSE	FALSE	FALSE	FALSE	FALSE	FALSE	Specific genes
JX1.Chr01g01816	FALSE	FALSE	FALSE	FALSE	FALSE	FALSE	Specific genes
JX1.Chr01g01817	TRUE	TRUE	TRUE	TRUE	FALSE	TRUE	Accessory genes
JX1.Chr01g01818	FALSE	FALSE	FALSE	FALSE	FALSE	FALSE	Specific genes
JX1.Chr01g01819	FALSE	FALSE	FALSE	TRUE	FALSE	FALSE	Accessory genes
JX1.Chr01g01820	FALSE	FALSE	TRUE	TRUE	FALSE	FALSE	Accessory genes
JX1.Chr01g01821	TRUE	FALSE	TRUE	TRUE	FALSE	FALSE	Accessory genes
JX1.Chr01g01822	TRUE	FALSE	TRUE	TRUE	FALSE	TRUE	Accessory genes
JX1.Chr01g01823	FALSE	FALSE	FALSE	FALSE	FALSE	TRUE	Accessory genes
JX1.Chr01g01824	TRUE	TRUE	TRUE	TRUE	FALSE	FALSE	Accessory genes
JX1.Chr01g01825	TRUE	TRUE	TRUE	TRUE	FALSE	TRUE	Accessory genes
JX1.Chr01g01826	TRUE	FALSE	TRUE	TRUE	FALSE	TRUE	Accessory genes
JX1.Chr01g01827	TRUE	TRUE	TRUE	TRUE	FALSE	TRUE	Accessory genes
JX1.Chr01g01828	TRUE	TRUE	FALSE	FALSE	FALSE	FALSE	Accessory genes
JX1.Chr01g01829	FALSE	FALSE	FALSE	FALSE	FALSE	FALSE	Specific genes
JX1.Chr01g01830	TRUE	TRUE	TRUE	TRUE	TRUE	TRUE	Core genes
JX1.Chr01g01831	TRUE	TRUE	FALSE	TRUE	FALSE	TRUE	Accessory genes
JX1.Chr01g01832	FALSE	FALSE	FALSE	FALSE	FALSE	FALSE	Specific genes
JX1.Chr01g01833	TRUE	FALSE	FALSE	FALSE	FALSE	FALSE	Accessory genes
JX1.Chr01g01834	FALSE	FALSE	FALSE	TRUE	FALSE	TRUE	Accessory genes
JX1.Chr01g01835	TRUE	TRUE	TRUE	TRUE	TRUE	TRUE	Core genes
JX1.Chr01g01836	FALSE	FALSE	FALSE	FALSE	FALSE	FALSE	Specific genes
JX1.Chr01g01837	FALSE	FALSE	FALSE	FALSE	TRUE	TRUE	Accessory genes
JX1.Chr01g01838	TRUE	FALSE	FALSE	TRUE	FALSE	TRUE	Accessory genes
JX1.Chr01g01839	TRUE	TRUE	TRUE	TRUE	TRUE	TRUE	Core genes
JX1.Chr01g01840	TRUE	TRUE	TRUE	TRUE	TRUE	TRUE	Core genes
JX1.Chr01g01841	TRUE	TRUE	TRUE	TRUE	TRUE	TRUE	Core genes
JX1.Chr01g01842	TRUE	TRUE	TRUE	TRUE	TRUE	TRUE	Core genes
JX1.Chr01g01843	TRUE	TRUE	TRUE	TRUE	TRUE	TRUE	Core genes
JX1.Chr01g01844	FALSE	FALSE	FALSE	FALSE	FALSE	FALSE	Specific genes
JX1.Chr01g01845	FALSE	FALSE	FALSE	FALSE	FALSE	FALSE	Specific genes
JX1.Chr01g01846	TRUE	TRUE	TRUE	TRUE	TRUE	TRUE	Core genes
JX1.Chr01g01847	FALSE	FALSE	FALSE	FALSE	FALSE	FALSE	Specific genes
JX1.Chr01g01848	TRUE	TRUE	TRUE	FALSE	TRUE	TRUE	Accessory genes
JX1.Chr01g01849	TRUE	TRUE	TRUE	TRUE	TRUE	TRUE	Core genes
JX1.Chr01g01850	TRUE	TRUE	TRUE	TRUE	FALSE	TRUE	Accessory genes
JX1.Chr01g01851	FALSE	FALSE	TRUE	FALSE	FALSE	FALSE	Accessory genes
JX1.Chr01g01852	FALSE	FALSE	FALSE	FALSE	FALSE	FALSE	Specific genes
JX1.Chr01g01853	FALSE	FALSE	FALSE	FALSE	FALSE	FALSE	Specific genes
JX1.Chr01g01854	TRUE	TRUE	TRUE	TRUE	TRUE	TRUE	Core genes
JX1.Chr01g01855	TRUE	FALSE	TRUE	FALSE	FALSE	FALSE	Accessory genes
JX1.Chr01g01856	FALSE	FALSE	FALSE	FALSE	FALSE	FALSE	Specific genes
JX1.Chr01g01857	TRUE	FALSE	FALSE	TRUE	FALSE	TRUE	Accessory genes
JX1.Chr01g01858	TRUE	TRUE	FALSE	TRUE	TRUE	TRUE	Accessory genes
JX1.Chr01g01859	TRUE	TRUE	FALSE	TRUE	TRUE	FALSE	Accessory genes
JX1.Chr01g01860	TRUE	TRUE	TRUE	TRUE	TRUE	TRUE	Core genes
JX1.Chr01g01861	TRUE	TRUE	TRUE	TRUE	FALSE	TRUE	Accessory genes
JX1.Chr01g01862	TRUE	TRUE	TRUE	TRUE	TRUE	TRUE	Core genes
JX1.Chr01g01863	FALSE	FALSE	TRUE	FALSE	FALSE	FALSE	Accessory genes
JX1.Chr01g01864	TRUE	TRUE	TRUE	TRUE	TRUE	TRUE	Core genes
JX1.Chr01g01865	TRUE	TRUE	TRUE	TRUE	TRUE	TRUE	Core genes
JX1.Chr01g01866	TRUE	FALSE	TRUE	FALSE	TRUE	TRUE	Accessory genes
JX1.Chr01g01867	TRUE	TRUE	TRUE	TRUE	TRUE	FALSE	Accessory genes
JX1.Chr01g01868	TRUE	TRUE	TRUE	TRUE	TRUE	FALSE	Accessory genes
JX1.Chr01g01869	TRUE	TRUE	TRUE	TRUE	TRUE	TRUE	Core genes
JX1.Chr01g01870	TRUE	FALSE	TRUE	FALSE	FALSE	FALSE	Accessory genes
JX1.Chr01g01871	TRUE	TRUE	TRUE	TRUE	TRUE	TRUE	Core genes
JX1.Chr01g01872	TRUE	TRUE	TRUE	TRUE	TRUE	TRUE	Core genes
JX1.Chr01g01873	TRUE	TRUE	TRUE	TRUE	TRUE	TRUE	Core genes
JX1.Chr01g01874	TRUE	TRUE	TRUE	TRUE	TRUE	TRUE	Core genes
JX1.Chr01g01875	TRUE	FALSE	TRUE	TRUE	TRUE	TRUE	Accessory genes
JX1.Chr01g01876	TRUE	TRUE	TRUE	TRUE	TRUE	TRUE	Core genes
JX1.Chr01g01877	TRUE	TRUE	TRUE	TRUE	TRUE	TRUE	Core genes
JX1.Chr01g01878	TRUE	TRUE	TRUE	TRUE	TRUE	TRUE	Core genes
JX1.Chr01g01879	TRUE	TRUE	TRUE	TRUE	TRUE	TRUE	Core genes
JX1.Chr01g01880	FALSE	FALSE	FALSE	FALSE	FALSE	FALSE	Specific genes
JX1.Chr01g01881	TRUE	TRUE	TRUE	TRUE	TRUE	TRUE	Core genes
JX1.Chr01g01882	FALSE	TRUE	FALSE	FALSE	FALSE	FALSE	Accessory genes
JX1.Chr01g01883	TRUE	TRUE	TRUE	TRUE	TRUE	TRUE	Core genes
JX1.Chr01g01884	TRUE	TRUE	TRUE	TRUE	TRUE	TRUE	Core genes
JX1.Chr01g01885	FALSE	FALSE	FALSE	TRUE	FALSE	FALSE	Accessory genes
JX1.Chr01g01886	TRUE	TRUE	FALSE	TRUE	TRUE	FALSE	Accessory genes
JX1.Chr01g01887	TRUE	FALSE	TRUE	FALSE	FALSE	FALSE	Accessory genes
JX1.Chr01g01888	TRUE	FALSE	TRUE	FALSE	FALSE	TRUE	Accessory genes
JX1.Chr01g01889	FALSE	TRUE	TRUE	FALSE	TRUE	TRUE	Accessory genes
JX1.Chr01g01890	TRUE	FALSE	TRUE	FALSE	FALSE	TRUE	Accessory genes
JX1.Chr01g01891	FALSE	TRUE	FALSE	TRUE	FALSE	FALSE	Accessory genes
JX1.Chr01g01892	TRUE	TRUE	TRUE	TRUE	TRUE	TRUE	Core genes
JX1.Chr01g01893	TRUE	TRUE	TRUE	TRUE	TRUE	TRUE	Core genes
JX1.Chr01g01894	TRUE	TRUE	TRUE	TRUE	TRUE	TRUE	Core genes
JX1.Chr01g01895	FALSE	FALSE	TRUE	TRUE	FALSE	FALSE	Accessory genes
JX1.Chr01g01896	TRUE	TRUE	TRUE	TRUE	TRUE	TRUE	Core genes
JX1.Chr01g01897	TRUE	FALSE	TRUE	TRUE	TRUE	TRUE	Accessory genes
JX1.Chr01g01898	TRUE	FALSE	TRUE	FALSE	FALSE	TRUE	Accessory genes
JX1.Chr01g01899	TRUE	TRUE	TRUE	FALSE	TRUE	TRUE	Accessory genes
JX1.Chr01g01900	TRUE	FALSE	TRUE	FALSE	FALSE	TRUE	Accessory genes
JX1.Chr01g01901	FALSE	FALSE	FALSE	FALSE	FALSE	FALSE	Specific genes
JX1.Chr01g01902	TRUE	TRUE	TRUE	TRUE	TRUE	TRUE	Core genes
JX1.Chr01g01903	TRUE	TRUE	TRUE	TRUE	TRUE	TRUE	Core genes
JX1.Chr01g01904	TRUE	FALSE	FALSE	FALSE	FALSE	TRUE	Accessory genes
JX1.Chr01g01905	TRUE	TRUE	TRUE	TRUE	TRUE	TRUE	Core genes
JX1.Chr01g01906	TRUE	TRUE	TRUE	TRUE	TRUE	TRUE	Core genes
JX1.Chr01g01907	TRUE	FALSE	TRUE	TRUE	TRUE	TRUE	Accessory genes
JX1.Chr01g01908	FALSE	FALSE	FALSE	TRUE	FALSE	FALSE	Accessory genes
JX1.Chr01g01909	TRUE	TRUE	TRUE	TRUE	TRUE	TRUE	Core genes
JX1.Chr01g01910	FALSE	TRUE	TRUE	TRUE	TRUE	TRUE	Accessory genes
JX1.Chr01g01911	TRUE	TRUE	TRUE	TRUE	FALSE	FALSE	Accessory genes
JX1.Chr01g01912	TRUE	TRUE	TRUE	TRUE	TRUE	TRUE	Core genes
JX1.Chr01g01913	FALSE	FALSE	FALSE	FALSE	FALSE	FALSE	Specific genes
JX1.Chr01g01914	TRUE	TRUE	TRUE	TRUE	TRUE	TRUE	Core genes
JX1.Chr01g01915	FALSE	FALSE	TRUE	TRUE	FALSE	FALSE	Accessory genes
JX1.Chr01g01916	FALSE	FALSE	FALSE	FALSE	FALSE	TRUE	Accessory genes
JX1.Chr01g01917	TRUE	TRUE	TRUE	TRUE	TRUE	TRUE	Core genes
JX1.Chr01g01918	TRUE	TRUE	TRUE	TRUE	TRUE	TRUE	Core genes
JX1.Chr01g01919	TRUE	TRUE	TRUE	TRUE	TRUE	TRUE	Core genes
JX1.Chr01g01920	TRUE	TRUE	TRUE	TRUE	TRUE	FALSE	Accessory genes
JX1.Chr01g01921	FALSE	FALSE	FALSE	TRUE	FALSE	TRUE	Accessory genes
JX1.Chr01g01922	TRUE	FALSE	FALSE	TRUE	FALSE	TRUE	Accessory genes
JX1.Chr01g01923	TRUE	TRUE	TRUE	TRUE	TRUE	TRUE	Core genes
JX1.Chr01g01924	TRUE	TRUE	TRUE	TRUE	TRUE	TRUE	Core genes
JX1.Chr01g01925	TRUE	TRUE	TRUE	TRUE	TRUE	TRUE	Core genes
JX1.Chr01g01926	FALSE	FALSE	FALSE	FALSE	TRUE	TRUE	Accessory genes
JX1.Chr01g01927	FALSE	FALSE	FALSE	FALSE	FALSE	TRUE	Accessory genes
JX1.Chr01g01928	FALSE	FALSE	FALSE	TRUE	FALSE	TRUE	Accessory genes
JX1.Chr01g01929	TRUE	TRUE	TRUE	TRUE	TRUE	TRUE	Core genes
JX1.Chr01g01930	FALSE	TRUE	FALSE	TRUE	FALSE	FALSE	Accessory genes
JX1.Chr01g01931	FALSE	TRUE	FALSE	TRUE	TRUE	FALSE	Accessory genes
JX1.Chr01g01932	FALSE	FALSE	TRUE	FALSE	TRUE	FALSE	Accessory genes
JX1.Chr01g01933	TRUE	TRUE	TRUE	TRUE	TRUE	TRUE	Core genes
JX1.Chr01g01934	FALSE	TRUE	FALSE	FALSE	FALSE	FALSE	Accessory genes
JX1.Chr01g01935	FALSE	FALSE	TRUE	TRUE	FALSE	TRUE	Accessory genes
JX1.Chr01g01936	FALSE	FALSE	FALSE	TRUE	FALSE	FALSE	Accessory genes
JX1.Chr01g01937	FALSE	FALSE	FALSE	FALSE	FALSE	FALSE	Specific genes
JX1.Chr01g01938	TRUE	TRUE	TRUE	FALSE	TRUE	TRUE	Accessory genes
JX1.Chr01g01939	TRUE	FALSE	TRUE	TRUE	TRUE	FALSE	Accessory genes
JX1.Chr01g01940	TRUE	TRUE	TRUE	TRUE	TRUE	TRUE	Core genes
JX1.Chr01g01941	FALSE	FALSE	FALSE	FALSE	FALSE	FALSE	Specific genes
JX1.Chr01g01942	TRUE	TRUE	TRUE	TRUE	TRUE	TRUE	Core genes
JX1.Chr01g01943	TRUE	TRUE	TRUE	TRUE	TRUE	TRUE	Core genes
JX1.Chr01g01944	TRUE	TRUE	TRUE	TRUE	TRUE	TRUE	Core genes
JX1.Chr01g01945	TRUE	TRUE	TRUE	TRUE	TRUE	TRUE	Core genes
JX1.Chr01g01946	TRUE	TRUE	TRUE	TRUE	TRUE	TRUE	Core genes
JX1.Chr01g01947	TRUE	TRUE	TRUE	TRUE	TRUE	TRUE	Core genes
JX1.Chr01g01948	TRUE	FALSE	TRUE	FALSE	TRUE	TRUE	Accessory genes
JX1.Chr01g01949	FALSE	TRUE	FALSE	FALSE	FALSE	FALSE	Accessory genes
JX1.Chr01g01950	FALSE	TRUE	FALSE	TRUE	FALSE	TRUE	Accessory genes
JX1.Chr01g01951	TRUE	TRUE	TRUE	TRUE	TRUE	TRUE	Core genes
JX1.Chr01g01952	FALSE	FALSE	FALSE	TRUE	FALSE	FALSE	Accessory genes
JX1.Chr01g01953	TRUE	TRUE	TRUE	TRUE	TRUE	TRUE	Core genes
JX1.Chr01g01954	TRUE	TRUE	TRUE	TRUE	TRUE	TRUE	Core genes
JX1.Chr01g01955	TRUE	TRUE	TRUE	TRUE	TRUE	TRUE	Core genes
JX1.Chr01g01956	TRUE	TRUE	TRUE	TRUE	TRUE	TRUE	Core genes
JX1.Chr01g01957	FALSE	TRUE	FALSE	TRUE	FALSE	TRUE	Accessory genes
JX1.Chr01g01958	TRUE	TRUE	TRUE	TRUE	TRUE	TRUE	Core genes
JX1.Chr01g01959	TRUE	TRUE	TRUE	TRUE	TRUE	TRUE	Core genes
JX1.Chr01g01960	FALSE	FALSE	FALSE	FALSE	FALSE	FALSE	Specific genes
JX1.Chr01g01961	TRUE	TRUE	TRUE	TRUE	TRUE	TRUE	Core genes
JX1.Chr01g01962	FALSE	FALSE	FALSE	FALSE	FALSE	FALSE	Specific genes
JX1.Chr01g01963	TRUE	TRUE	TRUE	TRUE	TRUE	TRUE	Core genes
JX1.Chr01g01964	TRUE	FALSE	TRUE	TRUE	TRUE	TRUE	Accessory genes
JX1.Chr01g01965	TRUE	TRUE	TRUE	TRUE	FALSE	TRUE	Accessory genes
JX1.Chr01g01966	TRUE	TRUE	TRUE	TRUE	TRUE	TRUE	Core genes
JX1.Chr01g01967	TRUE	TRUE	TRUE	TRUE	TRUE	TRUE	Core genes
JX1.Chr01g01968	FALSE	FALSE	FALSE	FALSE	FALSE	TRUE	Accessory genes
JX1.Chr01g01969	TRUE	TRUE	TRUE	TRUE	TRUE	TRUE	Core genes
JX1.Chr01g01970	TRUE	TRUE	TRUE	TRUE	TRUE	TRUE	Core genes
JX1.Chr01g01971	TRUE	TRUE	TRUE	TRUE	TRUE	TRUE	Core genes
JX1.Chr01g01972	TRUE	TRUE	TRUE	TRUE	TRUE	TRUE	Core genes
JX1.Chr01g01973	FALSE	FALSE	TRUE	TRUE	TRUE	TRUE	Accessory genes
JX1.Chr01g01974	TRUE	TRUE	TRUE	TRUE	TRUE	TRUE	Core genes
JX1.Chr01g01975	TRUE	TRUE	TRUE	TRUE	TRUE	TRUE	Core genes
JX1.Chr01g01976	FALSE	FALSE	FALSE	TRUE	FALSE	FALSE	Accessory genes
JX1.Chr01g01977	TRUE	TRUE	TRUE	TRUE	TRUE	TRUE	Core genes
JX1.Chr01g01978	TRUE	TRUE	TRUE	TRUE	TRUE	TRUE	Core genes
JX1.Chr01g01979	FALSE	FALSE	FALSE	FALSE	FALSE	FALSE	Specific genes
JX1.Chr01g01980	TRUE	TRUE	TRUE	TRUE	TRUE	TRUE	Core genes
JX1.Chr01g01981	TRUE	TRUE	TRUE	TRUE	TRUE	TRUE	Core genes
JX1.Chr01g01982	TRUE	TRUE	TRUE	TRUE	TRUE	TRUE	Core genes
JX1.Chr01g01983	TRUE	TRUE	TRUE	TRUE	TRUE	TRUE	Core genes
JX1.Chr01g01984	TRUE	TRUE	TRUE	FALSE	TRUE	TRUE	Accessory genes
JX1.Chr01g01985	TRUE	TRUE	TRUE	TRUE	TRUE	TRUE	Core genes
JX1.Chr01g01986	FALSE	FALSE	TRUE	TRUE	TRUE	TRUE	Accessory genes
JX1.Chr01g01987	TRUE	TRUE	TRUE	TRUE	TRUE	FALSE	Accessory genes
JX1.Chr01g01988	FALSE	TRUE	FALSE	TRUE	FALSE	FALSE	Accessory genes
JX1.Chr01g01989	FALSE	FALSE	FALSE	FALSE	FALSE	FALSE	Specific genes
JX1.Chr01g01990	FALSE	FALSE	FALSE	TRUE	FALSE	FALSE	Accessory genes
JX1.Chr01g01991	FALSE	FALSE	FALSE	FALSE	FALSE	FALSE	Specific genes
JX1.Chr01g01992	FALSE	FALSE	FALSE	TRUE	FALSE	FALSE	Accessory genes
JX1.Chr01g01993	TRUE	TRUE	TRUE	TRUE	TRUE	TRUE	Core genes
JX1.Chr01g01994	TRUE	TRUE	TRUE	TRUE	TRUE	TRUE	Core genes
JX1.Chr01g01995	TRUE	TRUE	TRUE	TRUE	TRUE	FALSE	Accessory genes
JX1.Chr01g01996	TRUE	TRUE	TRUE	TRUE	TRUE	TRUE	Core genes
JX1.Chr01g01997	TRUE	TRUE	TRUE	TRUE	TRUE	TRUE	Core genes
JX1.Chr01g01998	TRUE	FALSE	FALSE	TRUE	TRUE	TRUE	Accessory genes
JX1.Chr01g01999	TRUE	TRUE	TRUE	TRUE	TRUE	TRUE	Core genes
[truncated: 39,183 more rows]
