# Supplementary material for: Integrated Multi-Omics Analysis Reveals the Survival Strategy of Dongxiang Wild Rice (DXWR, Oryza rufipogon Griff.) Under Low-Temperature and Anaerobic Stress
Source: Plants (Basel). 2025 Oct 10;14(20):3120. doi: 10.3390/plants14203120 (PMC12567391; doi:10.3390/plants14203120)
Supplement: Supplementary file 1 [file plants-14-03120-s001.zip › Table S2.xlsx]

## Sheet: PFAM
PFAM	gene_abundance	type
PF00069.28:Protein kinase domain	467	core genes
PF07714.20:Protein tyrosine and serine/threonine kinase	254	core genes
PF13041.9:PPR repeat family	180	core genes
PF00067.25:Cytochrome P450	169	core genes
PF13639.9:Ring finger domain	151	core genes
PF00931.25:NB-ARC domain	141	core genes
PF00076.25:RNA recognition motif. (a.k.a. RRM, RBD, or RNP domain)	141	core genes
PF00400.35:WD domain, G-beta repeat	134	core genes
PF00249.34:Myb-like DNA-binding domain	134	core genes
PF00646.36:F-box domain	119	core genes
PF00069.28:Protein kinase domain	208	accessory genes
PF00067.25:Cytochrome P450	161	accessory genes
PF00646.36:F-box domain	140	accessory genes
PF00931.25:NB-ARC domain	132	accessory genes
PF18052.4:Rx N-terminal domain	113	accessory genes
PF12937.10:F-box-like	112	accessory genes
PF13855.9:Leucine rich repeat	104	accessory genes
PF07714.20:Protein tyrosine and serine/threonine kinase	100	accessory genes
PF00141.26:Peroxidase	98	accessory genes
PF03478.21:Protein of unknown function (DUF295)	88	accessory genes
PF18052.4:Rx N-terminal domain	82	specific genes
PF00069.28:Protein kinase domain	55	specific genes
PF00931.25:NB-ARC domain	50	specific genes
PF00067.25:Cytochrome P450	45	specific genes
PF13947.9:Wall-associated receptor kinase galacturonan-binding	37	specific genes
PF07714.20:Protein tyrosine and serine/threonine kinase	37	specific genes
PF13855.9:Leucine rich repeat	30	specific genes
PF00646.36:F-box domain	29	specific genes
PF12799.10:Leucine Rich repeats (2 copies)	21	specific genes
PF03478.21:Protein of unknown function (DUF295)	19	specific genes

## Sheet: GO
GO_level_1	GO	Description	DiffRatio	BgRatio	P-value	Adjusted P-value	Class
Biological process	GO:0031047	gene silencing by RNA	173/12056 1.43%	220/20825 1.06%	5.81109e-11	1.12753e-07	core genes
Biological process	GO:0048366	leaf development	274/12056 2.27%	372/20825 1.79%	1.29094e-10	1.12753e-07	core genes
Biological process	GO:1905392	plant organ morphogenesis	323/12056 2.68%	447/20825 2.15%	1.37728e-10	1.12753e-07	core genes
Biological process	GO:0090558	plant epidermis development	201/12056 1.67%	267/20825 1.28%	1.78787e-09	9.75416e-07	core genes
Biological process	GO:0045934	negative regulation of nucleobase-containing compound metabolic process	204/12056 1.69%	272/20825 1.31%	2.34116e-09	9.75416e-07	core genes
Biological process	GO:0042744	hydrogen peroxide catabolic process	101/6266 1.61%	140/20825 0.67%	1.01664e-24	2.44501e-21	accessory genes
Biological process	GO:0042743	hydrogen peroxide metabolic process	130/6266 2.07%	211/20825 1.01%	1.9426e-21	2.33597e-18	accessory genes
Biological process	GO:0072593	reactive oxygen species metabolic process	147/6266 2.35%	282/20825 1.35%	6.54034e-15	5.24317e-12	accessory genes
Biological process	GO:0006749	glutathione metabolic process	64/6266 1.02%	115/20825 0.55%	9.87212e-09	5.93561e-06	accessory genes
Biological process	GO:0044550	secondary metabolite biosynthetic process	165/6266 2.63%	383/20825 1.84%	3.86483e-08	1.85898e-05	accessory genes
Biological process	GO:0015074	DNA integration	104/2172 4.79%	159/20825 0.76%	6.13904e-63	1.24377e-59	specific genes
Biological process	GO:0007166	cell surface receptor signaling pathway	68/2172 3.13%	213/20825 1.02%	7.87017e-18	7.97248e-15	specific genes
Biological process	GO:0002757	immune response-activating signal transduction	55/2172 2.53%	189/20825 0.91%	7.95234e-13	3.6521e-10	specific genes
Biological process	GO:0002758	innate immune response-activating signal transduction	55/2172 2.53%	189/20825 0.91%	7.95234e-13	3.6521e-10	specific genes
Biological process	GO:0002764	immune response-regulating signaling pathway	62/2172 2.85%	230/20825 1.1%	1.2127e-12	3.6521e-10	specific genes
