# Supplementary material for: Integrated Multi-Omics Analysis Reveals the Survival Strategy of Dongxiang Wild Rice (DXWR, Oryza rufipogon Griff.) Under Low-Temperature and Anaerobic Stress
Source: Plants (Basel). 2025 Oct 10;14(20):3120. doi: 10.3390/plants14203120 (PMC12567391; doi:10.3390/plants14203120)
Supplement: Supplementary file 1 [file plants-14-03120-s001.zip › Table S3.xlsx]

## Sheet: gene-expression
ID	RG-1_fpkm	RG-2_fpkm	RG-3_fpkm	AG-1_fpkm	AG-2_fpkm	AG-3_fpkm	LG-1_fpkm	LG-2_fpkm	LG-3_fpkm	CG-1_fpkm	CG-2_fpkm	CG-3_fpkm	Cluster	TF-Family
JX1.Chr02g03911	3.6977	3.5592	3.5178	266.822	261.648	269.928	0.3969	0.4887	0.2452	3.6123	4.8936	3.4397	1	--
JX1.Chr10g00592	45.5352	47.8397	46.4583	619.742	611.723	619.636	6.4789	6.6771	7.2148	26.1733	22.2631	26.7511	1	--
JX1.Chr08g00268	168.311	162.244	160.316	1711.7	1741.87	1717.92	7.99	8.6093	8.2804	46.6917	44.5238	45.1985	1	--
JX1.Chr08g00264	332.659	305.076	310.471	2854.66	2910.14	2845.03	10.8286	11.4725	10.8612	239.094	237.631	217.412	1	--
JX1.Chr08g00267	223.532	211.029	203.477	1761.54	1757.73	1721.82	45.5752	48.3124	52.6571	186.426	185.087	180.082	1	--
JX1.Chr10g01329	9.2004	8.2338	7.7142	153.311	155.495	164.676	1.5176	1.6322	0.728	14.1826	11.2546	11.0467	1	--
JX1.Chr07g01245	11.299	8.5042	9.3913	232.139	241.275	253.254	2.1447	2.6281	4.3035	51.4189	55.6986	43.8124	1	--
JX1.Chr04g02715	3.527	2.9907	3.8097	64.0653	68.4165	67.0489	0.3155	0.3418	0.3002	0.8239	0.8738	0.723	1	--
novel.249	1.0526	1.2831	1.2314	38.617	37.6365	39.3365	0.2199	0.2812	0.2324	8.9672	8.4228	11.3975	1	--
JX1.Chr01g04910	12.3552	10.0284	11.868	150.481	150.848	154.138	18.1282	16.4613	16.3809	49.7661	48.5011	47.397	1	--
JX1.Chr11g02844	12.6081	10.6803	10.1997	119.797	122.221	127.641	2.4102	3.4784	3.0613	12.3258	14.0012	11.4089	1	--
novel.3062	2.8889	2.9425	3.9698	72.5648	72.3067	70.7239	7.9933	9.5815	8.9293	25.4616	25.2732	18.9914	1	--
JX1.Chr10g01335	26.0497	22.991	26.7031	247.54	258.05	248.601	2.9478	3.6401	2.2391	7.6734	8.3637	9.6162	1	--
JX1.Chr08g01944	90.5226	83.9105	86.2657	624.113	628.452	627.395	5.49	6.3171	5.7333	9.5846	9.8691	6.9553	1	--
JX1.Chr03g03826	3.0993	3.0555	2.8372	58.464	62.3962	62.8761	1.1298	1.1901	1.1944	20.5818	20.7667	14.1536	1	--
JX1.Chr06g00164	227.574	224.929	223.082	1268.48	1278.13	1287.08	36.9066	36.6106	37.9945	454.377	480.959	380.958	1	--
novel.1153	2.2904	2.677	2.4002	23.1121	21.3884	21.953	0.968	0.8532	0.7936	7.6912	7.4258	6.9858	1	--
novel.1067	1.6362	2.1975	1.5928	26.9771	26.5117	24.5481	0.6698	0.9957	1.1991	5.12	4.6499	4.2829	1	--
JX1.Chr11g02845	106.961	98.3236	94.5696	664.993	677.859	678.469	32.9905	38.554	35.5373	93.7589	107.877	79.8226	1	--
novel.2979	0.9196	0.9898	1.2511	12.4885	13.1634	11.8702	1.4179	1.38	1.4888	5.6916	5.4011	6.1642	1	--
novel.2459	5.0065	5.101	5.1142	109.668	113.012	114.179	0.8457	0.9545	1.868	20.553	22.2467	30.007	1	--
JX1.Chr11g02847	42.7057	38.4686	35.9125	237.784	239.583	241.844	0.9943	1.8854	1.0272	59.4965	59.4514	49.218	1	--
JX1.Chr03g01309	49.0681	46.6634	42.3635	307.817	300.521	307.487	7.0223	6.6269	4.6187	6.6392	5.5388	6.7692	1	--
JX1.Chr08g01985	9.0935	8.095	7.5009	77.3216	74.782	78.3751	0.993	0.7947	1.1657	37.3284	44.1879	34.2986	1	--
JX1.Chr02g00823	3.2387	1.9104	2.7239	55.546	60.0411	59.5709	4.232	4.64	3.6706	9.1813	10.163	6.3916	1	--
JX1.Chr06g00695	3.0485	2.5309	2.6265	48.6539	43.9842	44.4314	0.3951	0.2007	0.2014	2.4365	3.3022	2.6711	1	--
novel.513	0.4567	0.5522	0.6131	5.0323	5.1796	5.0413	0.6424	0.6855	0.6691	2.2758	1.9789	2.4218	1	--
JX1.Chr11g02838	12.0168	11.1472	10.6642	72.4301	74.8413	71.974	0.2695	0.9386	0.2617	18.9937	18.4975	16.5524	1	--
JX1.Chr01g03781	5.0801	4.9956	4.2227	56.3679	63.3903	61.031	1.0134	1.1935	1.2877	10.3889	12.2679	7.6539	1	--
JX1.Chr09g00403	6.2047	6.6629	4.2163	94.3891	95.3302	92.7311	2.1565	1.8899	1.3794	5.7058	4.9676	5.6978	1	--
JX1.Chr09g01629	199.402	189.595	194.164	679.917	684.582	675.839	84.8384	85.8519	86.7023	233.522	232.502	209.045	1	--
JX1.Chr05g00944	0.524	0.494	0.4272	16.6827	15.7833	16.3336	0.0964	0.087	0.131	0.1865	0.2762	0.2651	1	--
JX1.Chr05g02607	301.728	311.264	316.599	1208.03	1210.95	1227.58	64.8982	62.9088	67.3218	205.427	192.139	215.797	1	--
novel.3028	14.4657	13.7134	16.5589	168.383	179.57	170.761	26.1557	34.1936	30.4739	44.8368	45.8165	30.5482	1	--
JX1.Chr01g03697	3.0014	2.3234	2.353	23.508	23.9347	24.4927	0.358	0.4525	0.4541	0.6579	0.6154	0.6344	1	--
JX1.Chr04g03076	2.1844	1.9223	0.8312	53.1478	52.8582	46.2811	0.0469	0	0.0637	2.9936	3.6278	2.0202	1	--
novel.2222	3.0397	3.4331	3.8079	23.1987	23.4474	23.0859	4.4532	3.7915	4.2521	5.5795	4.6245	5.6345	1	--
novel.359	0.3211	0.3905	0.3859	6.8168	7.1281	6.6444	0.4499	0.4128	0.4143	1.811	2.1209	2.0621	1	--
JX1.Chr03g00134	29.3756	29.4859	27.3045	113.392	117.833	121.719	35.7554	37.9861	36.1068	11.0268	12.0289	10.0847	1	--
JX1.Chr10g01399	47.6301	40.7158	47.8718	265.337	272.77	277.481	1.3113	1.2685	2.8009	9.5128	8.6477	11.6763	1	--
JX1.Chr04g02635	31.2546	32.5958	32.0208	162.317	161.593	156.945	5.3675	6.3609	5.472	49.7978	45.3268	56.2744	1	--
JX1.Chr04g00430	2.8737	2.2055	2.2253	36.2452	37.0133	37.0062	5.4517	4.2747	4.3682	8.3264	8.4958	10.2577	1	--
JX1.Chr10g02045	160.116	137.819	147.841	634.3	660.788	671.28	4.3103	5.0037	5.7393	28.334	33.8591	26.6895	1	--
JX1.Chr10g01394	171.74	122.793	150.34	915.328	963.2	881.357	17.9026	21.2277	19.5056	24.4593	29.5411	28.9258	1	--
JX1.Chr12g01967	13.6066	11.6729	13.7586	79.7443	73.8102	78.4039	15.6151	19.1084	17.8292	30.7594	32.9169	25.2929	1	bHLH
JX1.Chr02g01352	0.9373	0.836	1.2773	19.708	20.434	20.0777	0.0218	0	0.0296	5.0184	5.6098	3.4297	1	--
novel.843	1.2867	2.1096	1.4948	13.4727	12.5259	12.5906	5.2058	5.1656	5.4154	3.977	3.4095	3.7591	1	--
JX1.Chr06g02159	2.0722	1.7614	1.4039	20.6935	21.9753	21.6987	0.2966	0.1461	0.3665	6.4543	7.8281	5.5851	1	--
JX1.Chr06g00779	2.2812	2.1276	2.8307	34.1065	32.5053	29.4518	0.0426	0.173	0	0.9268	0.4067	0.7026	1	--
JX1.Chr03g01516	69.0498	60.3574	63.9712	322.153	322.259	334.014	42.9021	44.7642	43.1031	112.758	136.563	92.9845	1	--
JX1.Chr10g00877	105.066	107.857	105.66	319.519	331.452	324.938	23.9369	24.2906	24.7319	21.7025	20.651	19.2559	1	--
novel.3153	2.1146	2.2744	2.4364	17.1562	18.7427	19.8378	2.5219	3.115	3.1811	3.981	4.7981	3.7357	1	--
novel.2578	5.1737	7.85	6.7889	68.0702	68.6661	74.9392	9.3447	11.7226	11.1404	18.782	15.7293	20.502	1	--
JX1.Chr11g02842	12.6064	11.484	10.4938	76.4625	84.2584	82.896	2.1142	1.8326	2.0117	29.8172	35.3793	24.2253	1	--
JX1.Chr09g01171	5.4684	5.007	5.082	47.7052	49.8688	52.776	0.4343	0.4044	0.4796	14.9256	18.8729	11.4199	1	--
JX1.Chr08g01776	144.892	151.667	145.505	477.424	476.172	484.846	76.7176	74.9495	77.285	165.447	158.038	174.626	1	--
JX1.Chr03g02353	270.354	287.592	293.508	929.614	911.089	902.32	34.932	32.6251	34.9754	288.017	273.813	293.26	1	--
JX1.Chr10g01332	119.701	90.8375	107.157	539.402	584.052	496.782	7.1529	7.3711	8.0319	9.0247	11.4361	9.265	1	--
JX1.Chr08g00346	16.1137	20.8704	20.0273	109.094	109.441	107.111	53.1143	55.0103	56.7264	22.8281	19.3972	22.0934	1	--
JX1.Chr08g00266	26.7705	25.6574	26.9406	111.052	105.569	105.293	8.1056	7.8414	6.9954	6.9693	6.0624	7.1155	1	--
JX1.Chr05g00946	0.1413	0.2072	0.1792	15.1952	12.4434	13.8354	0	0	0	0.176	0.309	0.1483	1	--
novel.613	0	0.2351	0.2033	9.3908	10.1535	10.4794	0.8075	0.5468	0.9479	2.4497	2.4189	2.6916	1	--
JX1.Chr01g04531	137.833	126.604	135.328	415.183	421.477	420.982	102.881	106.797	101.622	140.585	144.235	150.256	1	--
JX1.Chr04g01150	33.2926	28.1076	31.5527	147.617	155.491	156.82	16.9689	16.6877	17.7766	11.8399	14.5041	9.4615	1	--
JX1.Chr02g03851	625.722	608.613	622.15	1745.21	1743.33	1764.74	61.6141	64.1319	62.6896	670.586	704.548	606.73	1	--
JX1.Chr07g01400	6.1387	6.9787	6.882	31.9704	32.0315	32.0006	1.8812	2.4682	1.6248	2.701	2.5454	2.7841	1	--
JX1.Chr03g00634	116.654	101.695	101.423	481.295	485.922	516.763	29.225	32.4938	32.9621	237.095	292.442	205.462	1	AP2/ERF-ERF
JX1.Chr10g01396	35.6497	30.426	31.2835	173.742	166.433	156.913	1.8912	2.2636	2.3914	5.0414	3.9908	6.3297	1	--
JX1.Chr02g02640	98.8528	104.159	100.782	364.334	355.86	359.143	47.7964	44.9901	49.5125	51.2153	45.0762	54.9485	1	--
JX1.Chr03g01308	142.983	127.338	130.102	466.178	436.238	463.6	6.1162	5.9519	5.8503	9.9259	9.0439	7.226	1	--
novel.2604	0.5651	0.4885	0.5184	7.112	6.0508	6.548	1.5252	1.2206	1.602	2.7159	2.8638	2.5737	1	--
JX1.Chr12g00823	0.529	0.6504	0.4737	10.7669	10.5937	9.2733	0.3207	0.2895	0.109	0.7754	0.6125	0.6858	1	--
JX1.Chr02g00863	42.2112	45.1306	42.9229	192.077	188.99	184.948	33.1638	27.9682	25.9748	74.6818	58.1702	62.551	1	--
JX1.Chr10g01333	52.5209	40.5855	46.6615	228.65	229.736	221.696	2.609	4.3749	3.3775	5.9486	4.0346	4.2137	1	--
JX1.Chr02g02445	2865.2	2704.09	2813.89	7586.33	7603	7391.23	951.327	941.881	959.445	3861.94	3900.56	4002.87	1	--
novel.2956	1.1438	1.7076	1.5027	12.7467	11.0009	12.0584	4.2561	3.9274	3.6873	4.4109	4.3108	3.8371	1	--
JX1.Chr09g01113	1.4079	1.2099	1.2138	15.4556	16.8774	14.5518	3.06	2.8653	2.927	3.3984	4.2578	2.9435	1	WRKY
JX1.Chr11g02843	2.2555	1.4887	2.7657	22.3429	24.1945	24.8415	0.2152	0.1166	0.1755	2.935	3.8231	3.1562	1	--
JX1.Chr09g01465	8.099	9.0312	7.9687	40.9179	43.4765	41.9129	5.0491	5.5481	6.0214	16.1723	19.2902	15.937	1	--
JX1.Chr03g00704	51.8539	49.4299	52.6331	155.669	157.226	161.056	30.741	27.7183	31.1237	65.5549	67.7094	71.7455	1	--
JX1.Chr02g00553	429.951	412.048	437.188	1281.33	1285.17	1277.21	195.809	192.135	196.774	661.277	690.967	760.085	1	--
JX1.Chr04g02291	15.541	16.6159	15.0865	63.4943	65.9718	73.7347	11.949	14.3853	15.0389	5.7297	6.9583	5.6482	1	--
JX1.Chr03g02637	100.869	107.05	102.892	282.44	284.633	288.947	101.383	105.501	112.261	34.822	32.7679	35.185	1	--
JX1.Chr01g04686	40.1603	48.0411	44.0669	164.383	158.509	161.267	36.0422	32.3254	32.2073	32.8187	25.7597	29.1633	1	--
JX1.Chr07g00145	35.0372	33.036	31.7449	116.35	125.915	120.305	36.4905	39.9483	36.4274	25.311	30.0236	28.5052	1	--
JX1.Chr01g01727	896.69	811.843	864.022	2722.14	2727.95	2611.34	246.319	235.47	231.21	194.344	188.345	222.904	1	--
JX1.Chr12g01553	10.5427	10.637	10.4768	51.8128	49.3881	50.24	7.8419	10.4647	10.1891	19.4933	19.9918	22.252	1	--
JX1.Chr02g03112	19.0076	15.8066	15.8763	63.2859	64.9625	62.5316	8.7869	9.9821	8.8183	20.5833	24.2169	18.4614	1	--
JX1.Chr07g01854	12.3858	11.7885	12.4693	40.202	42.1996	42.1402	6.4237	5.8001	5.6046	15.3543	15.043	16.9837	1	--
JX1.Chr09g01864	3.3211	3.0641	3.0321	15.5207	16.6367	17.1516	3.8637	4.2985	3.9077	6.9074	8.6987	6.7039	1	HSF
novel.2534	0.7259	0.9982	0.8632	18.3944	15.9064	19.753	2.805	2.9548	3.0714	9.2703	8.0374	7.4994	1	--
JX1.Chr03g00233	0.5125	0.6071	0.7688	6.5481	6.1595	6.9571	0.1862	0.0458	0.046	0.3684	0.5335	0.512	1	--
JX1.Chr02g00060	123.708	119.29	117.587	331.43	332.378	337.241	49.8658	59.0692	51.0312	104.868	110.315	90.6717	1	--
JX1.Chr10g00362	5.4392	4.8753	5.6217	30.432	33.2666	32.1451	1.2974	2.0305	2.1162	2.468	2.974	1.6121	1	--
JX1.Chr03g00232	1.3842	1.0574	1.7192	17.7927	19.83	15.684	0.4953	0.3577	0.2693	2.2515	1.2614	1.3317	1	--
JX1.Chr06g01882	449.837	408.524	414.044	1210.98	1230.54	1240.08	469.101	517.902	495.522	184.894	201.432	151.771	1	--
JX1.Chr11g02839	56.5239	51.8857	51.2497	173.625	175.641	178.682	6.916	7.8524	7.3742	29.6831	39.6338	31.0523	1	--
JX1.Chr01g04142	48.0456	41.7086	43.9847	155.38	160.088	161.882	16.7647	19.3492	19.9477	71.7747	86.3744	62.405	1	--
JX1.Chr01g04792	41.6395	41.439	42.9928	117.039	118.877	116.126	8.6296	7.5002	8.9096	10.9857	10.9854	12.3189	1	--
JX1.Chr04g01978	21.0706	21.5641	19.2577	67.4082	67.3908	64.4123	14.862	13.6963	15.6343	9.2349	9.7514	10.9283	1	--
JX1.Chr02g03321	164.689	149.372	157.086	532.295	549.378	560.949	72.9494	77.5863	82.6419	237.441	287.065	192.768	1	--
JX1.Chr07g01853	15.9938	14.7786	15.3486	42.6701	43.1466	43.2035	4.4806	4.7896	4.9703	17.2861	17.9543	14.8706	1	--
novel.829	3.4231	2.5282	2.4656	17.5422	17.3927	16.9494	1.6376	1.7061	1.9406	2.5588	2.4866	2.1939	1	--
JX1.Chr01g01927	172.69	172.174	160.218	409.867	419.123	432.547	101.278	106.578	107.398	101.786	91.3972	88.4469	1	--
JX1.Chr06g00673	319.671	329.779	324.86	887.126	880.07	867.882	37.36	36.9812	38.4718	245.314	227.135	273.478	1	--
JX1.Chr12g00725	4.6141	5.0521	4.4505	18.8175	17.719	17.1558	0.7887	0.5465	0.4239	4.0187	3.9419	4.1026	1	--
novel.140	1.2041	1.3672	1.0716	12.7379	13.2226	14.735	0.7004	0.7227	0.7254	2.7099	4.3005	2.6292	1	--
JX1.Chr04g01079	18.7402	17.7542	18.1424	60.6764	58.254	58.8431	4.8205	5.8086	7.1305	9.617	11.0364	9.7796	1	MADS-M-type
JX1.Chr06g00365	67.9545	73.2436	71.9371	193.853	195.59	198.638	18.5962	21.2933	20.2878	98.1292	92.6124	107.769	1	--
JX1.Chr11g02846	127.008	112.772	108.404	349.497	353.834	354.955	28.5716	36.4267	31.46	110.934	119.068	91.8121	1	--
novel.430	1.549	1.3167	1.4736	14.8704	16.009	14.8803	0	0.1638	0	0	0	0	1	--
JX1.Chr03g02959	14.3269	13.8946	12.2389	53.8092	58.8307	54.6265	13.206	15.1656	16.2444	18.2139	20.5748	14.3147	1	GNAT
JX1.Chr06g00863	2.6522	2.5123	2.2077	12.9405	14.0842	13.0012	2.1509	2.9987	2.1067	5.6908	5.8005	4.9	1	--
JX1.Chr04g03080	43.1487	43.8845	42.2704	113.141	113.679	114.418	6.8204	7.8136	5.3325	27.121	27.2576	26.6531	1	--
JX1.Chr06g00192	9.3341	9.3877	10.1484	37.5036	35.9514	39.3138	4.9808	5.0787	4.8637	14.8688	18.1542	12.175	1	--
JX1.Chr09g01616	46.5783	47.6949	48.0203	107.865	111.228	110.55	24.5971	25.1134	24.8879	25.1722	25.4119	25.7757	1	--
JX1.Chr01g03612	52.715	46.1395	48.5648	175.498	182.652	183.274	28.2761	33.2274	33.5875	13.9314	16.9381	10.2564	1	--
JX1.Contig3g00042	3.623	4.384	4.4445	17.0001	18.215	16.745	0.262	0.0444	0.3784	0.2851	0.3441	0.5103	1	--
JX1.Chr01g03186	0.3526	0.3879	0.3355	11.0031	8.9585	9.912	2.9674	3.5268	3.8689	2.3724	2.6029	1.6098	1	--
JX1.Chr01g04198	0.6902	1.392	1.4227	16.2383	16.074	16.5326	4.1488	4.0135	4.6994	3.8697	3.8682	3.4408	1	--
novel.2455	0.0747	0.0821	0.071	5.6253	4.3146	4.9699	0	0.0868	0.0436	0.6511	0.5816	0.8226	1	--
JX1.Chr01g04199	0.6453	1.952	1.0743	23.4558	26.024	28.6386	0.4156	1.1256	0.7531	2.4118	3.5722	3.0474	1	--
JX1.Chr03g02963	8.5153	5.7243	8.1009	41.3386	35.7551	37.2435	4.0622	4.9515	4.1412	5.894	5.3672	5.3372	1	--
JX1.Chr01g04006	14.2016	11.5175	13.5105	45.3952	49.3086	44.6687	19.8461	23.0577	21.5162	4.302	3.7911	2.937	1	--
novel.725	0.8528	1.3133	0.9967	9.3613	9.0066	7.9561	1.3809	0.9918	0.91	2.4285	1.9384	2.6658	1	--
JX1.Chr01g00206	2.1425	1.8537	1.7176	11.4972	10.458	9.7176	0.0207	0.056	0.0562	0.06	0.0197	0.0947	1	--
JX1.Chr08g00545	0.2034	0.6712	0	11.5492	13.4352	11.8216	0	0	0	1.1404	0.8341	0.8805	1	--
novel.561	0.3818	0.3095	0.153	3.6474	4.3399	3.8864	0.2589	0.1402	0.0469	0.7512	0.7912	0.696	1	--
novel.787	0.7404	1.4518	0.9493	10.7273	10.4266	11.4292	1.0227	0.4492	0.7138	2.8875	2.6928	3.6738	1	--
JX1.Chr01g04013	8.3935	8.8733	7.648	30.8896	28.5932	26.2058	6.3181	6.0216	6.1707	4.5835	4.0901	5.148	1	--
JX1.Chr11g01880	0.2282	0.0976	0.0603	1.978	2.464	2.2909	0.1197	0.2064	0.1036	0.5528	0.6239	0.6087	1	--
JX1.Chr05g01681	3.1421	4.7731	4.8111	25.0266	23.8333	23.8114	2.364	1.6357	1.8861	5.7415	3.9513	4.9934	1	--
JX1.Chr05g00761	28.8045	29.933	30.2596	80.7208	81.4304	84.9691	20.1028	19.0302	23.1764	9.4681	9.9522	10.7573	1	--
novel.2457	0.4744	0.0652	0.1692	14.161	17.0993	13.7863	0.2037	0.069	0.1384	2.4381	1.7509	4.0142	1	--
novel.2454	0.0326	0.1076	0.031	3.1844	3.5627	3.2396	0.056	0	0	0.0813	0.0535	0.1284	1	--
JX1.Chr06g00482	29.5183	30.9607	28.5171	83.5431	91.3659	87.1305	23.3818	23.1521	19.3188	10.3582	10.9474	8.9454	1	AUX/IAA
JX1.Chr08g01311	754.911	772.045	761.734	1808.94	1788.28	1807.97	151.278	139.867	141.041	795.542	764.343	883.629	1	--
JX1.Chr10g00876	3.6844	3.5425	3.1305	10.2237	10.6643	10.8035	1.7147	1.7009	1.5101	2.3653	2.1568	2.2248	1	--
JX1.Chr02g00868	5.9599	5.0756	6.4014	43.2575	46.1561	46.3206	2.4763	2.0123	2.4684	15.0901	14.9793	9.8361	1	--
JX1.Chr06g02954	40.9767	38.3143	40.347	107.855	116.594	111.285	3.5186	3.5741	5.3806	29.355	32.4308	27.5765	1	--
JX1.Chr05g02160	34.9175	34.3252	35.9252	87.9897	88.2185	85.162	12.134	10.6568	9.7948	19.949	20.6871	20.1574	1	--
JX1.Chr04g00689	0.1766	0.4593	0.275	3.8005	3.5696	4.0555	0.0552	0.0187	0.0937	1.8806	1.3697	1.9717	1	--
JX1.Chr08g02258	67.2527	57.8163	58.7378	148.453	144.175	152.04	12.8599	15.0072	13.3026	27.2842	29.5099	26.0599	1	--
JX1.Chr08g00382	9.8799	9.3076	10.1703	30.4896	32.9519	32.981	10.2239	11.1365	12.5961	7.7011	7.0641	5.6629	1	--
JX1.Contig35g00002	9.4251	9.1571	7.9847	34.3906	34.9559	39.0397	5.7893	6.0006	5.8618	7.1999	4.6267	6.2273	1	--
novel.3011	0.402	0.4614	0.3824	4.0624	3.419	4.1186	1.1556	1.057	0.6528	0.8492	0.9747	1.1143	1	--
JX1.Chr10g01469	0.5537	0.7142	0.7084	4.0734	3.7838	4.3786	0.6886	0.533	0.4012	1.9508	2.0202	1.7585	1	--
JX1.Chr01g01297	31.5348	32.7641	28.7596	75.569	75.7124	74.625	5.8046	6.7043	6.0477	8.7641	9.7655	10.1014	1	--
JX1.Chr09g01993	8.8624	8.5023	8.6246	28.1869	25.8	27.205	3.2186	3.5144	4.1037	3.8012	3.9083	2.6302	1	--
JX1.Chr12g01498	1.7955	2.217	1.6384	11.5118	11.9626	13.5142	2.1711	2.3865	2.9939	4.1088	4.508	2.74	1	--
JX1.Chr10g01334	52.8551	40.4468	46.4571	142.507	138.762	134.864	3.7352	4.9633	3.4486	3.4766	4.6445	4.5866	1	--
JX1.Chr04g02273	13.024	12.5977	11.6425	51.0015	44.3548	49.238	7.0379	8.6179	10.0906	8.8126	9.3004	7.5118	1	--
JX1.Chr05g01627	25.7345	26.0428	27.9311	64.3908	64.6465	64.7792	5.4478	6.6756	6.796	17.2459	17.7274	19.4344	1	--
JX1.Chr07g00141	42.8887	42.5365	39.0275	112.392	108.71	102.778	23.6809	24.768	28.0651	22.8655	20.2036	19.4669	1	--
JX1.Chr04g00552	2.5654	1.494	1.8663	22.9035	19.9361	23.6016	0.1296	1.2285	0.3523	2.0682	2.2278	1.9005	1	--
JX1.Chr04g01607	16.4045	16.9591	17.7668	36.2098	37.317	35.6094	6.3064	6.1009	5.9357	7.9661	7.461	7.4033	1	--
JX1.Chr04g02335	31.4838	34.1823	34.4671	83.8268	88.4435	87.1441	10.9956	10.2061	12.9931	47.6487	41.5887	50.5837	1	--
JX1.Chr01g02859	10.0706	8.4067	9.7843	28.3503	29.1228	27.9633	4.7837	5.4821	5.3769	8.9429	10.3096	7.4769	1	--
novel.2175	0.3208	0.2205	0.1907	4.0004	4.4823	4.9577	0.3443	0.1399	0.3276	0.4996	0.3289	0.2525	1	--
novel.1495	1.696	2.5653	3.1059	15.1203	12.9801	15.3236	2.3665	1.9231	2.326	2.0074	1.5649	2.1359	1	--
JX1.Chr01g01642	1.2338	1.1027	1.3572	8.839	9.3545	10.4711	0.1324	0.1794	0.045	1.1529	1.7076	0.7891	1	--
JX1.Chr01g04684	95.7701	81.0758	86.3231	219.776	219.648	216.491	7.5793	8.3149	9.9934	57.1849	68.3385	52.8714	1	--
JX1.Chr07g01948	2.6416	2.8167	2.5901	8.5485	8.008	8.0319	0.7654	0.7162	0.9836	0.5653	0.6646	0.5995	1	--
JX1.Chr11g01218	7.8391	6.8847	7.0968	45.6923	44.1672	48.1665	9.3369	13.0868	11.8798	16.4615	19.2359	8.9568	1	--
novel.2460	0.0702	0.1544	0.1335	6.7774	4.9917	7.0446	0.0603	0	0	0.7868	1.2086	1.2704	1	--
JX1.Chr09g01378	3.3004	2.996	2.3777	12.0046	13.1875	12.2574	1.1556	0.708	0.8602	2.7545	1.8921	2.2194	1	--
JX1.Chr02g03816	2.2715	2.8557	2.2381	16.9617	22.8769	16.8882	0.7663	0.8491	0.8522	0.9096	1.0645	0.6385	1	AP2/ERF-ERF
JX1.Chr12g00687	86.1037	70.7543	78.5627	270.531	283.863	237.177	30.8956	41.8442	28.3977	45.435	48.7526	59.0296	1	--
JX1.Chr02g02345	3391.02	2977.19	2959.51	7334.39	7612.05	7426.03	1185.69	1372.51	1350	2576.71	2906.42	2075.78	1	--
JX1.Chr07g01256	8.7439	6.4123	7.0224	29.9251	33.6026	34.0471	6.148	8.5846	6.2122	13.6962	16.8109	10.0742	1	--
JX1.Chr05g01735	68.9941	61.9303	66.248	136.445	146.362	150.006	5.2436	6.7903	5.3769	7.141	6.2824	6.2401	1	--
JX1.Chr04g03243	528.814	472.212	477.356	1103.86	1139.72	1127.31	117.301	132.654	130.162	653.305	692.135	502.775	1	--
JX1.Chr02g00862	21.2478	18.6296	20.1392	57.5008	65.7327	59.2401	4.8474	4.6503	5.4908	9.0846	8.5524	5.6776	1	--
JX1.Chr03g02904	3.8526	2.0585	3.2986	20.2693	21.6726	24.776	0.4253	0.192	0.4497	1.5085	1.8958	0.6931	1	--
JX1.Chr04g01196	24.4541	20.9744	20.8028	64.8472	65.1874	69.7344	16.3725	17.4758	16.3395	9.405	11.8011	6.7508	1	--
JX1.Chr03g04356	12.3599	9.4297	11.4929	32.8373	34.7434	36.7398	7.6004	8.8564	7.9112	14.1075	15.7287	10.7643	1	--
JX1.Chr05g02630	12.7303	12.3507	11.8411	36.1399	37.2757	39.0393	4.6257	4.2535	4.2359	6.2524	9.5106	6.0032	1	--
JX1.Chr06g02872	2.2884	2.6474	2.6751	7.4835	7.4228	7.4511	1.3994	1.5418	1.7051	1.9884	1.4821	2.0139	1	TAZ
JX1.Chr06g00756	73.6967	72.0912	66.7576	142.785	151.18	140.075	31.694	35.8791	34.0607	65.4739	67.2877	66.5236	1	--
novel.1254	0.8549	1.2225	0.9759	5.8523	6.6785	6.3238	1.3948	1.0936	1.2473	0.8521	1.0167	0.7738	1	--
JX1.Chr08g01294	74.1455	76.5054	79.7616	148.21	145.598	150.318	23.684	22.9071	22.7947	25.6591	25.3054	27.485	1	--
JX1.Chr07g02916	199.184	141.439	159.484	560.288	568.642	550.266	28.0365	39.5985	30.6227	68.9802	99.9546	74.442	1	--
JX1.Chr04g00186	0.1242	0.0911	0	2.5924	3.1553	2.5812	0.4621	0.3852	0.5315	0.4642	0.5772	0.554	1	--
JX1.Chr08g01943	193.183	176.414	175.003	398.364	417.522	418.206	43.5272	46.8412	45.8515	31.1384	33.191	22.7744	1	--
JX1.Chr07g01842	2.4462	2.1892	2.8005	7.6567	7.8473	8.7188	1.1215	0.9885	0.992	1.6788	1.8192	1.5012	1	--
JX1.Chr04g00767	48.9217	44.2896	38.1607	115.465	115.499	112.493	3.9743	4.746	5.7507	5.9525	4.7756	3.6822	1	--
JX1.Chr08g01422	17.3585	15.4384	12.6488	50.0756	50.3158	47.4193	4.2813	6.228	5.8195	16.335	13.0249	13.8084	1	--
JX1.Chr02g00629	16.9611	16.1701	16.7052	42.921	40.7244	43.5784	5.8828	6.4978	5.745	4.6407	3.2731	4.136	1	--
JX1.Chr01g02604	287.107	254.073	260.069	716.726	731.833	745.621	195.783	222.395	218.207	130.907	157.391	94.2515	1	--
JX1.Chr09g01701	6.1313	5.4143	6.2343	18.9251	19.721	20.9235	1.1109	2.0607	1.5101	3.1186	3.5984	2.2802	1	--
JX1.Chr05g02582	22.3968	24.2254	23.877	51.2522	50.6301	49.6829	5.3728	4.4749	5.1463	7.8393	7.3283	8.7269	1	--
JX1.Chr03g03554	79.5289	69.5097	73.3589	180.264	180.322	188.542	13.0122	14.5256	13.1413	14.1668	16.8526	10.571	1	--
novel.1598	0.2708	0.4468	0.2576	18.8227	9.8023	19.7425	0.1162	0.3149	0	4.3854	4.2192	5.5411	1	--
JX1.Chr10g00831	9.3278	8.0957	10.1765	30.3355	33.3722	34.6352	0	0.0995	0.0999	0.8529	1.6143	1.886	1	--
JX1.Chr01g04419	8.0135	7.5832	7.9002	21.1775	22.2613	21.1165	2.7599	2.6385	2.5123	4.7473	3.304	4.8995	1	--
JX1.Chr03g00784	84.867	74.3366	75.5052	218.06	231.757	233.851	40.1201	45.9465	45.1373	42.6446	52.4283	29.7119	1	--
novel.2229	2.0288	1.712	2.5117	6.5185	6.4426	7.0923	1.6108	1.309	1.3786	2.9431	2.9289	2.4281	1	--
novel.2191	0.6325	0.8945	1.4326	7.0321	6.7331	6.5561	1.5258	1.2259	1.3006	2.0637	1.5067	1.1142	1	--
JX1.Chr04g01888	61.1056	60.5599	66.4594	125.049	123.475	124.609	28.8441	27.876	29.8064	64.053	58.6002	67.8747	1	--
JX1.Chr01g01669	1.0561	0.6712	0.9377	5.2806	5.1873	5.6545	0.1411	0.1092	0.1644	1.0234	0.8662	0.4433	1	--
JX1.Chr09g01531	4.684	4.6162	4.7045	12.0863	13.0057	13.2667	2.3624	2.6933	2.4998	1.6704	1.4424	0.8635	1	--
novel.1637	3.8667	4.6934	4.6228	11.1164	11.2912	11.1152	0.6361	0.6202	0.6571	0.2584	0.3888	0.2449	1	--
JX1.Chr02g03910	1.0128	0.7958	0.9176	7.2173	5.9425	6.1667	0.2485	0.3365	0.1126	1.3219	1.4635	0.9111	1	--
JX1.Chr05g02056	558.256	511.092	491.628	1253.86	1296.14	1301.2	194.282	208.614	221.374	48.3503	60.4879	36.405	1	--
JX1.Chr07g02883	38.2614	37.3339	36.1456	86.3134	81.2744	88.1949	11.0889	12.0396	10.5884	5.5847	6.4336	3.6542	1	HB-WOX
JX1.Chr09g00559	5.9501	5.6204	6.3989	20.4553	17.2524	18.1113	3.1655	3.3847	3.6234	5.8822	6.0469	5.9052	1	--
JX1.Chr07g02880	46.9154	45.4881	44.4415	91.5528	87.1	89.1962	14.1171	14.6896	16.2054	31.4112	27.6661	26.7883	1	--
JX1.Chr09g01155	4.0776	3.3033	3.6987	10.3328	11.4835	11.1564	0.9228	1.0661	0.9961	5.9072	4.8478	5.3741	1	--
JX1.Chr04g02587	2.3506	2.4336	2.4664	8.8785	9.8798	9.1322	0.4156	0.2814	0.4035	1.7227	2.2964	1.3332	1	--
JX1.Chr05g01771	7.5591	7.5302	7.2918	18.6542	19.6405	17.7913	4.471	5.2869	5.7996	6.3883	6.3513	4.7432	1	--
JX1.Chr03g04100	515.994	468.453	511.338	1029.24	1043.82	1034.57	209.781	224.624	230.692	35.9605	45.2163	30.5556	1	--
novel.834	7.3176	7.5641	8.4657	19.6306	20.272	20.0118	0.0632	0.1711	0.3004	0.0916	0	0.0579	1	--
JX1.Chr08g02346	17.6069	19.1576	20.6342	44.8213	45.7032	42.8069	13.8588	11.8704	13.9237	7.2326	6.5923	7.1804	1	--
JX1.Chr06g01758	14.0345	16.8107	15.5768	49.32	47.1438	48.9414	2.678	0.9068	3.0942	1.5543	2.1742	2.0866	1	--
JX1.Chr10g01330	14.3347	15.1082	49.9076	392.057	433.008	367.596	1.74	1.5711	1.1388	1.9636	2.0312	1.3587	1	--
JX1.Chr03g03347	21.4511	21.1807	22.334	46.8051	44.605	44.5223	10.1896	10.0186	10.9872	7.7476	9.0305	6.3541	1	--
JX1.Chr08g02095	90.5561	93.9002	90.8886	204.923	196.064	199.605	47.9437	43.0654	43.7533	97.8349	84.7335	113.241	1	--
JX1.Chr10g00164	13.2325	13.2329	18.0564	44.544	42.9558	48.7295	10.4443	9.7931	9.8285	11.8235	11.0719	9.9946	1	--
JX1.Chr09g00688	0.4041	0.7112	0.5638	3.5737	3.6955	4.0422	0.185	0.3759	0.0629	0.3692	0.5965	0.6997	1	--
JX1.Chr09g01222	71.2404	68.2981	66.1771	172.915	142.426	167.49	56.719	73.0931	57.8672	33.8304	30.5276	29.538	1	--
JX1.Chr03g00159	32.3091	30.6586	31.7276	65.6603	69.6091	68.6511	8.6019	9.8911	9.898	24.1274	24.3833	17.3117	1	--
JX1.Chr03g00469	14.7191	14.8736	15.1426	34.9858	35.0897	38.7408	6.7898	7.8822	7.751	12.1118	15.0758	9.9959	1	--
JX1.Chr01g04014	0.6102	0.6712	0.5805	7.7715	8.1386	6.878	0.262	0.7096	0.3561	0	0.6673	0.3202	1	--
novel.799	14.8621	17.382	15.5112	31.3869	31.4716	32.988	7.7924	9.559	9.3195	11.0555	12.3404	11.5264	1	--
novel.1306	0.0668	0	0.0953	1.8427	1.6965	1.6583	0	0	0	0.2912	0.4929	0.4731	1	--
JX1.Chr04g03193	13.5392	12.5323	13.0374	42.7582	39.64	45.0156	10.0663	12.2893	9.6358	11.7255	8.9375	11.9564	1	--
JX1.Chr06g00288	3.2248	1.9985	2.1172	9.6892	11.0773	12.6709	3.042	3.6447	4.082	1.1883	1.5645	1.0725	1	HB-HD-ZIP
JX1.Chr01g04908	16.7708	22.3323	19.1456	53.2108	53.3704	52.7004	19.4789	20.1199	18.3383	11.547	9.1938	13.131	1	--
novel.413	0.1667	0	0.6345	4.9553	5.1894	5.9029	0.5011	0.1939	0.3892	0.7271	0.3419	0.525	1	--
JX1.Chr01g01149	3573.42	3086.96	3318.67	9065.38	9352.1	9370.66	1293.41	1462.86	1444.12	3279.9	3813.92	2058.92	1	--
JX1.Chr11g01863	8.7374	9.5714	9.3686	21.1355	20.4866	21.3324	3.6888	3.3025	2.9532	3.2658	2.1498	2.7223	1	--
JX1.Chr11g00539	30.5752	27.6375	26.7925	51.8675	55.9099	56.1449	3.8198	4.2626	4.0221	8.1182	8.5557	7.1508	1	--
JX1.Chr09g00493	14.9319	13.4642	14.6491	32.6096	32.053	35.0855	5.2705	6.0111	6.7032	8.6756	9.1553	6.3568	1	--
JX1.Chr06g02323	4.387	5.3481	5.384	11.4889	11.4588	11.2384	2.3809	2.3853	2.5713	1.9165	1.7133	1.5546	1	--
novel.1294	81.1757	83.7378	72.9222	206.474	184.408	171.664	35.6163	47.4543	41.2798	52.9957	62.314	42.4951	1	--
JX1.Chr03g00479	36.4096	33.6998	33.417	72.8592	74.3322	75.7073	10.0771	10.5081	10.1093	22.2814	28.5896	18.9162	1	--
JX1.Chr02g03090	0.7494	1.0492	1.1342	4.8807	5.4521	5.0756	1.1408	1.3866	0.6759	1.1034	1.2293	0.7776	1	--
JX1.Chr02g01890	16.4615	12.4204	11.5446	39.9821	41.5528	41.4814	1.3592	1.2272	0.8622	1.1832	1.0385	0.9136	1	--
JX1.Chr11g00981	42.5594	46.2624	45.9429	89.6009	89.1984	90.1759	25.2971	24.7477	23.6053	36.1365	31.3044	40.4102	1	--
JX1.Chr07g02612	68.3657	68.4245	71.9617	140.494	143.5	142.004	32.3064	27.8362	28.9771	60.0116	54.1821	69.7482	1	--
JX1.Chr12g01794	124.751	106.947	112.233	280.91	304.286	293.002	26.6773	34.5268	31.5717	36.9883	52.0428	30.6381	1	--
JX1.Chr05g02400	31.3197	28.4929	29.2556	62.0454	58.988	59.8136	8.6396	9.181	8.612	22.371	27.1256	20.7938	1	--
JX1.Chr01g04907	27.3602	35.867	30.8838	85.1589	82.1145	85.8385	25.0761	23.0813	25.8123	26.6696	18.2539	25.2178	1	--
JX1.Chr09g01301	10.1071	9.8492	9.4845	21.1041	19.7114	20.9255	5.4949	6.6437	5.7061	2.7717	3.4464	2.7887	1	--
novel.2970	0.7843	1.0589	1.1531	4.3891	5.1626	5.1236	1.0714	1.4511	1.0819	0.7107	0.5848	0.3087	1	--
JX1.Chr04g02675	9.8648	10.2923	8.4173	31.6255	27.6455	31.5959	1.5719	0.8279	2.374	2.6608	1.9184	2.9618	1	--
novel.2252	2.3635	2.3581	2.8237	8.5755	9.4258	8.9449	1.5575	1.5981	2.1171	1.6435	1.8483	1.9901	1	--
novel.1528	15.8522	16.1824	18.8208	50.4735	49.4552	44.6262	2.2868	1.3274	1.7762	19.5921	19.2418	23.8569	1	--
JX1.Chr06g01759	27.2671	26.0247	30.5178	75.5404	67.9992	72.2468	5.1648	5.596	7.0204	6.9942	6.9062	5.2077	1	--
JX1.Chr03g04141	15.3221	14.6594	16.6588	35.5984	39.1714	41.2947	4.0908	4.043	4.2831	14.9187	16.4208	11.1987	1	--
JX1.Chr06g00454	34.4484	33.3768	31.0271	62.2048	63.1053	64.3367	11.0241	10.9894	11.9134	26.9732	26.4543	30.7864	1	--
JX1.Chr09g00759	0.2491	0.1827	0.316	4.0543	5.0634	4.7388	0.2139	0	0.1939	0.1035	0.0681	0.4576	1	--
JX1.Chr01g01479	21.8555	21.0596	22.3438	39.0842	43.7307	43.6302	1.5244	1.5624	1.2041	3.7661	4.25	3.0969	1	--
JX1.Chr02g01895	15.9952	11.3518	15.2168	45.7811	39.3254	42.3112	12.5828	14.4015	14.2128	4.3713	4.3164	2.1119	1	--
novel.1593	50.3371	49.4029	45.4842	91.5564	99.4774	93.928	28.1193	30.9025	26.8646	35.0873	29.0829	31.5936	1	--
JX1.Chr09g01393	22.9069	20.2296	20.2575	54.2736	50.4088	51.3109	0.4156	0.3752	0.9414	10.652	10.5843	9.904	1	--
JX1.Chr02g02965	11.3664	10.1889	9.9879	23.8739	24.1649	25.6501	4.4517	5.8526	6.2536	5.9456	6.4223	4.3709	1	--
JX1.Chr10g02176	9.3186	9.8766	9.3612	18.5289	18.8643	18.9038	5.8796	4.6671	5.3192	5.819	6.155	5.4074	1	--
JX1.Chr11g00250	29.1486	31.6325	30.0643	61.0394	64.2039	62.4688	20.8156	19.86	21.5739	19.9309	16.6082	22.7114	1	--
JX1.Chr11g01756	95.7564	83.1958	78.5329	166.279	173.571	169.935	61.5529	68.0073	71.5526	17.2425	18.3047	12.7728	1	--
novel.824	1.2515	1.8683	1.2756	11.6696	8.9705	11.2411	1.6119	0.8317	0.626	2.0047	1.9795	3.1663	1	--
JX1.Chr03g04227	14.7946	14.4828	14.7203	29.5601	32.7929	31.5834	11.1421	11.8388	12.0718	5.0055	6.5233	3.9956	1	--
JX1.Chr11g02109	34.881	40.649	36.1485	78.9331	79.1806	78.1966	11.8749	11.2863	12.1332	9.9518	9.2757	13.0739	1	--
JX1.Chr09g01623	0.4445	0.2794	0.3021	4.1788	4.114	4.6975	0.4362	0.3693	0.4447	1.0286	2.5	1.7495	1	--
novel.2456	0.1698	0	0.1615	7.3876	7.7636	5.3821	0	0	0	2.5382	2.2278	1.7372	1	--
JX1.Chr07g02498	1.2649	0.3976	1.4899	8.3107	7.1157	8.3383	0.3103	0.7706	0.2109	0.4503	0.2964	0.2371	1	--
JX1.Chr04g01366	27.5678	26.328	27.0607	57.4533	60.0086	62.2361	12.9119	13.6986	12.7244	17.3293	13.2575	17.1619	1	--
JX1.Chr11g02717	325.579	306.562	278.475	618.036	615.049	632.542	69.4376	70.4685	83.2045	194.143	247.656	167.454	1	--
JX1.Chr06g01142	3.2565	2.9165	3.8108	12.0814	11.0919	14.7394	5.0976	3.0163	5.0454	2.0106	2.9071	3.0849	1	--
novel.809	0.2655	0.0417	0.1083	2.0129	3.1319	2.2447	0.1303	0.0882	0.0885	0.8506	0.4977	0.8658	1	--
novel.1161	8.9691	8.9865	7.1196	19.1597	22.1332	20.2841	5.396	4.85	5.201	5.694	5.2945	6.1154	1	--
JX1.Chr10g00577	0.0424	0.1866	0.2017	1.98	2.316	1.9715	0.0728	0.1479	0.0495	0	0.0695	0.0334	1	--
JX1.Chr06g01082	0.4907	0.108	0.2801	4.5832	4.6127	5.393	0.1685	1.1414	0.5728	1.345	1.2074	0.927	1	MYB-related
novel.1170	0.6579	0.3216	1.0431	7.3701	5.9425	6.7202	0.3766	1.2751	0.7679	0.8196	0.9592	0.3452	1	--
JX1.Chr07g00891	15.8218	18.7904	18.7033	37.4403	38.0742	36.566	3.6229	3.7823	3.1804	12.5574	11.7507	15.1748	1	--
novel.3019	0.1286	0.283	0.2855	2.2297	2.0696	2.5372	0.405	0.5984	0.4504	0.1603	0.2813	0.3037	1	--
JX1.Chr03g02398	0.6308	0	0.3	7.0292	11.8182	7.332	0.1354	0	0.3681	0.5894	0.776	0.3724	1	--
novel.3196	0.3451	0	0.1642	5.311	6.5757	8.9349	0	0	0	2.7948	3.255	3.2597	1	--
JX1.Chr08g01959	4.2974	4.6076	5.5373	13.8561	13.8889	15.2906	3.8302	4.0488	2.6032	3.5242	4.506	3.1256	1	--
JX1.Chr03g00627	0.1042	0.073	0.0361	0.6135	0.5658	0.5508	0.0651	0.0771	0.0221	0.0354	0.0466	0.0373	1	--
novel.2718	0.1884	0.2072	0.1792	3.4989	3.8287	4.7777	0.1618	0.2191	0.2199	0.2347	0.1545	0.2966	1	--
JX1.Chr05g02523	16.5325	17.0654	15.4152	30.8022	32.0227	34.3156	3.8665	4.3958	4.6803	4.6273	4.8252	3.2856	1	--
novel.2837	2.451	2.3966	2.4354	7.1104	7.8875	7.8854	2.0111	2.2804	1.7165	0.95	1.0721	0.9432	1	--
JX1.Chr11g01228	189.807	183.012	130.404	472.311	445.168	502.805	87.0491	134.536	101.784	146.504	208.64	134.277	1	--
novel.1704	0.1213	0.2669	0.1154	4.7648	4.3156	5.8981	1.3545	1.6933	0.7081	0.907	1.3932	2.1011	1	--
JX1.Chr07g02009	8.7596	8.4018	9.3552	17.4032	18.2823	20.077	4.263	5.0797	5.0424	6.6314	7.1451	5.0161	1	--
JX1.Chr01g01641	0.3994	0.4393	0.4342	3.8146	3.2611	5.0039	0	0	0	0.4265	0.5147	0.1796	1	--
novel.1613	8.6921	6.9313	7.0703	18.9992	20.4818	22.1266	3.4405	3.7579	4.3749	6.5218	10.468	6.7908	1	--
novel.2968	0.0419	0.2762	0.1194	1.9545	1.8607	1.9902	0.0719	0	0	0.2086	0	0.0329	1	--
novel.2051	7.4023	7.7278	8.298	19.7158	18.5661	22.4205	9.7165	7.7862	9.9606	4.2881	2.3975	3.0431	1	--
JX1.Chr10g02040	14.5709	19.5684	20.9202	42.8832	45.0797	47.6095	18.2686	18.0891	16.6939	5.3459	8.0646	5.3475	1	--
JX1.Chr02g00719	0.5433	0.498	0.6891	6.823	7.016	5.8366	0.8552	0.4212	1.2682	0.6769	0.6683	1.853	1	--
JX1.Chr09g00230	0.8119	0.3828	1.5448	9.1095	6.9247	10.4183	0.1992	0.2698	0	0.578	0.1903	0.3652	1	--
JX1.Chr01g04909	7.3514	5.8813	11.1263	28.6084	25.8923	31.427	11.0947	12.1765	9.8805	4.5795	3.1973	2.4548	1	--
JX1.Chr01g03467	1.9205	1.4626	2.1784	7.2909	8.4446	10.3035	0.2537	0.3436	0.1724	0.8283	0.6058	0.6977	1	--
JX1.Chr01g03472	5.5618	5.8895	6.0824	13.6264	12.6113	13.1829	2.8566	3.083	2.5481	2.5257	2.6858	2.5776	1	--
JX1.Chr10g00648	5.4887	5.3882	4.2632	11.5033	11.6938	12.3712	3.2514	2.7068	3.8925	3.9818	3.5329	3.9374	1	--
JX1.Chr05g00820	15.6285	15.0107	13.3515	29.1304	28.445	27.6484	1.0349	0.5426	0.9983	0.9203	0.8928	0.8874	1	--
JX1.Chr06g02458	23.0393	24.7193	27.2819	47.1397	47.7633	48.9071	17.4498	16.1802	18.7481	13.1393	10.8783	14.2713	1	C2H2
novel.468	0.2575	0.7082	0.3675	7.2427	5.5609	4.7622	0.995	1.3477	1.052	0.8021	1.056	1.4188	1	--
JX1.Chr08g01733	1.0396	1.2389	1.0302	4.7812	4.5669	4.2112	1.0415	0.8564	0.3539	0.7016	0.8171	0.8524	1	NAC
JX1.Chr03g02609	8.1766	6.5781	6.8499	26.682	23.7183	25.6636	3.2486	3.4063	3.7035	7.2982	9.0081	4.1305	1	--
novel.2574	0.4306	0.2243	0.2371	1.6114	1.5256	1.9636	0.2919	0.2108	0.3703	0.3106	0.4089	0.2675	1	--
JX1.Chr09g01963	11.8754	13.2252	13.8184	24.6345	26.4919	28.2095	5.7728	5.4786	4.7539	3.546	3.7429	4.4419	1	--
JX1.Chr02g02458	2.6064	3.9699	2.0981	19.1511	17.0635	20.9749	2.7545	2.0985	2.1061	4.9958	1.8088	1.2625	1	--
JX1.Chr05g00762	55.2926	68.4497	59.358	129.93	129.518	134.906	43.8488	44.8357	44.9981	19.8027	23.1595	31.543	1	--
JX1.Chr04g02863	2.1318	3.1268	1.3521	10.7472	14.8939	15.2062	1.3729	2.8925	2.2809	5.976	4.2253	5.0339	1	--
JX1.Chr03g01232	73.6812	57.1922	59.9807	124.579	125.468	129.207	28.1193	30.4178	28.1702	49.9393	53.192	36.7387	1	--
JX1.Chr01g04911	0.7106	1.7588	0.676	8.6732	8.8009	9.1988	0.1525	0	0.2074	3.32	2.0398	3.6356	1	--
JX1.Chr12g01554	1.3837	1.7395	2.2566	13.2169	11.048	10.2353	0.8487	1.6092	0.9229	3.9404	3.5666	4.8232	1	--
JX1.Chr07g01047	8.4207	6.9759	7.7142	20.4121	21.6571	18.6757	2.4102	2.6598	3.1548	6.4761	4.7747	6.0552	1	--
JX1.Chr04g02243	5.1035	4.0169	4.7295	12.9342	13.4684	13.622	1.1711	2.5071	1.6946	7.1805	9.7784	6.3371	1	AP2/ERF-ERF
JX1.Chr05g01736	80.1527	83.1958	85.5981	163.186	157.872	169.565	50.347	46.789	52.0548	57.7018	55.2499	75.9769	1	--
JX1.Chr03g00608	2.2073	1.7758	2.0685	5.5945	6.5284	7.2413	0.7638	0.4215	0.4999	3.2426	3.4855	2.1782	1	--
novel.450	2.8943	3.2839	2.6495	6.1822	6.4974	6.771	1.9694	2.244	1.9334	1.9277	1.9557	1.3038	1	--
JX1.Chr11g01363	9.5765	10.4739	8.9534	23.0147	22.5116	24.3689	2.7883	3.5204	3.9828	6.7884	8.5764	4.9819	1	--
JX1.Chr03g00178	38.7217	34.0389	37.0786	70.9321	76.8945	75.1811	11.7971	14.4536	12.0883	17.9067	23.4715	14.1744	1	--
novel.1990	4.4237	4.8506	5.9676	10.6431	9.775	9.9807	0.6962	0.9429	0.8799	1.4	1.3649	1.2875	1	--
JX1.Chr02g00903	4.6478	3.3584	4.6384	12.5739	13.9494	11.2194	2.5433	1.9607	2.7656	1.3625	0.9343	1.865	1	--
JX1.Chr06g00526	1.52	1.2262	0.6748	5.216	4.8269	6.0501	0.5656	0.5303	0.8279	0.5681	1.1635	0.7178	1	--
novel.2906	0.2044	0.2248	0.5833	6.0738	8.0483	6.9114	1.5795	0.4754	1.6699	0.2546	2.0115	1.1261	1	--
JX1.Chr06g00062	16.0137	10.6881	14.0362	30.268	33.8265	34.7952	3.708	2.9295	3.5702	2.1296	1.2543	1.4871	1	--
JX1.Chr08g01827	7.5667	7.6093	5.9868	14.8688	14.4016	15.4377	2.3159	2.4686	2.4484	4.418	6.2877	4.403	1	--
JX1.Chr07g02015	4.1681	3.5404	3.5638	9.7435	9.852	8.642	2.3559	2.5771	2.7096	2.6951	3.1156	2.201	1	--
JX1.Chr05g02057	3.5496	3.9647	3.8964	8.8097	9.9196	11.1952	2.6259	2.9849	3.4419	1.2927	1.5676	1.8913	1	--
novel.337	0.9092	0.9656	0.7158	3.7599	3.5443	4.5055	0.8345	0.3646	0.5855	1.5624	1.6713	0.8143	1	--
JX1.Chr01g04746	1.2644	1.3908	1.7441	5.3677	5.7016	5.0104	0.8686	0.4411	0.5903	0.4726	0.4148	0.4478	1	--
JX1.Chr05g02317	3.103	3.3019	2.8748	6.07	6.0026	6.1723	2.2639	2.6653	2.7223	1.415	1.2974	1.1973	1	--
JX1.Chr08g01984	1.4035	1.3233	1.5259	7.554	7.131	9.0044	1.2912	0.6995	0.702	3.8718	2.9598	1.5781	1	--
novel.1877	1.1031	1.0112	0.3498	4.5857	5.4884	5.7315	0.3947	0.7484	1.073	0.3436	0.2262	0.2894	1	--
novel.3126	0.1166	0.6415	0.4438	4.4562	4.5927	6.7786	0.6009	0.4069	0.1361	0.7265	0.5739	1.4688	1	--
JX1.Chr03g03179	2.5432	1.7614	3.1363	9.0971	11.3665	11.9442	0.647	0.1095	1.0994	0.7041	0.4635	0.2224	1	--
novel.206	1.1763	0.586	1.1613	3.1565	3.214	3.8699	0.6099	0.5937	0.4404	0.6083	0.7281	0.8036	1	--
JX1.Chr01g04019	0.3264	0.7181	0.207	4.6187	4.2841	4.8286	1.0276	2.657	2.0317	0.6777	1.3384	0.6851	1	--
JX1.Chr03g04425	10.5165	14.2445	11.3221	26.176	26.8601	23.4128	11.5691	8.9226	9.7412	4.8493	5.525	3.9474	1	--
JX1.Chr09g00687	0.7797	0.3676	0.8477	5.0833	4.2446	5.0613	0.4782	0.1295	0.78	1.9428	2.1925	2.5425	1	--
JX1.Chr06g02480	8.8217	8.4544	7.9473	15.8174	17.5728	17.8322	5.05	6.6841	5.6163	1.2073	1.8636	0.9995	1	GNAT
JX1.Chr02g01808	5.3166	5.8303	5.2935	12.4244	10.8223	11.376	1.2618	1.5554	1.4068	3.7645	3.101	4.6396	1	--
JX1.Chr11g00047	2.6064	1.6541	2.0027	7.4476	7.6404	8.5806	0.3443	0.5829	0.468	0.7494	0.4933	0.4734	1	--
JX1.Chr09g00689	19.334	20.9866	19.7491	38.1304	38.8119	39.5872	3.5149	3.8679	3.8393	24.179	21.2223	30.1771	1	--
novel.1595	2.0938	2.6037	2.9013	7.5845	8.4416	6.6859	2.2278	2.2233	1.2219	1.8147	2.0905	1.9347	1	--
novel.263	0.8681	0.3581	0.1032	8.6377	8.8219	11.8111	2.609	2.3978	2.7864	2.7039	4.3609	0.5125	1	--
JX1.Chr09g01617	17.3822	19.8291	16.6588	50.8353	49.2301	51.2953	12.9356	14.0756	13.8261	6.5771	11.088	3.9525	1	--
JX1.Chr03g00801	0.8988	0.9126	1.4141	3.7422	4.1275	4.7853	0.3562	1.005	0.7262	1.8088	1.8144	1.3332	1	GNAT
JX1.Chr08g02448	9.898	7.963	8.292	24.4596	20.83	21.0752	5.8353	5.326	5.5178	4.7855	5.3311	5.2327	1	--
JX1.Chr09g01565	1.2617	1.2358	1.3319	3.5404	3.5567	2.831	0.2078	0.2613	0.2824	0.0646	0.0284	0.068	1	--
JX1.Chr03g02473	0.2521	0.1541	0.1865	1.1298	1.7436	1.6281	0.1924	0.3909	0.2289	0.4537	0.2297	0.1984	1	--
JX1.Chr11g00046	1.0782	1.443	1.2138	3.0706	4.5881	3.646	1.2344	0.9195	1.3214	0.6045	0.5306	0.7779	1	--
JX1.Chr06g02747	15.6645	13.5542	15.4278	30.4063	30.7068	31.4715	7.0931	8.5143	9.8672	3.5108	3.9652	2.0441	1	--
novel.560	4.1752	3.1335	3.8978	8.5727	8.0794	9.9788	1.5078	1.6791	1.7307	3.1114	2.9123	2.1807	1	--
JX1.Chr09g01145	9.1224	9.5474	8.819	17.0904	17.4991	19.8263	5.5816	4.9395	5.9488	5.1536	4.9979	3.314	1	AP2/ERF-AP2
JX1.Chr11g01357	0.9727	0.8254	0.8989	2.9791	3.1066	3.113	0.3102	0.1939	0.1297	1.7659	1.5043	0.9406	1	--
JX1.Chr02g00902	4.931	6.4674	7.3975	20.9339	24.573	18.2378	3.9085	3.9702	4.87	3.308	1.711	1.7914	1	--
JX1.Chr03g01195	1.0025	1.8045	1.9074	7.6411	8.2192	6.356	1.5651	2.6496	2.2338	2.0437	4.0361	3.1562	1	--
novel.700	1.4211	1.127	1.289	4.209	4.9536	3.3876	0.3405	0.4228	0.3857	1.9352	2.6834	1.8989	1	--
JX1.Chr04g02907	9.2422	8.7547	6.7572	17.4384	20.7625	19.1714	1.1022	1.2938	1.5981	4.5846	3.7198	3.6373	1	--
JX1.Chr04g03194	4.7259	3.9384	3.5422	13.2234	11.6424	14.6794	3.8121	4.9965	4.6803	3.5684	2.2316	1.8035	1	--
JX1.Chr01g03371	0.8506	1.7154	3.7762	14.2935	11.885	14.5311	0	0	0	0	0	0.2232	1	--
JX1.Chr12g00608	0.1613	0.1775	0.6139	4.4515	4.9179	3.9208	2.0778	1.3132	2.0711	1.2059	1.0584	1.0158	1	--
JX1.Chr03g02636	0.4274	0.3135	0.1355	2.7976	2.4434	2.5596	0.0612	0.0829	0.5821	0.0888	0.1753	0	1	--
JX1.Chr04g02788	2.495	1.7154	2.0769	11.9162	7.7252	9.3928	0.9373	0.9068	1.0921	1.5543	1.7905	1.9639	1	--
JX1.Chr07g00304	13.3097	11.0895	12.662	24.9653	24.4396	22.4898	4.2434	4.7509	6.3832	12.8062	15.2391	14.3659	1	--
JX1.Chr04g02524	3.3604	3.4791	3.949	9.9652	9.4159	9.6609	1.4852	2.2414	2.1918	3.5094	5.2688	2.9173	1	--
novel.886	0.0613	0.4045	0.5247	2.7969	2.0241	2.6553	0.6315	0.2851	0.5007	0.3818	0.2011	0.193	1	--
novel.1816	0.1923	0.2467	0.1219	2.0405	1.2211	1.2867	0.2201	0.3354	0.2618	0.9581	0.4993	0.4792	1	--
JX1.Chr01g03297	1.4722	1.5115	1.4939	5.729	6.3581	5.393	0.6742	0.6848	0.2291	0.8559	0.9659	0.4635	1	--
JX1.Chr01g02971	0.8388	0.8163	0.9515	2.7394	2.459	2.5229	0.4987	0.4127	0.4142	0.4422	0.3969	0.2793	1	--
novel.1395	0.7361	0.3239	1.6806	6.5623	6.3581	5.756	0.2528	0.5136	0.3437	0.1834	0	0	1	--
JX1.Chr02g00837	61.3087	52.1655	56.1818	116.026	118.506	126.569	20.1698	21.3042	24.5282	30.0933	43.9516	22.0062	1	--
JX1.Chr06g01677	0.6729	0.423	0.6401	3.0097	3.3579	2.9966	0.6603	0.8943	1.0098	1.3174	2.0104	0.7945	1	--
novel.1969	0	0.0659	0.3419	2.2883	1.5976	2.0885	0.36	0.3483	0.2796	0.0746	0.7368	0.2828	1	--
JX1.Chr01g03485	0.5398	0.6362	0.3668	2.2507	2.2039	2.5669	0.1986	0.0897	0.09	0.048	0.2214	0.4249	1	--
JX1.Contig2g00089	4.0502	3.5229	2.957	11.5963	9.9308	11.6456	1.0514	0.4382	0.7696	1.2909	3.0128	2.8914	1	--
JX1.Chr10g00591	0.1651	0.3633	0.7854	4.9067	4.8239	5.4089	0	0	0	3.0857	3.25	1.4296	1	--
JX1.Chr12g01969	13.5667	9.7041	10.872	21.9174	22.0721	24.4354	2.8693	3.5752	2.8862	3.4138	3.3435	2.9984	1	--
JX1.Chr03g00705	3.7072	3.714	3.023	8.7123	10.5115	10.4235	1.5348	2.0787	2.1635	2.6393	4.9951	3.6996	1	--
JX1.Chr06g00109	3.4908	1.8808	2.9143	7.8635	8.778	10.3138	2.0799	1.5742	1.8293	1.9527	1.9281	2.8598	1	--
JX1.Chr11g00357	0.4282	0.314	0.4526	2.8781	2.5382	2.2623	0.3677	0.6639	0.4442	0.4149	1.4437	0.9736	1	NAC
JX1.Chr05g01791	3.5655	2.2532	2.7425	9.0982	9.251	7.2951	0.7817	1.2352	0.7084	2.5519	3.3598	3.2842	1	--
JX1.Chr10g01336	1.3626	1.349	1.4259	6.5076	7.4425	5.7595	0	0	0	0.3395	0.3353	0.429	1	--
JX1.Chr10g00982	5.4514	5.3588	3.4206	12.1871	14.4388	15.6887	3.3863	2.8327	3.7906	2.4566	2.9489	1.7346	1	--
JX1.Chr09g00598	3.0813	3.0679	3.5732	6.6599	6.7996	5.823	1.7188	1.5956	1.4963	1.345	1.199	1.5402	1	--
JX1.Chr02g02022	3.6555	2.2978	3.9744	8.7293	8.7065	9.5193	0.1121	0.1518	0.2286	3.7411	4.7648	3.8021	1	--
JX1.Chr03g00626	6.5582	6.9076	6.6134	14.6517	13.683	11.6255	4.3221	3.3749	3.9804	2.4308	1.9498	3.0456	1	FAR1
JX1.Chr02g03334	1.5091	1.9921	1.9381	5.4456	6.6134	7.0964	1.9437	0.8775	1.6733	1.7861	1.5471	1.0096	1	--
JX1.Chr01g00962	0.4329	0.5759	0.3544	1.3357	1.2789	1.1384	0.1037	0.1405	0.1763	0.1631	0.2229	0.2377	1	--
novel.1410	0.4133	0.2273	0.4423	2.906	2.0999	1.9107	0.3105	0.6008	0.5427	0.1287	0.4237	0.2033	1	--
JX1.Chr03g00582	3.5643	3.1857	2.1193	13.9496	12.7339	12.7121	2.2955	2.3317	2.6001	5.2734	6.3947	2.6302	1	--
JX1.Chr01g01006	1.0526	1.6725	0.7788	6.9511	6.5367	6.0559	0.8034	0.8161	1.3651	1.1657	3.645	2.3014	1	--
JX1.Chr01g00711	34.6408	25.118	32.3192	68.0927	68.1972	63.3249	6.4081	7.2541	7.8004	15.9589	25.1219	14.4659	1	--
JX1.Chr01g00960	3.9263	3.8596	2.7816	9.4869	10.93	8.4747	1.2912	1.0687	1.5601	2.4979	2.261	2.8932	1	--
novel.720	0.7047	0.7751	0.1676	5.6091	8.0559	3.9094	0.6051	0.2049	0.2056	1.0974	1.3003	1.6639	1	--
JX1.Chr04g01229	10.6225	6.9402	9.6768	19.2682	22.407	21.974	2.5429	3.8933	1.8034	1.6844	1.7424	1.5709	1	--
JX1.Chr12g01555	0.4977	0.7664	0.6628	5.1764	3.6666	3.3658	0.0855	0.463	0.4647	1.3641	1.3878	2.037	1	--
novel.579	0.5124	0.9864	0.7718	2.5379	3.146	3.7002	0.33	0.4469	0.299	0.8512	0.4553	0.3361	1	--
JX1.Chr01g02065	2.7977	2.9767	2.2689	6.036	7.166	7.3669	0.1969	0.5334	0.2141	0.9143	0.4138	0.4693	1	MYB-related
JX1.Chr01g04539	4.2618	3.6777	4.1942	9.0853	9.0071	10.5601	0.5679	0.3418	0.6861	3.1584	4.2185	2.2845	1	--
JX1.Chr02g03308	1.6491	1.7401	1.697	3.9292	3.8477	3.8055	0.5491	0.4305	0.3928	0.7548	0.6901	0.5298	1	--
JX1.Chr08g01732	3.5086	2.4701	2.8038	12.0652	9.8051	10.2332	2.1692	0.9793	3.44	0.5246	1.0359	0.9942	1	--
JX1.Chr08g02036	0.2904	0.6388	0.6446	3.4927	3.0737	4.6026	0.3324	0.3377	0.5649	0.1206	1.1113	0.6095	1	--
JX1.Chr07g01127	7.3646	4.7385	5.9487	17.2549	15.0033	14.5371	4.2955	3.8784	5.3522	1.9043	2.0514	1.8593	1	--
JX1.Chr10g00659	0.2885	0.3401	0.3921	1.1593	1.4398	1.1978	0.0354	0.024	0.0481	0.0257	0.0169	0.1298	1	--
JX1.Chr07g00818	0.508	0.5239	0.6646	2.022	1.7747	1.7783	0.1636	0.0369	0.2594	0.8703	1.0156	1.0247	1	--
JX1.Chr09g01836	8.7141	8.1937	7.5513	14.9563	16.1105	15.5601	2.4448	2.776	3.1218	2.2215	2.453	1.1545	1	--
JX1.Chr05g01756	0.1712	0	0.6513	4.9045	3.0437	5.9685	2.4984	3.7819	6.1928	0.6397	0.1404	0	1	--
novel.2291	0.1882	0.4832	0.7163	2.3975	2.4709	2.2544	0.6466	0.5108	0.8789	0.9381	0.8234	0.4939	1	--
JX1.Chr07g00006	0.4745	0.5219	0.4989	2.0673	1.3957	2.4014	0.4289	0.3775	0.4372	0.6845	1.4337	0.9042	1	--
JX1.Chr06g01887	0.575	0.4887	0.2735	1.6365	2.0583	1.6294	0.0673	0.2735	0.2745	0.2279	0.2572	0.1029	1	--
JX1.Chr08g01362	8.6546	7.033	8.6785	15.3918	16.738	15.3251	1.4729	2.4483	2.0931	2.4285	2.6858	2.5776	1	--
novel.2768	0.7829	0.7772	0.7266	1.7226	1.7221	1.8362	0.5083	0.644	0.4457	0.4044	0.3915	0.3457	1	--
novel.1286	0	0.0855	0	5.5239	5.4272	0.903	2.0011	0.3614	1.4507	1.7421	0.2548	1.5286	1	--
JX1.Chr07g02811	0.569	0.5216	0.5413	2.7174	3.7341	3.2066	0	0.1103	0.1107	1.4177	2.1776	1.045	1	--
JX1.Chr08g00973	7.7504	12.4429	7.3732	30.0129	30.0673	22.5781	8.4538	14.8601	9.0462	2.6098	3.7795	4.1219	1	--
JX1.Chr06g00786	0.2232	0.5182	0.3067	1.6843	1.4804	1.8604	0.2342	0.3749	0.3184	0.2471	0.5694	0.1366	1	--
JX1.Chr04g02043	1.7079	1.7154	1.9074	5.3592	4.5276	5.022	1.1477	0.7772	0.9534	1.6653	1.4616	0.8767	1	--
JX1.Chr08g01969	3.992	2.0585	3.0263	9.202	9.0326	7.712	0.6963	0.4352	1.0193	0.6217	0.4093	0.0982	1	bHLH
JX1.Chr09g00730	2.6258	3.7849	3.704	8.1684	10.0064	8.42	2.5657	1.5795	2.325	2.7074	2.2278	3.2784	1	--
JX1.Chr04g00043	0.2124	0.2336	0.1469	0.8605	0.6376	0.9384	0.0497	0.0898	0.0451	0.0481	0.0475	0.0304	1	--
JX1.Chr05g02058	2.8895	1.9298	1.6689	6.2429	8.1272	8.3968	2.1267	2.4003	2.6498	2.1857	2.1159	0.731	1	--
JX1.Chr04g01389	0.4775	0.3001	0.438	1.104	1.2564	1.2434	0.2636	0.3371	0.5175	0.1487	0.2378	0.2282	1	--
JX1.Chr08g01731	0.588	1.035	0.7459	3.2037	3.2368	2.1128	1.1445	0.8206	1.51	0.3907	0.1608	0.2469	1	MYB
JX1.Chr04g03050	0.626	0.761	0.4701	1.6084	2.9712	2.994	0.0566	0	0.0769	0.5746	0.6215	0.3371	1	--
JX1.Chr09g01377	3.736	3.5737	3.2761	6.1029	7.3456	6.7974	0.3069	0.1511	0.0758	0.2024	0.2931	0.3069	1	--
JX1.Chr08g01949	0.1146	0.189	0.109	1.1551	2.3285	1.9371	0.6394	0.6662	0.1337	1.2846	0.5638	0.2705	1	--
JX1.Chr03g02118	8.0898	8.2922	6.5883	15.2856	18.2167	15.2841	4.1574	4.4903	5.0073	4.1232	7.1375	4.0521	1	--
novel.1173	0.9638	1.8414	1.9786	7.1067	7.7324	8.148	1.2196	1.4159	1.0065	0.6952	3.0787	3.5935	1	--
JX1.Chr08g01707	0.4722	0.6348	0.5241	1.4478	1.4995	1.6633	0	0	0	0.0654	0.0215	0	1	--
JX1.Chr02g03817	0.0885	0.1136	0.0983	0.6265	0.3749	0.5458	0.1394	0.103	0.0689	0.3493	0.2179	0.1626	1	--
JX1.Chr10g01974	0.8558	0.7531	0.6513	4.5412	4.1308	5.4259	0	0.199	0.3995	1.4927	2.5267	1.0777	1	--
JX1.Chr09g00175	1.7093	2.3751	1.455	6.1109	5.2568	6.4647	0.3863	0.6278	0.315	1.9055	3.4679	1.9827	1	--
JX1.Chr02g02529	10.1917	12.1302	6.9937	26.2441	29.7125	22.4227	3.1563	4.4691	6.4353	13.3222	15.7583	9.3371	1	Others
novel.3218	3.2387	4.2555	5.3064	11.9353	10.7422	10.2674	1.3133	0.9416	1.3651	2.1296	1.8446	3.2574	1	--
JX1.Chr02g03091	0.8506	1.0292	1.0519	3.2499	3.4575	3.6852	0.6573	0.2968	0.7942	0.6358	0.9069	0.5356	1	--
JX1.Chr03g01943	5.1035	4.4525	3.7669	9.9925	10.0035	9.8562	0	0	0	3.0147	4.7629	2.4587	1	--
JX1.Chr07g00689	3.1006	1.9747	2.3288	9.6993	6.6335	8.1052	0.9809	1.3285	1.1429	0.8133	0.6692	0.8992	1	--
JX1.Chr06g00612	0.2234	0.2611	0.2923	1.0375	0.8337	0.8854	0.0839	0.0974	0.2282	0.5915	0.252	0.3737	1	--
JX1.Chr04g01367	4.7441	5.2186	3.949	12.7974	11.2991	12.533	3.7342	4.3678	2.0764	1.4776	1.7833	1.7115	1	--
novel.59	0.1387	0.6867	0.7259	2.7975	2.6433	1.9791	0.536	0.484	0.6477	0.7778	0.7395	0.3276	1	--
JX1.Chr07g02004	13.8423	13.535	12.437	34.6877	33.4571	22.5508	1.6508	1.3415	0.4488	8.3834	10.5643	9.5335	1	--
novel.3049	4.2704	6.239	5.1417	11.5433	9.832	12.1983	2.6356	2.4832	3.5825	3.3253	3.5571	4.8318	1	--
JX1.Chr01g02196	1.017	0.9397	0.9675	2.461	2.9971	2.7942	0.0699	0.2365	0.095	0.4055	0.1001	0.4803	1	--
JX1.Chr09g00026	3.9214	3.0271	4.7778	8.4699	8.1272	8.4332	2.4811	2.9603	2.3287	1.8857	1.862	2.4909	1	--
JX1.Chr09g01468	3.3662	3.2472	3.2024	6.2659	7.4336	6.4577	1.8677	1.3852	2.297	0.9678	1.3167	1.5897	1	--
JX1.Chr04g02969	0.1283	0.0282	0.0976	0.6808	0.6844	0.5151	0.2644	0.0597	0.1497	0.1598	0.3998	0.1818	1	--
JX1.Chr11g01410	1.997	2.0137	1.5304	4.1801	6.6941	4.7482	1.3337	1.9354	1.0359	0.8293	0.455	0.393	1	--
JX1.Chr01g04497	5.1035	5.1929	5.3406	10.0205	12.9655	11.8646	0.8764	0.7419	0.7446	5.7225	7.1155	5.0212	1	--
novel.1144	1.9492	1.5438	1.706	4.9651	4.3578	4.4492	1.406	0.9068	0.91	0.7771	0.6395	1.166	1	--
JX1.Chr06g02340	3.1038	3.8596	3.0811	10.3121	9.2566	7.558	1.854	0.9416	1.4176	2.3538	3.2096	1.8057	1	--
novel.1573	0.9526	0.6067	0.942	1.5964	1.9107	1.8809	0.4843	0.5539	0.3072	0.6715	0.5449	0.6413	1	--
JX1.Chr07g02521	2.5879	2.0804	2.462	6.1271	6.954	5.6799	0.3419	0.6945	0.4647	0.496	1.4694	0.7835	1	--
JX1.Chr11g02665	1.2759	0.5347	0.289	2.7727	2.5468	2.8249	0.7304	0.3533	0.851	0.7569	0.8471	0.7173	1	--
JX1.Chr02g02528	4.9244	3.2502	2.8694	8.2316	9.0701	8.8464	0.8986	1.6465	1.7961	5.0616	3.9378	3.0039	1	--
JX1.Chr10g00326	3.679	2.8479	3.8888	12.5815	7.9618	13.2469	1.638	0.7923	1.5904	8.3183	3.7996	5.0407	1	--
JX1.Chr05g02665	1.4669	1.5264	0.8298	3.3241	4.2303	3.2678	0.4085	0.3689	0.5553	0.7903	1.3982	0.6865	1	--
novel.1948	4.695	3.4986	4.3224	9.0015	11.3506	11.5232	1.1704	0.1761	0.7071	3.2078	2.2358	3.3379	1	--
JX1.Chr03g01403	1.7153	2.0585	2.0769	6.4546	5.1502	7.2506	2.4102	1.9949	2.9122	0.5828	1.4068	0.491	1	--
novel.1860	2.5489	2.9077	2.4248	6.5125	8.7539	5.3869	2.3508	2.7447	3.0852	0.4705	0.4645	0.3715	1	--
JX1.Contig11g00003	3.8912	4.4728	3.7434	6.914	9.2192	9.2403	0.9761	1.7796	1.8881	0.4358	0.5379	0.1721	1	--
novel.1682	1.765	1.3767	1.5265	4.1212	3.2204	3.8659	0.7716	0.6718	0.7491	2.5189	2.474	1.263	1	--
JX1.Chr03g03783	0.99	1.1531	0.7202	3.0903	2.1452	4.1231	0.9001	0.8804	1.0196	0.8706	1.1463	0.5959	1	--
novel.213	0.6151	1.1994	1.1437	2.8782	2.6635	2.4225	0.2881	0.1626	0.0979	0.5921	0.2751	0.2861	1	--
novel.580	0.8226	1.4808	1.1383	3.0955	3.7048	4.2675	0.8348	0.8697	1.222	0.7454	0.736	0.1177	1	--
JX1.Chr12g01799	0.7797	0.5146	0.1484	2.7308	2.7732	2.2246	1.2721	0.6347	0.273	0.3886	0.9592	1.1047	1	--
novel.1062	0.4182	0.4601	0.9284	2.5648	2.5384	3.0447	0.8779	0.3783	1.1391	0.4632	0.1525	0.7681	1	--
JX1.Chr01g01235	0.4731	0.2891	0.325	1.1158	1.4689	0.9443	0.1128	0.0917	0.0614	0.131	0.194	0.1655	1	--
novel.915	3.0297	3.0683	4.3921	6.6353	6.567	6.8352	3.6546	2.4608	3.003	1.2882	0.848	1.2681	1	--
JX1.Chr04g02431	2.6315	0.9649	1.8776	8.1459	6.6853	7.6471	1.6947	1.2751	1.0238	2.7321	4.3164	1.5534	1	--
JX1.Chr02g04112	7.3608	6.5856	8.2163	15.3119	16.4561	12.5491	2.6125	3.4241	1.8328	4.0351	2.5758	3.1672	1	bZIP
JX1.Chr12g01094	4.8816	3.6918	4.7891	10.3619	12.7893	11.4455	0.7859	0.3548	0.7122	0.5702	1.5014	2.7617	1	--
JX1.Chr09g00523	0.8136	0.8453	1.247	2.2307	2.2105	2.3643	0.8151	0.5519	0.7386	0.6758	0.4078	0.7827	1	--
JX1.Chr06g01118	0.9067	0.9541	0.6001	2.6778	1.6525	3.2078	0.7109	0.5043	0.4601	0.2947	0.4203	0.2482	1	--
JX1.Chr05g02343	0.487	0.4383	0.3369	1.4096	2.1933	1.31	0.1521	0.1545	0.31	0.1655	0.5447	0.453	1	OFP
JX1.Chr10g00991	5.1414	4.8914	4.098	12.5356	10.4141	10.4256	4.0568	3.3936	5.5144	2.0775	0.3419	0.6562	1	--
novel.2990	1.8933	1.686	1.2008	4.593	3.7793	4.5731	1.0064	1.0485	0.9471	1.5726	1.257	2.1289	1	--
JX1.Chr06g01339	1.8661	1.454	1.2205	3.3422	2.963	4.1493	0.3004	0.2713	0.2723	0.3875	0.2551	0.1836	1	--
JX1.Chr07g01122	5.7228	9.5928	9.722	16.3414	20.0776	20.0143	8.1901	8.3986	5.4073	3.0557	4.2466	2.2522	1	--
novel.1001	1.6792	1.163	1.1833	3.1683	3.081	4.5347	0.6408	1.1572	1.0162	1.2397	1.3772	0.9301	1	--
JX1.Chr09g02016	5.6138	3.0877	4.3392	9.6819	8.3566	9.9181	3.1634	2.1422	2.969	3.0599	2.2301	2.4165	1	--
JX1.Chr10g01296	0.6125	0.9374	0.38	2.035	1.9959	1.8011	0.2744	0.5265	0.2176	0.1659	0.3713	0.1258	1	--
JX1.Chr06g00529	0.8667	0.7701	0.8246	1.4506	1.9902	1.55	0.2004	0.2326	0.2918	0.27	0.2461	0.2886	1	--
JX1.Chr08g00680	0.3814	0.3776	0.907	2.3072	1.9378	1.4911	0.524	0.5766	0.8903	0.4751	0.2502	0.2401	1	--
JX1.Chr04g01819	1.4143	0.4787	1.3455	3.695	3.5931	3.6789	0.4671	0.7592	0.7619	1.0844	1.6953	0.8563	1	GRAS
JX1.Chr08g02149	3.1776	1.2623	1.9314	5.8082	5.0455	6.436	1.3643	1.6424	1.2363	0.2199	0.5791	0.7642	1	--
JX1.Chr09g01875	2.4408	1.7452	2.0898	4.5981	4.1081	5.094	1.2051	1.7031	0.7122	0.8363	0.8508	0.6724	1	AUX/IAA
JX1.Chr08g01903	2.8293	1.7873	1.9454	3.8056	4.5903	4.5291	0.3368	0.2606	0.2289	0.6631	0.8041	0.5512	1	--
JX1.Chr05g00856	8.5684	8.938	8.0109	15.3657	18.7658	14.3624	1.9028	1.3745	1.5519	2.0246	3.5137	3.0233	1	--
novel.488	0.5913	0.8131	0.872	1.569	1.7652	2.0309	1.0155	0.9284	0.8282	0.1105	0.2667	0.0233	1	--
JX1.Chr07g01886	0.1984	0.3819	0.6133	1.0527	1.7639	1.7294	0.1703	0.346	0.2894	0.1236	0.122	0.1561	1	--
JX1.Chr11g00086	1.1069	1.0002	1.354	2.7693	2.9629	3.4257	0.5432	0.4598	0.5537	0.4925	1.2645	0.4045	1	--
novel.214	2.1681	2.0003	2.3953	4.9733	4.3532	5.543	1.3212	1.3014	0.4082	1.7427	1.4914	2.202	1	--
JX1.Chr03g04426	3.6612	3.5799	3.483	7.4476	9.0429	10.2096	2.5325	3.7848	3.7985	0.8869	2.4189	0.5603	1	--
JX1.Chr12g01723	0.9538	1.9485	1.6851	5.0615	4.154	5.1836	1.053	0.9508	0.4771	2.5464	2.235	0.9652	1	--
JX1.Chr08g02518	3.3185	2.8899	3.2228	6.0902	6.0596	5.9907	1.306	1.2864	0.8069	1.3782	0.567	0.4898	1	--
JX1.Chr01g03249	1.4961	2.0376	1.6266	3.7049	3.8008	5.1945	1.5905	0.9114	1.3304	0.9763	0.409	0.9533	1	--
JX1.Chr06g00853	0.6456	0.5249	0.7744	1.3108	1.6045	1.6314	0.0241	0.0653	0.0328	0.0699	0.1381	0.0442	1	--
JX1.Chr10g02034	0.4482	0.2595	0.3142	0.9012	1.0187	1.1715	0.081	0.3292	0.3028	0.2645	0.4836	0.2599	1	--
JX1.Chr03g02839	0.8045	1.0325	0.7654	1.5654	2.6684	2.8339	0.4606	0.2599	0.1565	0.8353	0.7331	0.7388	1	--
JX1.Chr01g02070	3.553	3.5176	3.2111	11.8785	8.3496	10.7007	2.2882	1.2396	2.9029	2.8773	3.7882	0.6992	1	--
novel.496	2.51	1.336	1.8872	3.1796	4.474	3.9358	1.6339	1.742	1.4648	1.0592	1.0957	0.956	1	--
JX1.Chr06g00455	0.2835	0.2599	0.2473	1.0281	0.6303	0.9238	0.284	0.1649	0	0.1177	0.2907	0.279	1	--
JX1.Chr04g01679	5.8675	3.7506	4.9031	9.5094	9.5684	9.133	2.9277	2.9508	3.1466	4.2479	2.7313	1.7475	1	--
JX1.Chr03g03201	1.3649	1.1097	1.242	2.1414	2.8268	2.6024	0.4076	0.4831	0.4502	0.6654	0.657	0.2335	1	--
JX1.Chr02g03352	1.6758	2.7651	0.9964	5.5579	6.1199	5.0911	2.1584	1.218	1.2225	0.7829	0.3436	0.8244	1	--
JX1.Chr08g00011	1.0772	0.8464	0.9369	2.7439	2.1502	1.9189	0.555	1.1812	0.7903	0.3835	0.9592	0.5572	1	--
JX1.Chr09g00166	0.543	0.5514	0.2782	1.1526	1.1142	1.5449	0.4304	0.3886	0.3413	0.2082	0.3083	0.1315	1	C2C2-CO-like
JX1.Chr03g00014	10.2414	9.3882	9.5626	17.3107	21.4412	17.0353	5.8627	5.073	5.9768	6.1435	8.7106	4.0306	1	--
JX1.Chr07g00161	3.173	4.2959	4.0635	6.9943	7.131	9.2853	3.9821	3.8321	2.7064	0.9123	1.6014	1.1527	1	--
JX1.Chr05g00890	0.7413	0.4349	0.7522	0.9965	20.7778	1.1489	0.4668	0.2874	0.5191	1.6008	1.2564	1.6337	1	--
JX1.Chr10g01989	2.2191	1.8473	2.5676	3.7556	5.1806	4.0563	0.103	0.1395	0.14	1.5692	2.0168	1.8411	1	--
novel.758	0.6528	0.359	0.621	1.3361	1.8361	1.3303	0.1601	0	0.0544	0	0.1912	0.1101	1	--
JX1.Chr12g01986	1.1732	1.1471	0.7027	2.398	1.711	2.4335	0.2612	0.3032	0.2029	0.4331	0.4989	0.6156	1	AP2/ERF-ERF
JX1.Chr02g00815	2.2482	1.7237	2.3333	4.7723	5.8848	4.1756	2.34	0.9508	1.6699	1.5278	0.5029	0.9116	1	AP2/ERF-ERF
JX1.Chr03g00593	1.7051	2.3085	0.7487	4.4547	4.6651	4.0195	0.7884	1.0678	1.3778	0.4902	1.9363	1.3421	1	--
JX1.Chr12g00654	1.2442	0.9854	1.231	2.8523	1.8333	2.7873	0.2991	0.2315	0.0581	0.372	0.449	0.3917	1	--
JX1.Chr05g00871	1.2145	1.0391	1.2838	3.867	3.2569	3.1373	0.4635	1.5694	1.1026	0.6725	0.332	0.2124	1	--
novel.677	3.3474	2.2438	3.483	5.9951	6.7767	7.2403	1.3922	2.7372	1.282	2.8672	1.1582	2.3466	1	--
JX1.Chr11g02340	1.4581	1.0693	1.6762	2.3858	4.5533	3.0817	1.1477	0.7772	1.3473	1.3625	0.8471	1.0999	1	--
JX1.Chr01g04745	1.6511	0.5449	1.5708	6.1334	4.1947	4.5365	0.7089	0	2.8907	2.6742	2.4375	1.4296	1	--
novel.2871	0.7173	0.6422	0.3809	1.5403	1.2714	1.2339	0.4011	0.1746	0.4673	0.4157	0.2463	0.5383	1	--
novel.1271	0.5245	0.4196	0.5897	1.2652	1.3325	1.5116	0.2457	0.3327	0.7235	0.2376	0	0.0751	1	--
JX1.Chr07g01026	4.0661	4.7614	3.4939	8.4917	7.3309	8.0391	2.2526	1.983	3.0618	2.6146	3.6575	1.6518	1	--
JX1.Chr02g02877	2.8448	2.0863	5.4128	10.0644	8.6728	7.6158	2.2799	1.3234	1.5495	4.9621	3.422	6.2698	1	--
JX1.Chr04g02108	1.9767	1.3047	1.4417	3.7063	2.3435	4.3866	0.8487	0.613	0.9998	1.2314	1.2969	0.7779	1	--
JX1.Chr12g00324	0.4065	0.4471	0.4885	0.9082	1.3316	0.8139	0.1102	0.1742	0.2247	0.08	0.2456	0.101	1	HB-BELL
JX1.Chr03g00141	7.602	5.9181	7.1208	13.7781	15.8962	14.9543	2.3098	4.8965	6.1428	3.6428	5.947	2.0252	1	--
novel.2620	1.0638	0.6501	0.7422	1.4552	1.7117	1.5988	0.406	0.2749	0.607	0.8247	0.9888	0.5954	1	--
JX1.Chr12g00641	3.5086	3.4736	5.3406	11.1715	9.1366	8.3423	2.5609	3.0603	1.4333	2.4042	4.0286	6.3519	1	--
JX1.Chr03g03012	5.7015	3.3771	2.712	8.3786	8.0781	6.9519	0.5649	0.7651	0.7679	1.2294	1.3489	1.4671	1	--
JX1.Chr04g01078	0.8097	2.3751	1.5406	4.0103	3.9426	3.8503	0.1159	0	0.1575	0.3363	0.5534	1.0622	1	--
novel.1912	0.9009	0.7824	0.9472	2.0129	1.5659	2.7557	0.4071	0.5514	0.7194	0.7089	0.8555	0.2239	1	--
JX1.Chr06g00599	5.4133	4.1904	3.2425	9.7883	8.4044	7.6272	1.7216	1.1658	1.6381	2.2481	1.4799	1.4203	1	--
novel.649	1.1216	1.5185	0.9029	3.2965	1.9727	3.0087	0.8149	0.8027	0.5035	0.9674	0.8491	0.3396	1	--
JX1.Chr01g01296	0.372	0.4836	0.6434	0.9691	1.2887	1.2508	0.2323	0.1573	0.5921	0.5899	0.4438	0.3194	1	--
JX1.Chr07g00892	4.643	4.7592	4.6178	7.3916	10.8573	8.6977	1.0873	1.5954	1.9706	2.8923	0.7789	1.9934	1	--
JX1.Chr09g01081	0.5216	0.5737	0.1353	1.258	1.325	1.1023	0.0814	0.7168	0.3874	0.2954	0.35	0.5598	1	--
JX1.Chr01g01308	0.6757	0.9149	0.4945	1.9309	1.1885	1.538	0.4463	0.3627	0.6674	0.259	0.2984	0.2046	1	--
JX1.Chr11g02324	3.8137	5.8733	3.6281	11.3334	10.464	6.1257	2.3578	1.5967	3.0269	3.0409	2.0018	3.4821	1	--
novel.1457	1.2459	0.8507	1.267	1.9607	2.565	1.9976	0.8485	0.4996	0.4012	0.4282	0.2114	0.2367	1	--
JX1.Chr05g00870	1.9432	2.6127	1.027	4.354	3.017	4.9055	1.2051	1.0044	0.63	0.807	0.4427	0.8497	1	--
JX1.Chr01g04581	1.3446	1.1093	0.6396	2.765	2.4553	1.8649	1.1546	0.5864	0.5885	0.7329	0.896	0.9922	1	--
JX1.Chr01g00861	2.9546	1.5235	1.6689	3.7238	4.5742	3.9028	0.7928	0.6443	0.5388	0.6902	0.9844	0.5814	1	--
novel.1708	0.6097	0.5962	0.58	1.0426	1.1187	1.396	0.3781	0.1182	0.3163	0.4642	0.4167	0.24	1	--
JX1.Chr04g00538	4.0934	5.1461	3.7088	6.2064	8.1709	10.5051	1.8411	2.2669	2.0476	1.7	2.2381	2.3014	1	--
JX1.Chr08g02449	1.242	0.8197	1.2406	2.2409	2.9975	1.7062	0.3199	0.3611	0.4349	0.2321	0.4074	0.2933	1	--
JX1.Chr09g00755	2.528	2.2055	1.161	3.9782	3.5434	3.961	0.2246	0.811	0.5087	0.3258	0.286	0.4117	1	--
JX1.Chr03g02120	1.8864	1.245	1.5074	2.3224	2.8754	3.907	1.0367	1.404	1.321	0.8461	0.9901	0.5345	1	--
novel.705	1.5979	1.494	0.9121	2.7134	4.1609	2.0262	0.7546	0.7433	0.2797	0.8958	0.7208	0.566	1	--
novel.1192	1.3199	1.0889	1.0045	1.8211	2.6825	2.0921	0.68	1.0745	0.9243	0.3289	0.7577	0.6233	1	--
JX1.Chr11g01342	1.4212	1.4657	2.3661	3.2996	3.0465	5.1626	0.6865	1.9627	0.7257	0.5533	0.9471	0.4894	1	--
JX1.Chr09g01156	3.1188	1.8869	2.2253	4.7996	4.754	4.7788	0.8034	0.9068	1.0921	0.7771	1.5347	0.3682	1	--
novel.487	0.4971	0.3365	0.9459	0.8929	1.3601	1.7377	0.6896	0.9339	0.8481	0	0.0314	0	1	--
JX1.Chr03g01154	2.1801	5.0962	4.5369	7.9538	6.7502	7.6313	2.925	5.5462	4.135	0.3395	1.1175	0.5362	1	--
JX1.Chr10g00751	1.6511	1.1876	0.9062	2.1568	2.178	2.8185	0.8725	0.8862	1.1859	0.3956	1.0417	0.4999	1	--
JX1.Chr04g01224	1.6132	0.7985	1.8416	2.3969	2.5614	3.4946	0.9696	0.5628	0.8473	1.1054	1.7199	1.1428	1	--
novel.2787	0.3111	0.7225	0.4604	1.5776	0.6147	1.1689	0.2968	0.2412	0.4035	0.5168	0.2552	0.2721	1	--
JX1.Chr01g00858	1.501	1.1558	1.2852	2.8675	4.0994	1.8241	0.9667	0.611	0.6132	0.561	1.4773	0.4726	1	--
JX1.Chr12g00549	1.2235	0.6334	0.8216	0.993	2.6513	2.814	1.3596	1.2555	0.672	0.1793	0.2361	0.4532	1	--
JX1.Chr11g02233	0.5181	0.6443	0.4286	1.0281	1.0015	0.976	0.3675	0.2882	0.4207	0.5052	0.1848	0.0709	1	--
novel.1921	0.7214	0.4329	0.7487	1.6705	0.7914	1.2474	0.3097	0.1525	0.3062	0.5311	0.4572	0.3355	1	--
JX1.Chr11g00290	0.8688	1.5438	0.7629	1.7732	2.0374	2.2599	0.8608	1.0104	1.4821	0.4996	0.2192	0.3156	1	--
JX1.Chr12g00395	2.2703	2.0433	2.5525	3.0667	4.0636	5.9977	0.4431	0.4801	1.4454	1.2857	1.4388	1.0559	1	--
JX1.Chr04g03102	5.7414	2.9072	4.4216	8.3181	9.7241	8.6673	0.7043	2.0137	2.5529	0.7948	2.0928	0.4304	1	--
JX1.Chr09g01049	0.5782	0.5493	0.4	0.9484	0.868	1.0831	0.1354	0.2445	0.1841	0.0655	0.388	0.1034	1	--
novel.1319	0.6701	1.1057	0.9031	1.8372	1.4896	1.7112	0.5274	0.5195	0.2607	0.3479	0.9159	0.4395	1	--
novel.2279	0.5649	1.3383	0.5374	1.4296	1.5454	1.653	1.082	1.1622	1.065	0.0541	0.2138	0.3762	1	--
JX1.Chr03g04187	0.2656	0.2435	0.2527	0.6578	0.5343	0.3743	0.095	0.2317	0.2067	0.0552	0.1271	0.122	1	--
novel.2656	3.0154	1.2285	1.3812	3.4374	3.4047	4.0126	0.959	0.9092	1.0428	1.1131	1.3739	0.7032	1	--
novel.1019	1.5703	0.9716	1.027	1.8749	2.8674	2.6965	0.6742	0.9131	1.1455	0.3668	0.6439	1.545	1	--
novel.2790	1.7543	3.2163	2.0398	5.5857	3.2189	4.7376	0.3348	0.9068	0.91	0.9714	0.7993	1.8411	1	--
novel.1747	1.037	1.9013	0.7893	2.2013	2.9859	1.8264	0.3562	0.4824	0.3228	0	0.1134	0.2721	1	--
JX1.Chr10g00474	0.7044	1.2518	0.7733	1.9554	2.3403	1.5461	0.791	0.1891	0.3162	1.2152	0.3555	1.2369	1	--
JX1.Chr01g03187	0.9716	2.7314	1.027	2.5207	3.1541	3.0802	0.4635	0.5022	0.63	1.883	1.7708	1.4446	1	--
novel.3248	1.383	4.0568	2.4851	5.8711	5.2702	3.7347	1.1875	1.7871	0.1794	2.2974	1.2603	1.3304	1	--
JX1.Chr04g00555	1.3729	3.8596	3.483	6.3143	4.6507	5.4809	2.7508	3.3708	1.4244	2.6608	1.6265	0.6004	1	--
JX1.Chr09g00281	0.9453	1.5198	0.6226	2.161	1.8474	1.8442	0.6244	1.3531	0.679	0.3624	0.2386	0.973	1	--
novel.2019	0.593	1.0251	1.0477	2.1579	2.1522	1.1638	0.5092	0.5911	0.2966	2.0054	0.4864	0.8668	1	--
JX1.Chr11g01347	1.1981	2.071	0.5699	4.2688	2.3915	2.6225	2.278	0.3981	0.9988	1.7059	0.5615	0.1347	1	--
JX1.Chr06g02655	199.189	186.201	185.732	292.347	299.771	309.155	4.8639	5.4835	5.2448	10.1719	12.6264	7.6094	1	--
JX1.Chr04g01902	42.6385	39.8421	41.0425	54.3377	55.4811	55.2328	3.1344	3.1106	3.1586	1.0193	1.2388	1.3127	1	--
JX1.Chr07g02838	116.72	113.421	106.367	96.1243	94.7828	98.5749	12.0913	13.003	11.6304	5.4205	5.1029	3.9768	1	--
JX1.Chr01g04231	326.378	348.684	348.757	264.082	259.155	258.921	41.1628	37.1213	36.7694	51.0025	44.4148	57.0966	1	--
JX1.Chr03g01039	131.056	135.947	135.629	220.536	237.337	216.593	20.0274	17.8482	18.3843	12.4536	11.8002	13.0733	1	--
JX1.Chr07g02807	75.0684	61.9331	70.3284	106.432	107.898	107.437	2.3822	3.2264	2.3809	58.759	74.4161	56.3896	1	--
JX1.Chr10g02064	214.299	183.135	198.274	262.407	252.361	262.69	27.3496	26.7794	30.4076	19.7889	20.2638	18.2568	1	--
JX1.Chr10g00830	69.9174	62.2214	57.6948	74.1153	70.8778	63.907	1.899	2.1762	2.482	1.6956	2.5811	2.0754	1	--
JX1.Chr07g02836	54.5542	54.2522	54.1595	64.2972	64.5478	70.3878	3.4	4.963	4.2108	0.6029	1.9846	1.2467	1	--
JX1.Chr10g00225	60.87	67.4906	64.8204	51.1851	51.3238	50.5143	8.0509	6.832	6.7199	7.2643	5.8633	7.6797	1	--
JX1.Chr06g01014	719.971	663.165	672.324	767.273	773.515	751.588	126.001	132.569	122.857	238.578	221	247.937	1	--
JX1.Chr07g00136	28.0176	27.0879	27.3633	40.13	41.4995	41.1512	2.6265	3.5573	3.7202	4.6115	5.2071	4.4915	1	--
JX1.Chr04g01755	647.083	627.676	623.967	578.889	578.233	568.965	113.773	106.478	103.907	124.208	119.395	144.588	1	--
JX1.Chr09g01916	63.1729	66.3193	65.2853	80.7481	80.7822	85.5648	11.2055	12.722	11.9059	12.2704	12.347	12.4033	1	--
novel.398	22.4255	19.931	21.5461	39.8784	41.8805	36.8806	0.1275	0.0864	0.0867	0	0	0	1	--
JX1.Chr06g00355	71.7277	67.2703	65.3522	85.947	81.5818	86.5605	12.0511	11.1675	12.5693	8.7185	6.919	7.6807	1	--
JX1.Chr06g01021	731.327	757.65	744.324	1233.27	1228.18	1247.11	196.319	195.89	190.139	857.153	806.052	891.828	1	--
JX1.Chr12g00979	36.3126	34.0244	36.7491	35.5028	36.6069	35.8529	1.872	3.0108	2.7036	0.3395	1.3969	0.6971	1	--
JX1.Chr03g03036	299.318	281.166	277.226	426.276	453.251	454.989	61.6434	67.8589	71.3809	89.7583	89.2231	80.1389	1	--
JX1.Chr05g02319	178.403	177.502	175.171	236.691	239.489	235.968	39.9348	42.0535	39.5314	102.682	99.6296	113.849	1	--
JX1.Chr11g00917	28.1887	27.4119	26.5134	41.0467	43.0493	42.5541	2.3965	2.9212	3.5368	4.3217	5.232	3.358	1	--
JX1.Chr01g04078	13.8051	16.3639	13.5334	19.6845	19.6734	19.7204	0.4926	0.5337	0.982	0.1429	0.3136	0.0301	1	--
JX1.Chr04g00162	10.4815	10.9762	11.2953	8.5475	8.4624	9.0111	0.7882	0.8264	0.5875	0.2213	0.1214	0.1631	1	--
JX1.Chr03g00188	31.5061	30.6067	30.2064	49.5062	52.2351	51.3238	3.4081	5.4723	3.7251	2.8038	3.1545	2.8341	1	--
JX1.Chr07g01600	8.3539	8.88	9.8045	7.3916	8.0872	8.0473	0.9061	1.0227	0.9237	0.5259	0.3318	0.4014	1	--
JX1.Chr06g01041	6.6574	6.8915	6.7691	6.6143	5.6308	7.0697	0.3371	0.5897	0.2482	0.2242	0.3622	0.1931	1	--
JX1.Chr11g01261	14.5113	15.9956	14.3153	10.4678	11.3172	12.1858	1.6119	1.6287	1.8781	1.6335	1.4419	1.5949	1	--
JX1.Chr06g02612	547.8	537.963	552.992	697.633	697.268	703.722	158.883	149.9	155.455	287.726	293.372	328.214	1	--
JX1.Chr03g01918	37.2007	40.4162	36.2357	57.3371	56.7911	55.8905	8.1832	8.4103	7.6182	18.5925	17.6426	20.0192	1	IWS1
JX1.Chr01g03962	628.07	617.729	640.897	1151.11	1123.74	1146.36	181.585	177.208	175.246	742.161	710.356	828.997	1	--
JX1.Chr10g00393	1435.68	1392.01	1422.69	2563.97	2556.55	2540.12	422.406	412.817	412.771	1212.25	1137.27	1325.36	1	--
JX1.Chr06g01924	29.0736	24.7664	24.5106	26.153	25.7091	25.946	4.1862	3.8485	4.1383	1.6933	1.6478	0.9302	1	--
JX1.Contig2g00083	143.62	125.437	128.286	154.911	149.305	157.577	23.098	25.4347	24.4348	11.9483	9.9757	6.628	1	--
JX1.Chr03g02176	37.1502	32.5417	33.4225	38.0171	39.3254	39.5001	4.7653	6.0273	4.9785	22.7424	27.2714	19.9274	1	--
JX1.Chr02g02576	73.4748	62.026	64.48	55.3754	55.1604	57.8398	6.9471	9.697	8.2868	44.022	55.7239	38.0137	1	--
JX1.Chr10g02071	69.39	63.131	59.3622	85.1634	79.1965	82.9749	13.8879	12.1351	15.0412	1.56	1.626	1.7658	1	--
JX1.Chr03g03631	139.86	133.444	134.368	202.196	199.895	208.182	42.3393	39.068	44.6553	83.5206	84.277	88.2856	1	--
JX1.Chr09g01151	53.1325	56.0325	53.6547	70.6209	74.9286	73.7394	11.4452	11.4891	10.7986	8.2054	8.6167	11.5199	1	--
JX1.Chr04g01555	25.5183	24.1623	25.2513	26.2795	25.3971	27.4722	6.7525	7.0209	6.9814	1.8734	2.1651	1.4817	1	--
JX1.Chr02g04069	24.045	24.1665	24.214	35.9328	34.3906	34.2144	6.8009	6.0524	7.037	5.0313	4.6298	5.2044	1	Jumonji
JX1.Chr01g03437	16.7954	17.442	17.9844	15.3837	16.6098	15.3575	3.5725	2.8541	3.1777	2.6754	2.0442	2.822	1	--
JX1.Contig5g00024	14.9269	17.4909	16.9788	11.3221	13.551	12.0446	1.9853	1.7926	1.7991	1.2634	1.2974	0.862	1	--
JX1.Chr06g01885	64.2136	61.467	61.8631	94.6248	95.8383	93.3545	17.8111	15.2235	17.4451	37.7295	36.6143	42.0852	1	--
JX1.Chr03g00927	22.7029	21.6251	23.1688	22.0144	21.8911	22.4642	4.1204	4.2605	3.9145	6.0427	6.8978	6.3356	1	--
JX1.Chr03g00478	59.0999	53.0319	51.282	59.1459	59.0391	67.2198	10.9165	12.9832	10.956	10.4458	12.7437	9.11	1	--
JX1.Chr05g01799	9.374	9.7582	8.0361	7.1104	7.2655	7.0796	0.9095	1.1702	1.1745	1.1877	1.4768	1.2506	1	--
JX1.Chr01g00653	56.7874	59.6109	54.689	69.0696	69.5336	74.2064	13.7237	12.2558	14.7486	36.5264	38.3407	43.5579	1	--
JX1.Chr11g00122	182.921	151.789	171.887	198.646	189.061	198.408	33.9255	39.2271	41.847	48.6358	54.5535	39.1741	1	--
JX1.Chr02g02812	25.5976	27.6726	24.8557	20.4225	23.3215	23.1322	2.4254	2.5663	2.5756	24.1936	17.8809	17.9943	1	--
JX1.Chr11g02785	10.8603	9.6847	10.0089	8.7931	9.6111	8.9027	1.68	2.0663	1.7942	0.5721	0.4748	0.77	1	--
JX1.Chr07g00392	18.0889	17.9686	17.6166	13.3644	14.7077	13.636	2.8119	2.1309	2.1386	1.6028	1.8864	0.7978	1	--
JX1.Chr03g02191	80.5882	63.7926	67.3454	104.361	110.104	95.5136	6.5182	6.4671	6.4905	34.3109	38.2956	19.6618	1	--
JX1.Chr03g02713	14.0887	11.6235	14.7434	21.7966	25.6743	22.9046	1.2563	0.4411	0.759	0	0.1778	0.0853	1	C2C2-Dof
JX1.Chr03g03246	92.6676	99.4736	102.456	109.021	107.407	110.915	28.1193	28.3026	29.7412	54.0683	51.5111	61.6187	1	--
JX1.Chr02g01041	19.2277	17.1852	17.8429	16.3074	18.1546	18.6405	2.3955	3.2444	2.6049	9.3042	10.3136	7.3983	1	--
JX1.Chr05g01110	16.078	16.2018	15.5523	12.0717	10.6279	10.8378	2.2844	0.9865	2.1601	1.1048	0.6957	1.0622	1	--
JX1.Chr10g00323	10.8113	11.1541	9.7741	10.4053	10.8756	9.3313	1.2685	1.4838	1.5675	0.4601	0.5507	0.3171	1	--
JX1.Chr07g02249	131.128	128.297	123.579	197.744	204.663	210.151	34.9603	38.0302	39.5196	37.9716	39.5456	27.5256	1	--
JX1.Chr12g01000	20.2945	18.104	19.0187	16.8242	16.4167	16.6446	1.8207	0.9394	0.7071	1.0064	1.6562	0.4768	1	--
JX1.Chr02g00023	28.9596	31.1133	30.2674	35.9182	36.9423	36.8983	8.9395	8.143	8.5668	8.0349	7.9087	9.4272	1	--
JX1.Chr01g05019	12.296	12.8479	13.2763	21.3029	21.7022	22.8139	3.4878	3.7864	4.0583	6.1041	6.494	6.8047	1	--
novel.1829	1.9643	1.8597	1.9606	2.9221	2.9451	2.9094	0.0138	0.0187	0.1315	0	0.0264	0	1	--
JX1.Chr04g02339	16.5535	14.7881	15.9436	21.3608	21.7456	21.1324	2.5824	3.2883	3.0302	15.628	16.9494	11.1276	1	--
JX1.Chr01g01043	6.5815	6.4795	5.4893	10.5256	11.2233	11.2421	0.6967	0.5942	0.5963	1.2356	1.5035	1.0645	1	--
JX1.Chr04g01094	276.8	251.054	255.927	381.914	383.707	391.093	72.2132	86.26	86.6998	71.9347	81.4972	57.752	1	--
JX1.Chr03g02086	14.4815	11.3739	12.4161	10.7524	10.1439	10.0131	2.3795	2.4604	1.8781	0.4826	0.6354	0.5863	1	--
JX1.Chr03g00817	50.2035	54.843	56.4833	90.5066	91.4126	86.5267	15.2189	13.5548	13.3231	6.0283	5.3277	7.9116	1	--
JX1.Chr04g02277	9.4799	10.2534	9.1697	13.5463	14.3293	15.2784	0.7276	1.2934	0.8036	0.8578	1.1728	0.9588	1	--
novel.534	6.2798	6.0987	5.4671	7.6834	7.2998	7.2445	1.4465	1.5995	1.6178	1.501	1.7489	1.477	1	--
JX1.Chr01g04430	24.8263	22.7723	22.4088	23.3754	23.6602	25.851	5.1902	6.2149	6.0255	5.6238	6.9573	4.533	1	--
JX1.Chr04g02963	90.6239	93.272	91.8611	108.564	108.098	108.964	32.5882	32.843	34.2036	41.469	39.6813	47.455	1	--
JX1.Chr09g00138	23.9244	26.5691	25.4114	41.4398	39.9939	39.4479	9.3758	8.2107	9.5249	8.3154	8.1346	8.6844	1	--
JX1.Chr11g00116	18.7127	17.7542	17.2457	23.7083	20.2045	22.1225	1.406	1.2241	1.3651	0.7286	1.9184	1.1967	1	--
JX1.Chr10g00065	57.904	51.9896	59.1535	85.278	82.585	83.3369	17.3983	14.7004	18.9302	12.7956	15.8554	15.0338	1	--
novel.2025	10.8488	7.6008	10.5665	6.7851	5.824	5.118	0.3327	0.6008	0.3015	5.9536	5.8258	5.4386	1	--
JX1.Chr01g01406	6.2211	6.5175	5.0024	4.3232	4.7038	4.187	0.2862	0.4307	0.4322	0.4152	0.4859	0.6412	1	--
JX1.Chr07g02204	33.2962	30.7586	30.2453	32.6024	34.2452	34.6933	8.239	10.2427	9.653	17.307	14.6229	12.9912	1	--
JX1.Chr07g00585	440.805	401.011	392.219	519.36	552.588	557.242	88.7206	104.015	106.857	290.984	364.537	210.679	1	--
JX1.Chr03g00321	26.323	24.4985	23.0674	24.6157	25.8206	26.2497	5.9124	6.2069	7.3445	3.9404	2.4588	3.397	1	--
JX1.Chr10g01327	1387.49	940.985	1065.64	1609.28	1664.07	1470.86	207.114	295.072	207.17	40.285	42.9947	50.36	1	--
JX1.Chr02g02180	6.0464	5.5084	4.8934	5.2061	4.3271	4.5536	0.936	0.8914	0.8747	1.1247	0.7683	0.6703	1	--
JX1.Chr01g03855	4.7987	5.821	5.1905	5.1628	4.7178	4.6541	0.4233	0.3822	0.3836	2.8255	3.8548	4.1134	1	--
JX1.Chr01g04587	29.9961	32.3757	31.5548	43.6736	42.4794	41.0159	10.8644	12.0206	11.7688	10.7192	9.6745	11.3838	1	--
JX1.Chr12g01993	17.8039	18.959	18.6741	29.4635	29.572	27.983	6.2699	6.2585	6.1705	3.7806	3.0915	3.6014	1	--
JX1.Chr10g01349	16.3893	12.9517	14.606	16.8947	16.7507	16.3238	1.375	1.6431	1.3193	0.3521	0.1545	0.3707	1	--
JX1.Chr10g01135	9.4763	8.8408	8.4731	8.8162	9.1042	8.0175	1.442	1.8833	1.6801	1.3824	2.0414	1.2982	1	--
JX1.Chr05g01562	13.8067	13.4725	14.0683	20.3439	20.8989	20.4409	4.7392	4.5848	4.9286	5.501	5.7624	6.4956	1	--
JX1.Chr02g00581	55.1925	58.9068	59.8925	105.852	103.456	105.288	23.3972	20.1128	21.9864	70.2206	61.4296	71.882	1	--
JX1.Chr10g01328	3695.76	2689.18	3018.34	4343.74	4459.36	4171.12	783.836	943.496	774.667	391.673	480.856	545.775	1	--
JX1.Chr01g03435	53.5812	52.0343	51.352	79.723	76.0375	76.1951	21.3457	22.4341	19.4316	10.9726	10.9512	12.053	1	--
JX1.Chr12g01836	2.6797	2.8978	3.0246	2.8682	2.7116	2.7838	0.195	0.3697	0.2121	0.481	0.3353	0.3754	1	--
JX1.Chr03g02613	19.4188	15.2927	17.5081	16.1131	18.7245	17.7223	2.577	3.4902	3.0392	2.4743	2.8595	1.3895	1	--
JX1.Chr11g00950	8.9405	10.338	9.6823	11.0225	11.7265	10.788	3.1779	3.2523	2.9	2.1242	2.0463	2.5694	1	--
JX1.Chr04g03298	47.1839	39.9582	44.1023	50.5496	48.2391	48.6528	13.6325	16.3218	13.9349	6.5669	6.5625	6.0482	1	--
JX1.Chr05g02436	18.6136	17.3028	15.9822	26.8557	26.5902	30.9183	4.6213	5.187	4.9629	4.5566	4.4871	3.183	1	--
JX1.Chr01g04538	9.0445	7.7764	8.7032	11.291	12.1491	11.4252	0.9819	1.1284	1.0921	5.3967	6.9062	3.6004	1	--
JX1.Chr01g00881	19.8394	17.2975	19.503	24.0196	26.5079	25.2355	3.9119	4.9563	3.3448	1.3732	1.6874	1.1567	1	--
JX1.Chr01g01401	1.6045	2.0896	1.8948	1.6246	1.6867	1.676	0.0317	0.1072	0.1722	0.046	0.0303	0.029	1	--
JX1.Chr06g01678	61.8308	58.0955	55.0683	63.4695	64.3651	67.7806	14.6163	16.4529	16.1177	22.5414	27.3199	15.705	1	--
JX1.Chr01g03579	721.971	704.54	693.845	1158.38	1160.02	1151.17	321.695	330.755	317.526	559.153	521.414	608.408	1	--
novel.3130	5.0923	5.2203	5.3599	6.4165	5.8355	5.3812	1.0048	0.9828	0.9611	0.9179	0.8708	1.3474	1	--
JX1.Chr01g00683	121.723	125.798	125.791	163.175	169.764	166.742	53.1805	51.2819	52.2075	57.0813	55.3737	66.9692	1	--
JX1.Chr07g00616	10.7432	10.7932	9.6296	8.8317	8.9926	9.1872	1.7064	1.8055	2.102	4.5648	4.8384	3.9103	1	--
JX1.Chr02g02237	5.4814	4.33	4.2172	4.5486	4.6964	5.2092	0.9161	0.9412	0.8158	0.3437	0.3168	0.2751	1	--
JX1.Chr03g02941	190.895	151.239	173.199	154.47	166.885	174.398	32.0248	38.9909	35.6436	12.1426	19.3972	7.8759	1	--
JX1.Chr02g04114	6.867	7.1763	7.0637	5.5117	4.5795	4.6715	0.6634	1.3477	0.8516	1.1229	1.3376	0.777	1	--
JX1.Chr05g01292	40.1906	44.5169	43.926	53.4901	54.6754	56.1436	19.473	17.6566	18.7558	15.5787	14.0778	15.9062	1	--
JX1.Chr04g01136	8.3432	7.2439	8.7876	6.1352	7.9864	6.9588	1.6119	1.802	1.1825	0.3712	0.391	0.2111	1	--
JX1.Chr03g01074	17.741	16.6753	18.1454	19.2711	19.679	22.8402	4.0051	5.7635	4.5205	2.2311	2.1176	1.5079	1	--
JX1.Chr08g01662	39.0448	39.7835	45.0186	54.998	57.368	50.9569	9.7336	10.6719	8.4005	11.2086	12.5434	12.463	1	--
JX1.Chr01g02432	104.686	102.855	107.343	150.531	153.915	146.801	45.5975	41.6511	44.2971	66.1974	66.0133	79.2291	1	--
JX1.Chr09g01382	4.3944	5.2871	4.5724	3.119	4.2563	3.2796	0.6603	0.6388	0.3206	0.2737	0.0901	0.1729	1	--
novel.135	4.5034	4.2428	4.8582	6.4948	6.1311	6.7626	0.7771	1.0024	1.1066	2.8993	3.4637	3.6464	1	--
JX1.Chr03g01125	14.6771	14.5456	13.5446	16.9053	17.0972	16.4031	3.1652	4.2083	4.7761	3.8763	4.2991	4.9511	1	--
JX1.Chr12g01001	22.8061	17.5612	17.5239	14.5229	15.1534	14.46	1.8077	1.4282	1.2286	0.8743	1.0072	1.657	1	--
JX1.Chr09g00303	18.2369	17.5317	18.4055	14.3904	17.8275	15.7524	3.4724	3.043	4.2572	12.3484	12.0306	8.6127	1	--
JX1.Chr11g00969	12.0754	10.5404	11.4538	11.1904	11.0856	11.7818	2.5693	3.5626	2.8687	0.9763	0.4966	0.4486	1	--
JX1.Chr06g01937	10.128	9.8042	9.993	12.0084	12.7917	12.2927	2.7581	3.0624	3.5126	1.3339	1.1392	1.3666	1	--
JX1.Chr07g01749	39.8321	34.9818	34.112	47.6994	44.6203	43.8064	6.8267	5.189	8.9006	22.3368	25.6156	14.4948	1	--
JX1.Chr11g00365	4.1575	3.6638	4.3267	2.706	3.1512	3.2768	0.5128	0.7213	0.8043	0.3434	0.2072	0.1446	1	--
JX1.Chr05g00099	92.3291	89.0018	83.0992	124.876	131.75	125.946	38.7187	44.3329	43.7671	47.3385	47.2156	42.5458	1	--
JX1.Chr01g00211	1.8659	1.6955	1.6014	1.765	1.9579	2.186	0.1045	0.1651	0.071	0.1263	0.1164	0.1596	1	--
JX1.Chr10g00066	13.3007	13.9248	14.006	18.5948	19.1675	16.2363	2.9537	3.8938	2.516	1.1428	2.1817	1.1913	1	--
JX1.Chr12g02023	85.3738	72.5491	86.1157	96.7283	109.275	97.0706	29.9069	37.6318	30.8393	52.1142	51.6139	44.565	1	--
JX1.Chr03g00283	25.1998	23.7408	24.3294	27.8045	28.7617	29.2001	7.9805	9.4303	8.154	10.8798	11.9197	9.9666	1	--
JX1.Chr03g01430	2.2699	2.8623	2.7783	2.9085	3.1295	3.0422	0.5586	0.5151	0.5816	0.3449	0.3746	0.3813	1	--
JX1.Chr08g00135	8.6759	7.0175	7.5254	6.906	7.4551	7.685	0.2191	0.1484	0.1489	0	0.1046	0	1	--
JX1.Chr02g02558	19.3559	19.8769	19.4153	19.488	18.6446	20.1451	5.8749	6.0526	7.0301	15.2269	15.2513	12.3815	1	--
JX1.Chr10g00056	7.978	7.8128	8.0988	10.5325	9.3309	10.4098	2.6525	2.1498	2.3563	0.3636	0.2593	0.402	1	--
JX1.Chr09g01901	6.3684	7.603	7.0921	9.706	8.7796	8.3243	1.7364	1.6146	1.8671	1.1281	1.1387	1.2828	1	--
JX1.Chr04g00329	3.0292	2.6903	3.1198	2.8316	2.8595	3.113	0.5011	0.1616	0.2595	0.2077	0.2735	0.2625	1	--
JX1.Chr02g01334	15.1839	13.1093	14.7903	27.9929	26.0497	26.7209	2.5453	3.6583	3.3891	16.9578	19.1509	12.7132	1	--
JX1.Chr06g01780	34.3066	34.1516	31.0187	51.306	40.337	52.8813	5.1126	6.2649	6.6185	4.7687	10.3477	6.9181	1	--
novel.1915	3.6575	4.6586	3.8457	4.9601	5.6919	4.6221	1.1938	1.0074	1.1484	0.3464	0.307	0.2694	1	--
JX1.Chr06g02010	11.4871	10.8458	11.9827	17.3737	17.4979	17.5476	3.0786	4.1422	4.3224	4.2024	4.933	3.6204	1	--
JX1.Chr11g00588	28.388	36.8416	32.3168	32.3295	34.8446	37.7509	6.7103	5.0078	7.8181	8.3453	7.3248	9.5403	1	--
JX1.Chr01g01821	2.1082	3.0258	2.3876	4.1127	3.5196	3.5645	0.2758	0.397	0.2109	0.2752	0.3787	0.4267	1	--
JX1.Chr10g01538	7.3216	5.9441	7.5267	8.1816	8.9723	7.9513	1.251	1.7587	1.9803	2.2977	2.2386	1.4661	1	--
JX1.Chr08g01878	17.4477	15.4384	16.3715	26.8774	30.2886	28.2742	4.304	5.3573	5.906	3.7766	4.8156	2.8556	1	--
JX1.Chr02g03967	25.0381	21.8167	20.4347	25.0353	25.2765	26.389	6.4499	7.5862	5.9986	2.0523	3.4585	2.8006	1	--
JX1.Chr08g01613	13.3943	14.2737	14.7101	15.7838	15.0439	15.6113	5.9833	4.9538	5.1729	11.4422	10.3796	12.0932	1	--
JX1.Chr08g00116	14.0087	12.3734	11.5599	13.581	14.2882	15.2669	4.0983	4.6805	4.577	1.8643	1.9889	1.3402	1	--
JX1.Chr02g00186	11.4906	11.7626	12.3876	14.4377	15.3355	15.9926	5.2388	4.4377	4.7809	3.814	4.049	3.9707	1	--
JX1.Chr09g00613	4.5963	4.0526	4.139	5.474	6.0168	8.9355	0.3917	0.5713	0.4095	1.4425	1.2661	1.4913	1	--
JX1.Chr02g01204	76.3478	68.7008	68.8939	80.8814	88.2461	89.281	28.5612	25.1355	28.0113	42.1398	50.5307	40.3205	1	--
JX1.Chr06g00522	9.7878	11.6308	10.9718	14.2624	15.4259	16.552	4.0462	3.7041	4.753	4.095	4.1748	4.6247	1	--
JX1.Chr10g01868	18.084	17.5335	18.0307	26.2188	28.4206	25.4799	5.6207	6.9029	6.5178	13.0161	14.6193	9.1547	1	--
JX1.Chr12g00394	7.6816	9.5005	8.5718	10.7087	12.1311	10.794	2.3888	1.8833	2.6171	3.9316	3.6438	3.7585	1	--
JX1.Chr10g01450	16.9829	16.8006	14.6418	24.596	21.4979	14.8307	3.0381	3.3604	1.7207	5.1428	6.6257	4.5951	1	--
JX1.Chr06g02204	21.9024	21.8711	23.264	26.7438	28.2269	28.4256	4.93	6.8007	5.5844	4.6363	7.6736	4.7702	1	--
JX1.Chr04g01437	2.0467	2.1657	2.0213	1.1171	1.6837	1.2977	0.3348	0.2494	0.0683	0.4614	0.2878	0.3222	1	--
JX1.Chr01g04399	21.3513	18.0271	21.3706	35.9667	34.1331	40.6036	6.2093	7.8125	7.3914	6.6103	8.4222	6.4664	1	--
JX1.Chr01g03027	15.3656	14.197	13.8746	22.2969	23.0838	23.7903	5.6653	5.6537	5.0325	4.146	5.0551	3.3254	1	--
JX1.Chr09g02031	24.9368	24.7869	24.832	37.1609	36.2719	40.1045	11.7801	10.9565	11.3646	11.7376	9.6783	11.4098	1	--
JX1.Chr05g00487	29.9553	31.519	29.2879	39.5619	37.9084	39.8413	13.3237	12.8485	12.7378	11.8901	9.4477	12.8142	1	--
JX1.Chr04g01231	17.9789	16.7502	14.9223	19.0815	17.4779	22.5854	3.0719	4.1604	2.4625	5.5999	8.2755	5.3429	1	--
JX1.Chr01g04455	2.4767	2.8895	2.606	3.1463	3.575	2.6568	0.2578	0.2618	0.0438	0.187	0.4001	0.4726	1	--
JX1.Chr01g03540	8.2308	6.0941	7.0271	9.7995	11.4605	12.3218	1.3138	1.2886	1.4164	1.972	2.2069	1.7027	1	bZIP
JX1.Contig23g00002	111.507	91.2557	97.1186	125.896	133.706	133.578	33.9248	41.9223	41.5132	85.0317	105.722	74.9815	1	bZIP
JX1.Chr04g00823	31.3756	29.1794	33.3439	48.5852	48.7223	47.4428	11.4833	10.8527	13.2076	16.753	18.0189	20.5897	1	--
JX1.Chr07g02821	49.7112	50.9356	50.662	73.0263	71.3743	70.2499	23.8705	22.0893	22.9962	28.8971	25.511	33.7642	1	--
JX1.Chr06g00664	17.2198	14.0421	14.6047	22.3938	23.5773	24.043	4.9768	5.0692	4.7801	2.1484	2.8089	1.2819	1	--
JX1.Chr01g02388	34.5778	32.9464	32.4597	60.8764	60.3939	59.914	13.2301	14.1928	13.9475	21.0331	19.8513	25.5355	1	--
novel.532	5.3618	5.8982	5.519	4.0115	4.2429	4.83	0.6793	0.4089	0.2052	0.6571	1.2976	0.6919	1	--
JX1.Chr04g02706	43.6095	37.75	40.4813	50.8412	49.5344	53.9053	13.6194	15.4647	15.6329	29.821	36.581	21.7656	1	--
JX1.Chr10g02073	4.8291	4.6481	5.9723	5.7019	4.2556	5.5496	1.1662	1.1583	1.0568	0.9025	0.9159	0.7127	1	bHLH
JX1.Chr04g02835	1.8197	1.8637	1.8903	1.5317	1.4081	1.9229	0.2514	0.2189	0.3174	0.0782	0.0515	0.0988	1	--
JX1.Chr05g00991	1.1167	1.1829	1.1542	1.7997	1.4535	1.5734	0.0947	0.1283	0.2253	0.3435	0.2488	0.4015	1	--
JX1.Chr05g00444	12.7587	12.7903	14.2676	18.0379	17.1242	19.079	5.7258	5.2633	5.4228	2.6993	2.7443	3.4296	1	--
JX1.Chr03g00102	31.7763	29.566	23.0503	32.601	35.1504	28.1224	4.8887	6.0052	7.8814	7.423	4.4521	5.7318	1	--
JX1.Chr03g01846	5.1441	5.0129	5.2129	4.9552	5.5045	5.9087	1.4404	1.3331	1.1421	0.7315	0.9401	0.3741	1	--
JX1.Chr01g02652	14.6119	14.6078	14.2388	19.609	20.9304	18.0691	5.4917	5.9399	5.0801	9.462	9.1792	10.4524	1	--
JX1.Chr04g01318	1.5559	1.9683	1.8355	2.0807	1.9962	2.1539	0.2271	0.4343	0.3087	0.4652	0.3701	0.2204	1	--
JX1.Chr07g01281	2.8636	1.5594	2.5354	2.0161	2.341	2.0074	0.073	0.1649	0.2316	1.413	1.465	0.848	1	--
JX1.Chr06g02928	14.6133	12.494	13.6268	16.2773	16.3572	19.0353	3.1681	2.7764	3.5464	2.2533	4.1532	2.0499	1	--
JX1.Chr04g00799	16.279	19.0426	17.4012	27.737	26.8068	30.4248	8.0858	7.5308	7.0462	7.5213	6.5169	7.7571	1	--
JX1.Chr09g01459	8.2017	8.3496	8.3356	10.7592	12.1007	11.4662	2.8433	3.4954	3.0027	5.4582	5.6194	6.5559	1	--
JX1.Chr03g00207	39.6345	31.0197	35.6041	55.3057	50.6763	61.7947	12.1627	12.5436	9.7072	21.371	17.9051	18.4112	1	--
JX1.Chr08g01035	9.9943	8.5379	12.5423	7.4476	7.5632	6.5165	0.8217	1.6074	1.6133	0.7948	0.3488	1.0042	1	--
JX1.Chr07g00239	14.8584	12.5632	13.2975	17.9708	18.9462	19.9945	4.4643	5.9142	5.0071	2.9378	3.1223	1.9902	1	--
JX1.Chr08g01297	2.8365	2.9902	2.6422	2.7282	3.9033	3.4657	0.4059	0.4123	0.3449	0.5522	0.6543	1.0233	1	--
JX1.Chr09g00614	3.7931	4.0056	3.6085	6.1997	5.1073	6.8141	0.2606	0.0882	0.3542	0.6616	0.6222	0.5971	1	--
JX1.Chr04g02646	8.4494	8.8744	7.4024	10.1835	10.3691	9.1305	2.3774	2.7758	2.173	2.6169	2.3491	2.1041	1	--
JX1.Chr02g03434	50.3112	44.7644	48.7867	72.9803	77.7963	79.6821	17.189	17.5969	20.5492	14.5191	18.0621	10.0851	1	--
JX1.Chr05g02742	1.9185	2.3322	2.1732	2.8919	3.1577	3.5105	0.7756	0.3907	0.5925	0.4557	0.3857	0.3467	1	--
JX1.Chr02g02253	7.7627	6.8427	6.4801	8.1024	8.8158	8.692	2.2513	2.3018	2.7601	2.1777	2.3822	1.5983	1	--
JX1.Chr01g02960	11.0553	9.6737	9.6295	12.1905	12.8577	12.6308	3.6061	3.7152	4.1476	3.5776	3.7975	2.7687	1	--
JX1.Chr04g03229	11.5083	10.4209	9.6799	13.7781	14.6185	14.6083	3.3141	3.1827	2.8667	2.0108	1.8992	1.7675	1	--
novel.3018	6.4573	7.9694	6.193	7.9677	8.4692	9.1536	1.9384	1.6485	1.3481	3.1395	2.5403	2.5206	1	--
JX1.Chr07g01860	5.6385	5.5687	6.343	9.457	8.1034	9.6769	1.9791	2.106	2.4499	1.0768	0.9958	1.0528	1	--
JX1.Chr03g00330	6.7728	6.1323	7.5597	8.9268	8.6032	7.8029	2.1625	2.4739	2.0547	2.437	2.2259	3.1177	1	--
JX1.Chr03g03643	5.4881	4.7006	4.2645	4.4019	4.0977	5.1797	0.6475	1.0719	1.1736	0.522	0.5498	0.4287	1	--
JX1.Chr12g01036	85.5999	82.9666	69.5095	112.34	114.858	118.419	26.4021	33.5157	36.5131	5.0721	3.3389	5.8185	1	--
JX1.Chr08g01889	15.7202	13.7134	14.7687	22.1349	22.3093	20.7547	6.1266	6.246	5.8569	4.8842	6.3339	4.5668	1	--
JX1.Chr02g03850	29.5044	28.2452	28.5996	44.1781	45.2778	41.2058	11.5718	11.2212	9.9588	20.8632	20.274	26.4242	1	--
JX1.Chr03g02194	5.5513	4.2574	3.7563	3.6927	4.9659	4.2964	0.6042	0.8184	0.867	0.5358	0.8336	0.4923	1	--
JX1.Chr06g00739	3.2054	4.0025	2.7198	2.6205	3.0813	2.9753	0.4835	0.5541	0.2022	0.4857	0.3553	0.5114	1	--
JX1.Chr02g03931	17.8439	12.0199	12.1117	15.0017	15.1534	15.2545	2.7545	3.6141	2.6911	1.4987	1.6443	1.1836	1	--
JX1.Chr09g01061	14.4818	15.1616	13.9898	20.0879	22.5862	21.1825	6.7218	6.9254	6.8526	6.1652	5.3654	6.2715	1	--
JX1.Chr03g04077	22.1814	18.2248	19.9296	30.5172	31.5677	29.8785	6.5253	8.5988	7.1117	8.9559	6.9624	5.8197	1	--
JX1.Chr03g01290	11.2638	11.4628	9.7128	16.6214	19.2812	16.4857	4.0343	4.168	4.851	3.4896	3.9274	3.0343	1	--
JX1.Chr06g02712	17.0527	21.2485	19.2377	24.5052	27.4122	31.2562	4.9241	4.3876	4.7557	3.9483	3.0942	2.3756	1	--
JX1.Chr06g02791	25.3323	24.1611	26.8366	32.7696	36.2344	35.3342	8.5262	11.3844	12.1219	2.3168	3.2229	1.9332	1	--
novel.2795	2.9678	3.0816	2.2692	4.2095	4.7563	5.0999	0.524	0.6129	0.4209	0.6566	0.6142	0.3275	1	--
JX1.Chr12g00893	4.0656	4.2955	4.5889	5.5339	6.0398	5.6313	1.6765	1.4692	1.0456	1.3736	1.281	1.4464	1	--
novel.820	3.8194	2.5209	2.9923	3.5768	3.1964	3.5613	0.1929	0.5748	0.3147	0.3919	0.3685	0.672	1	--
JX1.Chr11g02561	4.2319	3.3727	4.1903	3.6665	2.3039	2.6011	0.482	0.6529	0.6552	0.4842	0.2479	0.2719	1	--
JX1.Chr01g00477	23.6304	25.0176	21.8772	41.5004	41.1858	41.4099	11.6882	12.0447	11.2989	8.5847	7.9047	8.4514	1	--
JX1.Chr03g01462	29.9403	32.2852	30.0761	40.2957	40.972	38.8201	15.4339	14.6037	13.7369	14.9699	13.8933	16.8995	1	--
JX1.Chr01g02242	5.0498	4.3285	4.4921	3.689	3.5822	3.5344	0.8447	0.4576	0.9186	0.7354	0.2151	0.5678	1	--
novel.1541	9.7162	8.9068	8.6728	8.1478	10.0565	12.866	1.9055	2.232	2.3801	0.9714	1.3281	0.9442	1	--
JX1.Chr10g01541	8.2818	7.8262	8.7248	11.4443	11.2966	11.2185	3.5557	2.8119	3.7627	3.8779	3.5557	4.1124	1	--
JX1.Chr02g02283	12.388	11.7729	13.538	16.518	16.0846	14.0436	3.8039	5.6989	4.6214	6.789	5.8838	7.0662	1	--
JX1.Chr02g00067	19.678	19.1142	20.6984	24.9043	22.3551	27.072	6.2487	5.5269	7.5404	8.974	8.7089	5.2019	1	--
JX1.Chr05g00090	16.862	20.019	18.4378	26.8988	23.117	23.74	7.8134	8.5495	7.8004	6.9173	7.1255	6.5957	1	--
novel.1991	2.3326	2.2964	2.2495	3.8774	3.8559	4.0181	0.7591	0.8547	0.9572	0.9952	0.76	1.0312	1	--
JX1.Chr09g01910	3.1897	3.1848	3.5013	5.9373	5.7347	5.6523	0.6742	0.5136	0.4009	0.4891	0.5634	0.1159	1	MYB
JX1.Chr02g03932	11.4633	9.6637	9.6824	11.2567	9.254	11.0947	1.5639	1.3705	2.1258	1.2013	2.3724	0.506	1	--
JX1.Chr12g01448	1.5677	1.6424	2.2371	1.0696	1.2328	1.3411	0.0962	0.2605	0	0.2325	0.0612	0.0294	1	--
JX1.Chr02g01585	10.325	12.5139	10.94	13.5173	12.9583	12.4134	4.0347	3.5951	2.3814	1.3865	1.1663	1.8006	1	--
JX1.Chr01g02959	25.8217	25.0243	25.6995	37.8223	45.0931	42.2627	12.0118	11.4146	11.2418	21.1425	20.4253	25.3064	1	--
JX1.Chr08g02642	18.2672	14.7032	18.4378	28.2538	25.8923	24.4825	4.4953	4.9224	6.3703	4.0244	3.6541	2.9809	1	--
JX1.Chr07g02855	3.184	3.6868	3.3478	4.6687	3.5123	3.3646	0.5396	0.5359	0.7824	0.5741	0.6185	0.4946	1	WRKY
JX1.Chr04g01984	6.6247	7.1794	6.3023	9.7913	10.3474	9.4896	1.7697	1.8833	2.3483	2.0175	1.6501	1.0042	1	--
JX1.Chr12g01737	48.5193	41.9924	46.6159	58.0491	62.6509	61.5263	13.4973	16.6948	21.3419	32.3729	40.9113	26.1334	1	bZIP
JX1.Chr06g00680	9.7855	9.1356	7.1045	9.0192	8.2595	7.6875	1.9348	1.6471	2.104	2.6469	1.1088	2.0269	1	--
JX1.Chr10g01806	19.9066	23.2112	21.9744	38.2985	37.4501	40.1408	11.1724	10.5978	11.0343	15.4515	14.1882	17.3564	1	--
JX1.Chr03g00089	2.2873	2.1985	2.1126	3.1346	3.1875	3.1914	0.5911	0.594	0.5702	0.747	0.4371	0.5593	1	--
JX1.Chr05g01038	11.4627	11.8819	10.9049	14.7393	13.4406	11.8025	3.344	3.2473	2.3156	4.2111	2.2298	3.9329	1	--
novel.557	5.6116	6.5425	5.2426	8.0242	7.5977	6.5691	2.1063	1.5631	1.4904	2.9305	2.1496	2.7771	1	--
JX1.Chr07g01807	19.5578	18.2273	18.2184	28.4452	29.5591	31.0967	6.6476	8.2135	8.4018	16.9213	19.382	12.6503	1	--
novel.563	1.8278	2.0824	2.0183	2.0784	2.1973	1.828	0.3083	0.4934	0.1524	0.2033	0.2677	0.2826	1	--
JX1.Chr01g00801	4.7345	3.7732	3.9986	6.435	6.3516	5.82	1.1201	1.1237	0.5639	1.4446	1.8226	0.7986	1	--
JX1.Chr09g01753	12.8002	14.1309	13.0688	24.6718	23.8087	23.478	6.8695	7.1507	6.0828	7.7175	6.7488	7.8802	1	--
JX1.Chr01g04714	0.9527	0.6901	0.8842	0.8631	1.0921	0.9576	0.0599	0.027	0.0542	0.1447	0.0953	0.0549	1	--
novel.2186	5.9542	6.9774	5.9838	9.9198	10.6381	9.354	2.2909	3.0411	2.8459	5.0189	5.0283	3.9635	1	--
novel.3230	6.2569	5.0187	7.0685	5.1188	4.9674	4.4079	0.1119	1.3644	0.1521	0.3248	0.3207	0.2052	1	--
JX1.Chr11g02709	1.1159	1.0387	0.8166	0.6605	0.5179	0.839	0.0921	0.0998	0.0501	0.1604	0.1936	0.1013	1	--
JX1.Chr09g01216	14.9026	17.3483	16.9762	20.6794	18.9302	20.8955	7.8684	6.1697	6.8676	8.3521	7.5945	9.1866	1	--
JX1.Chr02g01843	3.4084	4.2345	4.4632	2.5535	3.1071	3.4746	1.033	0.3264	0.7488	0	0	0.1578	1	--
JX1.Chr07g00040	4.3679	3.5445	3.8147	5.4717	6.4579	5.675	0.6149	0.7495	0.5015	1.0705	0.9396	0.5636	1	--
JX1.Chr01g00738	5.6914	4.909	5.0453	6.3151	7.476	5.946	1.1662	0.9026	1.5098	1.531	2.0156	1.4763	1	--
JX1.Chr07g00617	30.828	24.4771	26.2466	39.3388	39.0834	39.5486	12.5662	14.0897	13.3707	13.5997	15.4948	13.2183	1	--
novel.1108	7.2242	9.8715	10.2553	11.3811	10.6822	10.4968	3.1501	2.2973	2.7009	1.547	0.9721	1.466	1	--
JX1.Chr06g02038	19.2268	18.4356	16.7261	22.152	23.5088	23.3598	8.3872	7.8918	8.8805	12.0412	13.0704	9.6709	1	--
JX1.Chr03g03420	4.6681	4.7044	4.928	6.6166	5.7002	5.6331	1.681	1.2959	1.7576	0.9005	1.1115	0.5452	1	--
JX1.Chr02g01265	11.4001	10.1811	11.666	17.0727	20.1966	20.7679	4.304	5.531	5.0068	12.2282	11.8546	8.753	1	--
JX1.Chr02g01800	2.449	3.0566	2.3746	3.8488	3.2903	3.5335	0.5662	0.2739	0.3298	0.6454	0.4249	0.7785	1	--
JX1.Chr01g03323	35.8348	34.9937	36.1381	52.4314	50.3924	53.3906	16.7913	17.9539	17.3637	19.5836	16.9587	21.357	1	--
JX1.Chr02g02738	23.2768	18.2625	16.4452	23.9778	23.4801	24.0547	3.6741	5.9714	5.7932	2.1324	3.9304	3.3679	1	--
JX1.Chr04g00339	0.8602	1.1148	1.2219	1.4007	1.5268	1.4818	0.2732	0.3152	0.2063	0.323	0.4252	0.3432	1	--
JX1.Chr02g01344	18.8035	19.3355	21.3884	29.0675	26.3085	30.3814	5.8501	6.1801	7.6338	10.3554	10.6164	14.2642	1	--
JX1.Chr02g01880	60.3538	51.2461	55.9444	73.0605	75.716	79.8491	24.3772	29.044	28.0904	16.5546	16.062	10.3747	1	--
JX1.Chr03g01691	7.5507	8.2158	7.8079	11.3239	9.7999	9.1933	2.3257	2.2908	1.9159	3.2721	3.0291	2.0672	1	--
JX1.Chr08g01679	0.744	1.1904	1.2869	1.9382	1.5894	1.9655	0.029	0.0393	0.0789	0.0421	0	0	1	--
JX1.Chr01g01002	12.6232	13.9722	11.5614	19.056	17.8275	19.5534	4.6454	5.0151	4.9417	2.6375	2.7008	1.7897	1	--
JX1.Chr11g00589	7.641	6.5184	8.1593	8.4407	9.7061	7.9097	1.2051	1.4508	0.728	0.7771	1.151	0.9819	1	--
JX1.Chr12g01968	25.7053	19.9887	21.0111	32.9264	36.4056	36.6085	6.4061	7.2159	7.7594	11.9637	14.3577	6.7443	1	--
JX1.Chr07g01282	20.8718	20.9804	23.1084	28.4538	30.6267	29.091	8.0341	6.4869	6.0903	15.692	11.658	15.7203	1	--
JX1.Chr07g02923	4.8613	5.6406	5.7017	8.2516	8.1207	8.0575	2.6018	2.3815	2.701	1.8253	1.8296	2.1491	1	--
novel.1961	4.6958	4.5851	5.1198	5.8237	5.2946	5.2409	1.4045	1.7181	1.0469	2.8923	2.38	2.6994	1	--
JX1.Chr04g02970	3.193	3.4308	3.3909	3.7041	3.3957	3.0603	0.1275	0.5182	0.52	1.0177	0.7917	0.1169	1	--
JX1.Chr04g03132	15.0569	13.3425	13.5726	17.1148	17.1191	18.3665	6.9434	5.9991	5.6411	6.5425	5.9458	7.5718	1	--
JX1.Chr08g01972	3.3771	3.5701	2.8789	3.1652	3.9555	2.8735	0.5272	1.0201	0.5631	0.4918	0.3957	0.4143	1	--
JX1.Chr10g01410	5.2779	4.7503	5.3634	6.7474	8.2281	6.4647	0.618	0.279	1.1201	0	0	0	1	--
JX1.Chr03g03503	9.8375	9.3314	9.8658	15.0131	14.1604	14.4787	5.2819	3.6931	4.484	2.7943	2.823	3.4084	1	--
JX1.Chr08g00001	7.7292	9.5092	8.4173	11.4413	10.2056	9.9946	2.3142	3.4299	3.205	1.0136	0.7507	1.4009	1	--
JX1.Chr05g00494	3.441	2.5234	2.8812	4.9104	5.3204	5.4475	1.2394	1.3039	1.0229	0.6423	0.7716	0.5681	1	--
novel.1181	4.4094	4.2495	4.0463	6.2121	6.2454	6.5151	0.9047	1.5429	1.4574	1.9932	1.6001	1.0443	1	--
JX1.Chr01g04676	63.965	54.4797	61.1089	109.566	116.907	102.674	24.1023	28.8769	30.5566	20.1754	29.5507	20.6064	1	--
JX1.Chr09g00304	4.1921	5.5137	5.6354	4.8361	4.0517	4.7189	1.0956	1.2718	0.5318	2.9521	3.5877	3.7301	1	--
JX1.Chr04g01904	2.6315	2.5087	2.0743	2.7663	3.4063	3.7342	0.6671	0.7578	0.6435	1.0616	1.151	0.8285	1	--
JX1.Chr01g03871	9.9578	8.1603	10.872	15.9592	16.3843	17.7969	2.9841	4.0416	3.6662	5.4954	5.0427	3.6822	1	--
JX1.Chr01g02806	3.1515	2.9181	2.9335	3.5133	3.8017	3.9533	1.0124	1.292	1.1909	0.6779	0.7624	0.4818	1	--
JX1.Chr03g00477	10.4964	8.1733	12.2296	12.1415	12.5841	12.8367	2.633	3.7033	1.7895	1.4694	1.5476	1.6709	1	--
JX1.Chr06g01229	4.5016	3.612	4.8368	4.8339	4.7764	5.7084	0.9095	0.9239	1.6072	1.0557	1.4334	1.459	1	--
JX1.Chr10g00741	14.7909	17.5646	14.7107	20.8712	19.749	23.1786	6.206	6.1573	7.2586	3.6646	3.9976	4.8288	1	--
JX1.Chr01g03803	3.6458	3.9027	3.7295	4.556	4.6312	4.4741	1.2623	0.9346	1.9218	1.0013	1.0128	1.3268	1	--
JX1.Chr05g02623	11.0094	11.0469	10.4736	12.6847	14.6463	13.573	4.6416	4.9888	6.5987	1.5138	1.7693	1.7565	1	--
JX1.Chr02g00560	0.8133	0.8435	0.9284	0.9125	0.5313	0.7366	0.0998	0.0811	0.1085	0.1158	0.1906	0.2926	1	--
JX1.Chr07g01007	3.3219	3.1821	3.8709	4.5209	4.7446	4.199	1.7196	1.3124	1.4285	2.3367	2.1118	2.4896	1	--
JX1.Chr08g02168	17.9391	17.4644	16.926	22.2061	24.004	23.5501	8.3504	9.3818	8.5559	6.0579	7.583	4.61	1	--
JX1.Chr07g02850	2.059	1.9568	2.3585	2.9136	3.4338	3.271	0.9141	0.6353	0.6703	0.9249	0.6433	0.9812	1	--
JX1.Chr03g02216	1.7425	2.0205	2.4194	1.9994	1.7349	1.8414	0.2426	0.3286	0.4947	0.1174	0.1159	0.1112	1	--
JX1.Chr03g02924	11.569	9.9098	8.7507	11.3728	11.6842	10.7222	2.9314	3.0879	3.2098	5.0802	6.3774	3.5081	1	--
JX1.Chr12g01893	8.9097	8.0324	7.3927	14.682	15.4874	15.2555	3.8253	3.389	3.714	4.8826	3.3789	3.1637	1	--
JX1.Chr03g00890	4.567	4.9674	5.4675	5.4189	6.8116	6.5613	1.8506	1.6411	2.3658	1.0549	1.6203	1.0703	1	--
JX1.Chr05g01704	6.0397	4.6469	5.0483	4.8169	5.2773	6.8251	1.8586	1.3804	2.0782	2.8707	3.4359	2.4457	1	--
JX1.Chr12g01403	0.9792	0.9465	1.2702	0.7873	0.7915	0.8779	0.1783	0.138	0.1039	0.0739	0.0243	0.0467	1	--
JX1.Chr04g00566	32.3767	30.2654	33.9076	44.0222	46.4221	46.4745	16.8239	13.8977	13.6237	13.5036	12.3651	18.4841	1	--
novel.71	683.564	609.63	637.824	1142.35	971.753	1028.25	269.837	307.685	241.462	624.029	531.948	953.725	1	--
JX1.Chr11g01497	3.6715	4.1039	4.3378	4.2738	5.0398	3.7546	0.5085	0.8953	0.9676	0.9591	0.2428	1.1187	1	--
JX1.Chr11g02105	10.1088	6.6936	8.8699	9.0622	11.5941	9.7489	2.6968	2.1686	2.4056	2.9346	2.7367	2.0857	1	--
JX1.Chr01g03640	2.5811	2.8836	2.8008	5.1791	4.713	5.455	0.8657	0.6097	0.8944	2.2108	1.9515	2.349	1	--
JX1.Chr02g01584	8.2804	8.6455	6.5422	11.1715	11.9444	9.1951	1.6872	1.3057	2.1295	1.0491	0.6906	1.4361	1	--
JX1.Chr05g02509	7.3033	6.9973	7.9405	8.7157	7.5671	10.883	2.6588	2.7007	3.1033	3.69	3.9472	2.2517	1	--
JX1.Chr04g01774	4.6099	5.5218	3.6059	5.1101	4.2942	3.1394	0.9676	0.3574	0.5978	0.8934	0.7562	0.6451	1	--
JX1.Chr04g03073	6.299	5.9565	6.8335	3.9877	5.4746	6.306	1.708	0.257	1.4188	0.413	0.1813	0.4349	1	--
JX1.Chr01g04834	5.6521	4.426	4.329	5.1346	6.0236	6.6308	1.275	1.7826	1.2859	1.1935	1.2964	1.9228	1	--
JX1.Chr05g00672	26.4536	24.5459	27.3754	42.8641	38.9896	41.1846	8.1497	11.1552	10.3706	12.9568	20.2881	9.9341	1	--
JX1.Chr01g04374	12.445	12.0266	13.1671	17.2818	18.2215	15.5272	6.4251	5.9065	4.6156	7.6317	5.5962	8.0257	1	--
JX1.Chr01g04244	8.2794	6.553	7.5883	9.1086	7.4388	7.8955	2.0808	2.4659	2.2391	0.629	0.8281	0.1589	1	--
JX1.Chr10g01203	2.1733	2.877	2.9787	3.7531	4.2112	4.204	0.8856	0.8568	0.5589	0.872	1.2387	0.9278	1	--
JX1.Chr04g01255	4.0966	3.338	3.2477	3.6232	4.0473	4.2488	0.912	0.6176	0.7969	1.3232	1.8043	1.1942	1	--
JX1.Chr02g00711	8.4585	8.265	7.5074	12.5883	13.1455	12.2341	3.9359	3.5171	2.9783	4.2389	5.077	3.1987	1	--
JX1.Chr09g01913	3.38	4.1223	3.8447	6.3168	4.3869	4.2706	0.9464	0.5127	0.6861	0.8239	0.2411	0.2313	1	--
novel.2202	1.2249	2.0729	1.6391	3.0286	3.0092	2.2758	0.4623	0.5166	0.5656	0.2851	0.3312	0.445	1	--
JX1.Chr02g02765	5.2852	6.6932	5.873	7.919	7.052	7.1807	2.4407	2.3243	2.4882	1.3833	2.2584	2.2024	1	--
JX1.Chr04g01585	8.9311	7.5666	7.441	9.5377	10.7811	10.0826	3.9535	3.1611	3.0431	2.6263	3.2302	3.1437	1	--
JX1.Chr10g00170	1.7176	1.9971	1.8202	3.0921	3.3142	3.1821	0.9895	0.7965	0.8248	0.9075	0.8559	0.8642	1	--
JX1.Chr02g01744	8.0624	10.4018	8.9957	10.7753	12.3907	10.6234	2.906	1.9679	2.9044	2.8522	1.1429	2.9771	1	--
JX1.Chr04g01692	1.1826	1.4727	0.9976	1.634	1.6439	1.4147	0.3832	0.2076	0.2083	0.0834	0.183	0.2283	1	--
JX1.Chr06g01293	3.5661	2.6152	3.3561	3.7849	4.7248	4.7815	1.1195	0.8473	0.4923	0.6688	0.912	0.3622	1	--
JX1.Chr03g03680	14.1138	10.9028	13.2007	15.9051	19.9426	15.3335	5.2426	4.7951	4.2572	5.137	4.8773	2.7461	1	--
JX1.Chr03g03181	3.437	3.1507	3.5422	2.5839	4.0021	4.6914	0.3689	0.3331	0	0.7137	1.0571	0.5636	1	--
JX1.Chr06g00635	18.9135	19.7452	21.8323	27.2974	30.6817	28.0065	10.0857	8.8964	8.5771	11.0316	9.0404	14.5077	1	--
JX1.Chr04g02181	2.9128	4.3694	4.4085	3.232	3.3637	3.4978	0.5685	0.4619	0.4636	1.1547	1.4117	0.7295	1	--
JX1.Chr09g01569	19.7759	17.8243	17.4177	39.7433	31.1981	30.7401	9.367	10.0898	7.6692	10.3323	11.2488	9.3897	1	--
novel.279	10.6485	10.6348	8.9306	15.614	17.0859	16.9529	4.9327	4.1551	4.4972	2.6184	3.0452	3.1431	1	--
JX1.Chr01g00228	3.6234	2.8964	3.3551	4.7429	4.6333	4.85	1.2445	1.4327	1.7762	1.565	1.7038	1.5591	1	--
JX1.Chr05g01202	6.8687	5.6362	6.3932	10.4031	9.8098	8.0431	3.1563	2.5476	2.7735	3.053	2.771	2.6302	1	--
JX1.Chr07g02216	7.7325	7.8255	5.7378	8.9454	8.9383	9.07	2.1911	2.6978	2.2112	7.3699	6.8809	3.3475	1	--
JX1.Chr07g01673	7.1786	7.8966	7.9035	9.759	10.4506	10.1429	2.9782	3.0017	3.2009	3.7182	4.6968	3.3013	1	--
JX1.Chr04g01581	0.9007	0.7143	0.837	0.7781	0.6918	0.487	0.0899	0.0974	0.1467	0.1305	0.3436	0.066	1	--
JX1.Chr06g02068	4.7259	5.0017	4.7343	6.5737	8.6409	7.6045	1.906	2.0402	1.5879	2.3195	3.0244	1.6345	1	--
JX1.Chr12g01116	1.2882	2.0137	1.806	0.9355	1.4641	1.5046	0.1164	0.0788	0.3165	0.4224	0.4448	0.3202	1	--
JX1.Chr06g02035	2.3331	1.6189	2.4927	2.3238	1.0031	1.1758	0.4007	0.3339	0.2514	0.1342	0.4416	0.4803	1	C2C2-GATA
JX1.Chr01g03025	2.6916	2.6436	2.5606	2.6526	2.9305	2.8442	0.3302	0.4472	0.4488	0.4791	0.473	0.227	1	--
JX1.Chr09g00235	1.2007	1.8784	1.853	1.869	1.8641	2.0865	0.3895	0.3724	0.5917	0.3324	0.1751	0.273	1	--
JX1.Chr02g00659	5.4625	5.5775	4.9835	9.1572	9.8567	9.1175	2.67	2.8343	2.158	1.3611	1.5393	2.1167	1	--
JX1.Chr02g01053	0.7234	0.7003	0.7433	0.7985	0.6984	0.6727	0.1739	0	0.0676	0	0.0475	0.1594	1	--
JX1.Chr07g00808	2.9872	2.8327	2.4008	3.1157	2.5515	4.1907	1.0835	0.9284	0.9017	0.7058	0.9293	0.9121	1	--
JX1.Chr08g02215	4.8244	3.3168	4.8504	6.1094	6.1978	6.1988	1.4122	1.2751	1.5997	1.2977	1.5737	0.6473	1	--
novel.788	2.3683	2.3881	3.0041	2.6532	2.4234	2.2941	0.6214	0.459	0.9214	1.5573	1.5107	1.5017	1	--
JX1.Chr04g02676	0.736	0.8096	0.9416	1.0235	0.8704	1.3141	0.1525	0.1181	0.1777	0.2846	0.0624	0.1798	1	--
JX1.Chr02g00884	12.0598	17.0676	14.0225	19.3863	16.1254	17.8118	5.9347	6.5615	7.7377	7.4686	5.7841	7.5495	1	--
JX1.Chr09g01144	17.9541	18.4983	14.6747	28.9854	31.158	30.3295	7.9255	8.8226	6.936	6.301	4.0442	4.4784	1	--
JX1.Chr04g03037	2.972	2.0887	3.1415	2.3657	2.412	2.6172	0.4253	0.7681	0.4818	1.9542	1.7604	0.9747	1	AUX/IAA
JX1.Chr01g01658	4.249	4.2491	3.5522	2.7331	3.5982	3.9458	0.3317	0.4492	1.5028	0.3208	0.2112	0	1	--
JX1.Chr09g00459	3.9902	3.0271	4.4505	7.0095	5.2434	6.6884	0.4726	0.4801	0.9636	0.6857	1.9184	2.0577	1	--
JX1.Chr09g01911	3.7785	4.5523	2.9099	4.5832	4.3426	6.6548	0.4635	0.4185	0.21	0.2242	0.2951	0.4249	1	--
JX1.Chr01g03362	5.4904	5.4628	4.8418	6.5146	7.9146	6.356	2.7545	2.4034	2.5561	0.8839	0.683	0.4127	1	--
JX1.Chr03g04250	4.1706	4.6606	4.2826	6.1127	7.4842	7.8351	1.3074	1.4628	1.9317	0.9073	0.8144	0.4169	1	--
JX1.Chr07g00143	17.2733	17.2737	16.526	26.9782	30.5436	23.4388	9.3544	6.3917	9.1641	6.6029	5.8759	5.4847	1	--
JX1.Chr10g02065	1.0621	1.2935	1.5156	2.2544	2.0718	2.6054	0.3257	0.3088	0.2656	0.189	0.4355	0.3583	1	--
novel.1274	0.8393	0.8058	0.8856	0.988	0.9499	1.274	0.3669	0.1775	0.2137	0.1521	0.2128	0.1201	1	--
JX1.Chr04g00792	6.831	7.5143	6.853	9.359	7.5727	9.1872	2.4529	2.0222	2.6093	5.7253	3.1577	4.0081	1	--
JX1.Chr08g02202	8.8147	6.2837	5.9028	10.4006	10.759	10.2514	3.1291	2.1762	2.8164	1.4111	2.1809	3.1008	1	--
novel.2569	1.2759	2.1465	1.1424	1.9913	2.3834	1.2689	0.1289	0.1746	0.1752	0.2805	0.4309	0.3544	1	--
JX1.Chr10g00740	1.4999	1.9445	1.325	2.5584	2.3815	1.8114	0.092	0.3738	0.5627	0.3337	0.3515	0.3795	1	--
JX1.Chr03g03504	23.3324	19.491	21.0287	30.9077	29.4154	32.2568	12.6537	7.5488	9.2142	10.7098	11.6543	13.2561	1	--
JX1.Chr02g00508	8.6045	8.0868	9.06	14.984	15.7052	15.0073	4.4474	4.3719	3.6077	3.5387	5.0015	3.8137	1	--
JX1.Chr04g01543	7.8771	8.1769	6.5438	13.8355	13.0359	12.8377	2.7151	2.3225	3.82	3.8012	2.3658	1.2662	1	--
JX1.Chr01g04832	8.145	5.9272	9.2984	13.2994	15.4399	10.7258	2.2596	2.1859	2.9252	0.1561	0.7194	1.4795	1	--
JX1.Chr07g02213	3.0851	1.975	2.8868	4.6699	4.8182	5.3444	0.76	1.1175	1.2987	1.1027	1.2444	0.6568	1	--
JX1.Chr02g03346	4.427	5.8023	5.7349	6.398	4.9056	5.6735	1.2132	1.8622	1.759	3.1685	5.0986	2.3724	1	--
JX1.Chr03g01023	8.4662	7.2504	7.3514	9.4679	7.6507	11.7085	3.1714	3.5022	3.7802	3.1148	3.6815	2.2362	1	--
JX1.Chr10g01856	5.7969	5.2021	6.8209	9.8762	6.2009	8.2214	2.0959	1.4193	1.0683	0.9503	1.0009	1.5609	1	--
JX1.Chr05g02009	2.5517	3.2748	3.5402	3.3853	4.862	3.2583	0.1826	0.8655	0.9928	0.2649	0.6104	0.6695	1	--
JX1.Chr08g00002	12.258	16.6109	18.0837	20.1746	21.4381	17.6467	6.2544	5.5783	7.2574	4.648	5.5366	7.2713	1	--
novel.502	1.9318	1.2074	2.0048	1.957	2.7327	1.531	0.4901	0.4085	0.3587	0.547	0.5401	0.6911	1	--
JX1.Chr02g00842	4.1261	3.1494	3.3112	3.7834	5.17	4.9535	1.7354	1.4037	1.7691	0.8043	1.105	0.9279	1	--
JX1.Chr03g02536	32.6821	32.941	44.5175	56.8013	58.2001	61.595	12.9911	16.8673	25.0504	20.9435	23.2452	15.1085	1	--
JX1.Chr09g01774	3.6612	4.363	2.6123	4.2095	4.0693	3.2241	0.393	0.7096	0.8903	0.7602	0.8758	1.0807	1	--
JX1.Chr05g00683	1.0025	1.501	1.2186	2.3052	1.8747	2.3835	0.4543	0.2267	0.455	0.6939	0.4796	0.6575	1	--
JX1.Chr05g02350	13.5818	8.4662	10.6956	13.5339	15.0479	14.6713	5.1833	4.9141	5.0199	7.4266	11.5104	8.2553	1	--
JX1.Chr10g00989	1.3303	1.4268	1.3605	1.6237	1.6476	1.8626	0.4855	0.4254	0.3494	0.6215	0.6001	1.0471	1	--
JX1.Chr01g00573	1.823	2.0691	2.1197	2.3341	2.2055	2.6604	0.4721	1.0769	0.7768	0.6129	0.5696	0.2961	1	--
JX1.Chr03g04410	2.0299	1.8865	1.0988	2.7116	2.623	2.441	0.3606	0.6512	0.4085	0.5669	0.1722	0.2479	1	--
novel.2930	1.4518	1.7682	1.8745	3.7422	1.976	3.7807	0.2671	0.2412	0.5447	0.1938	0.3402	0.0408	1	--
JX1.Chr02g00246	1.8923	1.9081	1.1251	2.1757	2.3036	2.6662	0.2708	0.0917	0.4601	0.7859	1.2933	1.1171	1	--
JX1.Chr01g04527	1.5543	0.704	1.3047	0.7278	0.7549	0.4831	0.0785	0.2658	0.1067	0.9113	0.4499	0.1439	1	--
JX1.Chr03g01931	4.7765	5.7732	5.1611	8.5742	8.7639	10.2818	2.5824	2.3317	2.2713	1.1755	1.596	0.8355	1	--
JX1.Chr06g01163	1.9924	1.9509	2.1871	2.2076	3.0037	2.9152	0.6768	0.7639	1.0222	0.2455	0.6824	0.293	1	--
JX1.Chr03g04312	6.0531	5.8925	6.4719	10.7451	10.9551	10.9815	2.9898	3.1771	2.8135	4.5382	7.0732	4.5114	1	--
JX1.Chr02g01117	2.1831	2.1871	1.8915	2.4412	1.5351	2.8014	0.6695	0.9068	0.364	0.0486	0.0639	0.0307	1	NAC
novel.2736	1.48	1.7403	1.9906	2.0041	2.5283	2.319	0.3944	0.2968	0.5957	0.8266	1.5487	0.6025	1	--
JX1.Contig16g00001	2.4059	2.426	2.4796	3.1918	2.8015	2.1187	0.4304	0.4663	0.702	0.1249	0.6577	0.1578	1	--
JX1.Chr07g01598	7.3514	7.3516	6.6758	13.654	12.7339	12.1824	3.0128	3.1089	1.3651	1.4571	1.5073	1.4466	1	--
JX1.Chr03g00120	3.3314	2.807	2.8996	5.1908	4.5919	5.0185	1.339	0.9892	0.7446	1.7662	1.1627	0.8927	1	--
JX1.Chr01g00550	2.2318	2.9272	2.2048	3.8263	3.5982	4.3086	1.1793	0.7986	0.9518	1.3903	1.408	1.2837	1	--
novel.2319	2.3734	2.663	2.8901	4.9875	3.4369	5.0662	0.8967	0.8833	1.1635	1.8333	1.7908	2.5033	1	--
JX1.Chr02g01653	0.7044	0.4769	0.7733	0.7093	0.826	0.8398	0.1396	0.2101	0.2741	0.1575	0.1333	0.128	1	--
JX1.Chr04g00791	1.4141	1.8277	1.547	1.6884	1.437	2.1667	0.5768	0.3289	0.6602	0.4404	0.7828	0.8348	1	--
JX1.Chr12g00253	2.9816	2.7829	3.123	2.717	4.1317	4.1373	1.0086	1.5411	1.3709	0.5253	0.4446	0.2608	1	--
JX1.Chr03g02917	1.6511	1.691	1.7603	2.5984	2.1697	2.5871	0.7089	0.6952	0.8307	0.4965	0.6771	0.7394	1	--
JX1.Chr06g01958	4.3121	3.7589	4.5666	6.0013	5.064	5.4594	2.5849	1.6558	1.9467	1.9259	1.9684	2.1133	1	--
JX1.Chr08g00019	1.0835	0.6243	1.3744	0.8214	1.8352	1.4176	0.0886	0.24	0.1204	0.0643	0.0423	0.0406	1	OFP
novel.2470	1.566	1.4968	1.2456	2.3842	2.2991	2.4823	0.5952	0.7315	0.854	0.3678	0.5159	0.6365	1	--
JX1.Chr03g01800	2.5234	1.521	1.9074	3.0084	1.976	3.0319	0.5046	0.7638	0.8473	0.646	0.9639	0.6802	1	--
JX1.Chr09g02156	0.9894	1.0883	1.3596	1.2056	1.7222	0.7357	0.2832	0.2557	0.2566	0.0913	0.1503	0.2884	1	--
JX1.Chr11g01498	1.7736	2.1207	1.027	2.9463	1.8611	2.5261	0.1324	0.4484	0.36	0.3843	0.506	0.5463	1	--
JX1.Chr11g01743	3.2263	2.0851	2.1485	2.9962	3.0225	3.3667	0.935	0.8911	1.0356	0.5025	0.9261	0.4127	1	--
JX1.Chr10g00330	29.0047	22.8488	22.9646	27.0101	25.4339	34.605	8.8375	11.3164	10.0469	10.4912	19.9514	7.9536	1	--
JX1.Chr11g00706	1.0055	1.1521	1.3152	1.5118	1.2772	2.1693	0.1799	0.5359	0.1467	0.3132	0.3092	0.2308	1	--
JX1.Chr02g01935	3.0564	2.8132	1.7209	3.6411	3.8824	5.1413	0.4285	0.6529	1.1649	0.4663	0.4604	0.2946	1	--
JX1.Chr07g00214	2.0997	1.6532	2.0606	2.8852	3.7059	3.9471	0.9299	1.0024	0.8513	0.3029	0.29	0.4001	1	--
JX1.Chr04g02662	0.7814	0.8926	0.7433	1.4672	1.4506	1.2703	0.2064	0.2447	0.2806	0.2995	0.2218	0.1419	1	--
JX1.Chr09g00837	0.2773	0.3921	0.2135	0.3783	0.3019	0.3209	0.102	0.0461	0.0308	0.0164	0.0433	0.0208	1	--
novel.219	3.6476	4.3564	2.6769	5.7516	7.5458	6.0571	1.1634	0.7272	1.2164	0.5194	0.8547	1.6406	1	--
JX1.Chr01g03872	3.8042	3.5062	4.4505	4.7468	5.5507	4.183	1.545	2.1523	1.6801	1.9855	2.5298	3.1157	1	--
JX1.Chr10g00095	3.0345	3.338	2.0448	4.2941	3.694	3.2066	0.2171	0.7352	1.033	0.6301	1.5555	0.8957	1	--
JX1.Chr02g02367	5.7206	5.5377	6.313	10.1191	9.1075	9.108	2.7508	3.3708	2.6708	2.0906	3.3155	2.7617	1	--
JX1.Chr05g01545	10.4512	8.4309	9.0904	19.0153	14.0344	15.2515	3.5042	3.0097	6.0412	7.0686	9.6328	5.7976	1	--
JX1.Chr04g03101	5.5553	4.6101	5.8413	9.3096	9.7804	10.0931	2.427	3.0603	1.4788	0.2429	0.8793	0.537	1	--
JX1.Chr04g02511	3.2798	4.0274	3.9184	5.1	5.7164	4.3525	1.8339	1.4193	0.9793	1.6155	0.8758	0.5403	1	--
novel.92	2.0544	2.4337	2.7491	3.3065	3.1258	3.2683	1.0856	1.2602	1.2121	0.9001	0.3888	0.9062	1	--
JX1.Chr03g02530	5.364	6.8705	5.6622	10.0602	9.6138	10.0166	2.7762	2.5636	2.5729	2.1971	0.4218	1.5616	1	--
JX1.Chr03g01354	0.4947	0.524	0.6101	0.6223	0.9077	0.6776	0.1416	0.1918	0.2138	0.137	0.1202	0.1154	1	--
JX1.Chr03g00282	1.951	1.8692	2.8739	3.0726	3.4376	3.5913	0.9187	0.5123	0.8815	1.9602	2.5292	1.6347	1	--
JX1.Chr08g02612	0.9817	0.6399	0.3805	0.9647	1.3856	0.8069	0.0937	0.2114	0.0424	0.1359	0.2684	0.1145	1	C2H2
JX1.Chr05g02115	2.9861	4.1388	4.0907	4.3101	5.3862	6.1847	0.8205	1.1807	2.37	1.0417	1.0776	0.7521	1	--
novel.2431	1.9682	2.0801	1.9458	3.2357	3.6766	3.0178	1.0604	0.9425	0.6757	0.7212	0.4748	0.486	1	--
novel.1825	6.1803	9.1356	5.5121	11.4789	14.2293	12.2456	1.9901	1.1231	2.4797	3.1281	4.752	0.9121	1	--
JX1.Chr12g01980	1.6954	1.347	0.8961	1.2996	1.9144	1.4433	0.4853	0.2191	0.3848	0.4107	0.8111	0.519	1	bZIP
novel.144	0.7951	0.9126	1.151	0.9172	0.8343	1.2785	0.2968	0.2814	0.2824	0	0.1134	0.2721	1	--
JX1.Chr08g01865	2.8912	3.7105	3.7247	4.0275	5.7385	6.3651	1.8103	1.5411	0.703	2.9267	2.1736	2.8446	1	--
JX1.Chr05g02452	2.6625	3.4749	2.9622	4.7416	4.9298	4.1011	1.1237	1.5744	1.7382	0.8433	0.9993	1.3142	1	--
JX1.Chr02g01398	3.3754	3.1268	6.0842	6.4106	7.8983	6.946	1.0678	1.033	1.0368	1.7707	2.1855	0.4195	1	--
JX1.Chr08g02519	2.991	2.3411	2.4077	4.9447	4.603	4.0116	1.2347	0.9365	0.9399	0.5733	0.4246	1.0866	1	--
JX1.Chr01g04214	8.7461	6.2649	5.9985	12.9524	12.9185	10.532	2.4452	2.602	3.0863	3.5478	2.5023	2.5616	1	--
JX1.Chr11g00231	1.7543	1.0094	1.3865	1.5755	2.057	1.9679	0.4635	0.6278	0.693	0.4371	0.4648	0.2974	1	--
JX1.Chr10g00124	2.0525	2.5629	1.9526	3.0615	2.4663	2.1103	1.0003	1.0967	0.259	0.4838	0.5459	0.5676	1	--
JX1.Chr03g02597	6.7224	9.3409	7.2929	12.3919	12.1347	8.8486	3.2406	4.5262	2.4778	3.0857	1.5476	2.6921	1	--
JX1.Chr01g02975	0.9816	0.7767	1.0157	1.7728	1.7062	1.7287	0.3401	0.4406	0.4221	0.6007	1.1581	0.6099	1	--
JX1.Chr12g00818	2.8707	2.6315	2.5793	4.147	3.3427	4.3818	0.9586	0.7419	1.4892	2.0863	2.616	1.5064	1	--
JX1.Chr07g00134	6.1752	6.587	4.9846	9.3344	7.2498	5.9323	2.8923	3.0467	2.1841	3.7302	4.1437	2.5776	1	--
JX1.Chr03g03537	4.2169	3.1892	4.5759	5.4546	5.7751	6.7539	2.0934	2.3755	1.0767	2.5448	2.1616	2.9043	1	--
JX1.Chr11g01981	2.9087	1.5198	2.6288	5.7111	3.3253	4.2264	0.9991	0.592	0.5093	0.906	0.1789	0.5724	1	--
JX1.Chr02g01397	1.0025	0.7545	0.9035	1.4559	1.7425	1.0593	0.1812	0.3068	0.1847	0.0657	0.3462	0.1246	1	--
JX1.Chr12g02150	2.2713	1.578	1.6604	2.8167	2.6119	3.0066	0.6775	0.9454	1.1721	0.4468	0.7255	0.4328	1	--
JX1.Chr02g03265	7.7615	6.5496	6.0689	11.9614	10.5344	12.4713	2.8302	4.575	2.3579	2.7818	2.4416	4.1007	1	--
JX1.Chr09g02013	5.5347	9.5675	4.5132	6.2938	7.5327	7.3109	2.3763	2.2988	2.5379	3.6941	2.9181	3.7341	1	--
novel.484	4.7635	3.7187	6.2859	6.1973	6.2461	6.6576	1.7153	1.7871	2.6903	1.723	1.7644	1.9352	1	--
JX1.Contig14g00001	2.7664	1.9298	1.027	1.5755	1.5428	1.6399	0.7532	0.3923	0.2363	0.9247	0.5534	1.6995	1	--
JX1.Chr11g02370	0.4182	0.2576	0.5092	0.6746	0.595	0.4419	0.1149	0.0584	0.2148	0.125	0.1783	0.158	1	--
JX1.Chr08g02162	6.3415	2.7446	5.4395	6.5098	6.7348	6.3717	1.0712	1.3299	3.1548	1.5543	1.7905	1.2274	1	--
JX1.Chr05g00636	3.8158	3.6284	3.7532	5.1481	3.4505	5.6042	0.9441	1.9556	1.6607	0.8058	2.0156	0.6109	1	--
JX1.Chr06g00897	6.4527	7.2756	4.604	8.5605	10.4506	8.012	2.7704	3.3769	1.8829	2.0098	2.7784	2.7934	1	--
novel.541	2.1676	2.0207	1.1884	2.8465	2.9868	3.4165	0.8202	0.6409	1.072	1.4647	1.4463	1.2146	1	--
JX1.Chr08g01902	1.3022	1.1937	1.6517	1.8427	0.5514	2.217	0.3106	0.5048	0.2533	0.0901	0.4153	0.2278	1	--
JX1.Chr03g02215	6.4325	4.6637	5.5631	7.758	6.1282	6.334	1.883	2.2102	3.5833	0.5464	0.3597	0.3452	1	--
novel.387	0.966	0.9741	1.9912	1.7943	3.3746	2.2969	0.3456	0.2809	0.3759	0.5015	0.4622	0.5703	1	--
JX1.Chr06g00943	1.7212	2.039	1.8894	2.5294	2.1023	3.148	0.8527	0.9239	0.4636	0.2474	0.5972	0.3648	1	--
novel.2302	1.2481	1.0095	1.0476	1.8311	1.2123	1.1637	0.3467	0.3842	0.6427	0.7775	0.6322	0.5201	1	--
novel.2016	0.8334	1.0635	0.5391	1.4506	1.6091	1.4796	0.1431	0.1551	0.5447	0.6645	0.3007	0.4723	1	--
JX1.Chr12g00250	1.4077	1.0793	0.8522	1.7204	1.3005	1.0819	0.4396	0.4961	0.2987	0.1063	0.3499	0.1679	1	--
novel.1111	2.6732	5.1461	3.8147	4.7878	4.2446	10.0637	1.5781	0.3886	0.9751	2.0816	0.8222	2.2356	1	--
JX1.Chr07g00162	1.0622	1.2747	1.0106	1.9132	1.9218	1.9389	0.5252	0.4492	0.6387	0.7219	0.4752	0.5827	1	--
JX1.Chr06g01928	0.9798	0.951	1.0692	1.0399	1.5741	1.5227	0.4949	0.3016	0.5718	0.2154	0.3309	0.2949	1	--
JX1.Chr03g02432	1.1436	2.2872	1.7802	2.9791	3.3014	2.4169	0.8034	0.4836	0.2427	1.1657	0.9379	0.5728	1	--
JX1.Chr06g01750	1.4152	2.465	3.1415	4.5061	3.5955	3.9881	0.9114	0.8229	0.2753	1.9102	2.128	0.4641	1	--
JX1.Chr05g02578	0.4354	0.2579	0.462	0.4266	0.468	0.3894	0.1726	0.1169	0.1759	0.2713	0.2335	0.3032	1	--
JX1.Chr06g00956	1.2759	3.0409	2.4276	2.5954	2.7011	2.3594	0.3652	1.1128	0.9928	0.7948	0.6104	0.5021	1	--
JX1.Chr08g02643	0.8309	0.5365	0.5671	0.9393	0.9178	0.8971	0.1706	0.4831	0.253	0.225	0.2518	0.2701	1	--
JX1.Chr05g02716	2.6402	5.1971	3.5692	6.1941	7.0604	5.8736	1.5511	2.424	0.3244	0.6925	1.1396	0.6562	1	--
JX1.Chr10g00950	2.7029	3.8882	4.0549	5.8478	8.0554	5.0534	1.9639	1.5717	1.3347	3.1085	2.8989	2.6185	1	--
novel.2814	1.3509	1.7956	1.8207	2.7481	2.145	1.7844	0.9183	0.7201	0.4599	0.0701	0.4616	0.4874	1	--
novel.1112	3.9545	12.2825	6.7495	8.0237	7.5348	12.0448	3.4955	1.7584	3.8011	1.1593	0.6677	1.4648	1	--
JX1.Chr03g00806	5.6443	2.5171	3.0476	5.8286	5.4258	5.4809	2.0959	1.5967	0.3561	2.0906	1.0009	1.4409	1	--
novel.1467	1.9255	2.2593	3.6635	5.722	3.0981	5.4259	0.6613	0.8957	1.4983	0.7996	0.9475	1.1114	1	--
JX1.Chr08g01836	0.9382	1.1611	0.5951	1.4107	1.1918	0.9502	0.3021	0.2728	0.5476	0.0974	0.1924	0.2462	1	--
JX1.Chr11g00374	2.0373	1.494	2.297	2.4825	2.2045	2.7907	0.7127	1.3163	0.7046	1.0341	0.8664	0.4157	1	--
JX1.Chr09g00552	5.8297	5.2253	4.1082	4.8123	4.9368	7.3013	3.1518	1.0044	1.7641	2.6901	4.9583	2.3793	1	--
JX1.Chr02g01586	2.5697	5.6535	4.7012	6.084	5.524	6.6843	2.0368	2.069	1.3843	1.4776	0.9727	0.7779	1	--
JX1.Chr01g03216	1.203	1.0712	1.3624	1.2767	2.1102	2.0581	0.6886	0.3331	0.5349	0.2855	0.2819	0.4058	1	--
novel.2034	2.0584	2.5731	1.6912	3.0784	4.2786	3.4605	1.0444	0.4352	1.3105	0.4663	0.3837	0.8837	1	--
JX1.Chr07g02683	4.4982	4.1565	3.2523	6.4928	5.9425	8.7463	1.236	2.0925	2.3101	1.1209	1.1806	1.4162	1	--
JX1.Chr09g01853	1.037	1.2168	1.1181	2.2013	1.932	1.4612	0.4156	0.7236	0.2421	0.2584	0.567	0.4353	1	--
novel.492	1.4059	1.5466	1.1263	2.199	3.0078	1.5639	0.5718	0.6884	0.4318	0.2766	0.1821	0.0582	1	--
JX1.Chr03g04249	10.1699	5.1461	6.192	12.3048	14.9854	11.1768	2.2705	4.4944	4.2733	1.2671	1.3345	0.6404	1	--
novel.2386	0.6036	0.6087	1.3399	1.3347	1.2141	0.9568	0.216	0.117	0.6458	0.188	0.2475	0.0792	1	--
JX1.Chr08g00948	0.6569	1.7738	1.2499	1.0775	1.8965	1.4515	0.4103	0.764	0.3485	0.2232	0.1959	0.282	1	--
JX1.Chr07g00213	5.0415	3.4474	3.111	5.2061	3.6347	6.6234	0.702	2.5354	2.2265	1.0186	0.3353	0.429	1	--
JX1.Chr03g00541	1.3556	1.9298	2.3517	2.2004	4.2543	4.129	0.8901	0.7419	1.0238	1.3909	2.0928	1.1298	1	--
JX1.Chr09g01223	2.77	2.8439	2.9865	4.5078	4.926	6.6348	1.4271	1.2886	1.0777	1.1504	0.3029	0	1	--
JX1.Chr10g01009	1.6339	0.6452	1.3551	1.3784	0.6918	1.4609	0.2878	0.6821	0.6846	0.6785	0.3092	0.2308	1	--
JX1.Chr01g03098	1.0348	0.9605	0.5845	1.9563	1.1091	1.3327	0.2777	0.7522	0.2642	0.3223	0.3183	0.2545	1	--
novel.3227	0.9515	1.0467	1.9612	2.0197	2.0144	2.5137	0.6128	0.7377	0.5553	0.5927	0.4552	0.5617	1	--
novel.2250	1.3483	2.9663	0.6413	1.496	1.4791	2.72	1.0525	0.2851	0.5723	0.1527	0.3016	0.3377	1	--
JX1.Chr11g01810	1.8068	1.0169	1.6789	2.3636	0.9074	1.6429	0.902	0.9774	0.2943	0.1571	0.1378	0	1	--
JX1.Chr03g00006	1.0319	1.4379	0.6545	1.2413	2.2721	1.8902	0.4135	0.5601	0.4015	1.2	0.2821	0.3791	1	--
JX1.Chr09g01757	111.941	116.426	112.559	382.647	374.067	369.414	636.929	616.111	612.503	592.717	545.168	567.297	2	--
JX1.Chr06g02312	80.1363	74.7611	75.3513	225.939	226.045	222.748	242.887	246.81	264.764	226.247	252.72	226.122	2	bZIP
JX1.Chr10g00778	89.8267	83.8175	82.7137	216.762	215.687	220.086	195.714	204.273	203.399	213.918	221.558	206.145	2	--
novel.2116	14.1805	16.2615	13.6988	48.2886	52.4393	48.5422	63.1862	67.8127	65.5661	61.8014	56.4893	62.1863	2	--
JX1.Chr06g02951	78.5857	75.8038	73.4152	175.172	171.523	171.826	208.843	226.815	226.654	290.153	283.118	276.92	2	--
JX1.Chr03g03945	269.005	250.437	252.108	617.042	629.044	610.409	650.489	658.409	619.879	777.902	768.228	838.401	2	--
novel.1828	16.943	17.4545	18.5633	48.3013	48.8896	48.4393	46.34	43.3876	52.3688	69.3769	65.0064	73.8656	2	--
JX1.Chr05g01664	24.9237	24.9591	25.2998	60.8013	60.7017	58.0851	57.6853	57.7694	55.5988	74.6169	74.7909	80.5539	2	bZIP
JX1.Chr03g03764	59.3865	56.7925	57.3966	121.238	125.233	123.878	125.765	122.835	123.243	183.027	181.657	179.801	2	--
JX1.Chr03g02732	102.818	112.264	112.472	315.392	303.261	292.262	667.136	609.759	619.625	501.755	425.51	507.428	2	--
JX1.Chr05g02186	363.27	384.617	399.772	1113.26	1041.75	1067.17	1595.47	1388.77	1477.84	1428.48	1240.79	1616.02	2	--
JX1.Chr05g02843	25.6933	25.5532	24.8615	70.0405	62.8154	62.5773	85.6803	81.6599	76.9234	75.8614	63.8304	63.6831	2	--
JX1.Chr01g00652	24.2663	28.2285	26.4168	57.4615	59.3902	60.913	56.4031	55.0103	54.8584	70.3846	63.7896	64.8591	2	--
JX1.Chr04g03236	16.3397	16.1842	15.4155	49.507	51.1572	48.2178	45.8176	54.1693	46.4521	59.6362	66.4489	49.0965	2	C2C2-Dof
JX1.Chr05g01055	29.8603	30.2441	30.5959	61.2032	60.0373	62.5357	62.5136	60.4708	60.8049	73.197	70.6394	73.5499	2	--
JX1.Chr03g01119	17.044	17.2528	16.5724	37.1307	37.9707	38.8657	44.9992	52.1286	49.0751	67.6703	69.1573	66.1892	2	--
JX1.Chr06g02408	74.2322	73.988	74.7023	161.496	159.498	162.784	174.05	161.344	164.756	178.451	156.992	182.418	2	--
JX1.Chr05g02320	26.4698	25.8115	27.0441	53.4357	55.0936	58.3031	68.9212	66.9545	68.8061	110.821	114.2	102.632	2	--
JX1.Chr02g00766	97.0913	98.3881	101.121	205.604	196.029	195.535	203.882	207.5	209.259	217.779	215.348	222.021	2	--
JX1.Chr02g00092	40.6533	39.9854	42.3688	79.5905	85.2749	80.5061	106.191	110.471	110.653	123.505	123.775	123.447	2	--
JX1.Chr03g03708	30.4112	29.4567	31.7033	62.0082	59.7608	59.7906	54.6815	55.8714	53.706	83.36	86.2448	83.1189	2	--
novel.2692	4.637	5.3048	5.2053	18.6683	19.5553	17.9341	28.6945	26.4599	26.8805	20.2584	16.7332	24.0157	2	--
JX1.Chr01g04653	194.079	201.968	204.008	397.59	401.368	398.252	505.959	497.785	496.352	499.526	475.448	530.455	2	--
JX1.Chr02g00483	20.2878	22.0371	20.9425	44.7459	44.1374	45.6583	50.3184	52.5521	53.469	62.468	62.2861	65.3449	2	--
JX1.Chr05g00618	44.1827	46.9505	44.8897	109.722	110.413	110.529	117.685	113.581	115.003	119.879	111.362	138.698	2	--
JX1.Chr02g02049	6.6717	6.0818	6.2206	16.9265	15.1601	17.8643	33.483	33.1381	32.3584	19.0087	20.6228	21.2147	2	--
JX1.Chr04g03267	89.9798	83.0178	84.039	174.359	181.84	175.786	226.562	230.599	225.5	309.656	296.36	330.651	2	--
JX1.Chr06g01708	352.921	317.358	324.352	661.608	641.924	634.934	581.626	627.467	613.359	862.109	911.572	908.53	2	--
JX1.Chr01g00641	58.6944	60.3751	60.0819	132.302	135.935	144.017	140.31	143.398	152.167	182.41	216.19	159.191	2	--
JX1.Chr01g03548	24.6032	21.0395	24.5049	52.8147	55.6566	53.6257	48.0576	50.1098	47.1949	57.2007	64.3249	51.933	2	--
JX1.Chr04g02161	9.4933	9.4438	9.1547	23.9839	24.1729	22.8745	21.5027	19.566	20.1921	25.5411	21.868	27.2679	2	--
JX1.Chr07g02928	24.4048	22.7369	22.5571	46.1395	44.7608	43.8907	47.502	48.5515	47.3571	40.5333	39.0245	39.3285	2	PHD
JX1.Chr01g00127	20.3377	21.1152	21.0508	45.0699	47.2658	42.4598	55.5301	54.3911	52.0765	45.22	42.6838	49.313	2	--
JX1.Chr04g01882	45.209	39.6685	41.108	93.5618	94.8251	88.5519	99.3651	94.151	92.3848	99.0639	95.4199	111.737	2	--
JX1.Chr02g00681	30.2468	28.8065	29.7212	58.2971	57.8198	54.4362	126.606	129.573	133.212	96.6386	96.3831	96.0556	2	--
novel.171	1.9929	1.665	1.8719	5.9974	7.6907	6.5845	9.6611	10.0043	9.3044	7.2288	6.4138	7.2277	2	--
novel.1277	26.9745	31.5463	31.6904	72.4354	72.7003	71.9593	101.886	88.9369	98.9658	105.161	95.6026	120.628	2	--
JX1.Chr03g04138	46.9617	46.909	44.0894	85.5797	85.8724	87.7621	110.226	109.918	108.006	90.3091	92.2097	94.3826	2	--
JX1.Chr03g02055	96.3802	103.3	101.919	205.129	201.329	197.433	257.617	255.138	248.029	275.891	252.445	296.892	2	--
JX1.Chr02g02453	57.8368	63.7779	64.3721	118.003	117.137	116.53	148.712	138.664	142.872	119.299	108.785	111.948	2	--
JX1.Chr04g03151	32.3585	32.7092	32.2893	69.2167	71.4687	68.3446	70.8765	73.8111	76.4603	87.842	89.5216	103.288	2	--
JX1.Chr01g00308	78.5063	71.9573	73.9505	145.953	146.333	150.656	167.969	190.748	186.477	124.685	133.509	105.524	2	--
JX1.Chr01g01823	47.1957	38.1178	39.9364	110.858	96.7102	108.015	118.805	129.418	123.799	155.047	176.119	131.583	2	--
JX1.Chr01g02721	9.8427	8.3175	9.1366	20.1044	20.8942	20.55	41.4159	44.0903	45.8603	33.847	37.1858	30.0496	2	--
novel.740	3.5031	3.5299	3.3453	7.5777	7.456	7.8133	15.6715	16.2647	16.7294	16.9412	15.7688	14.8704	2	--
JX1.Chr03g01205	21.7182	24.7532	24.6891	54.5467	50.7436	53.9375	76.2454	76.1378	73.5309	64.3736	56.7161	69.5511	2	--
JX1.Chr02g01182	50.9131	47.585	49.3602	110.651	105.036	103.109	132.302	126.758	122.892	175.611	183.469	211.083	2	--
JX1.Chr05g00275	223.459	241.2	215.792	486.998	498.707	458.019	760.396	785.246	747.351	1053.89	922.85	1170.02	2	--
JX1.Chr02g03199	21.775	22.276	23.3187	50.0382	45.8847	48.2515	50.4873	47.5104	45.3098	54.6479	47.8692	54.9259	2	--
JX1.Chr03g01665	40.7572	37.5638	42.9849	75.3208	74.0826	78.9391	112.682	115.581	118.452	80.8953	81.7941	68.0625	2	--
JX1.Chr01g00383	5.0344	5.1461	5.6479	11.9717	12.1866	12.6726	11.3171	10.1079	10.782	12.8404	13.3996	13.4019	2	--
JX1.Chr11g00144	5.0932	4.6778	5.2452	11.1715	10.2693	10.9351	13.8699	13.8773	15.0032	20.7689	18.7773	19.4463	2	--
JX1.Chr06g00289	10.3302	10.6557	11.5647	23.2381	23.2619	24.479	26.193	24.7557	22.9576	26.5423	24.4329	29.0609	2	--
JX1.Chr08g00026	23.4918	25.7307	25.5184	49.6867	49.6776	49.1157	85.6585	79.3777	84.8899	100.761	97.6866	108.48	2	TUB
JX1.Chr01g01032	12.7915	13.3652	11.9782	26.0029	25.8753	27.7547	27.029	28.8662	27.5199	39.6669	39.2011	41.4725	2	--
JX1.Chr05g01179	19.0917	20.5736	20.4116	35.0627	38.962	40.9505	45.8149	44.7543	45.9293	79.0384	80.7201	82.4617	2	--
JX1.Chr01g00291	21.1859	23.1576	21.3029	48.8129	47.3507	48.129	98.6736	99.0741	99.3287	107.53	99.0115	126.932	2	--
JX1.Chr04g02688	29.8752	28.8631	31.1149	58.3636	57.6991	57.4143	115.356	100.996	110.421	94.5123	90.1615	104.243	2	--
JX1.Chr09g00587	2.3622	2.6113	2.6549	6.0097	7.3546	7.3787	10.3111	10.1001	10.7314	13.8931	11.14	15.4855	2	--
JX1.Chr05g01758	11.5958	10.9147	9.3938	23.7766	22.5349	21.804	24.3487	22.6892	22.0179	32.5282	30.1192	34.2128	2	--
JX1.Chr04g01386	3.9527	4.8159	4.2958	8.9478	8.8502	9.5567	14.3067	14.4743	12.7164	13.8855	12.8133	13.0158	2	--
JX1.Chr11g02138	4.8911	4.6776	4.6911	11.039	10.9044	10.1473	21.6852	20.0597	21.1577	11.8393	10.5771	12.6024	2	--
JX1.Chr04g01822	89.8209	83.9849	83.6696	162.259	168.767	178.562	197.317	189.768	206.181	244.329	231.896	257.609	2	--
JX1.Chr01g01915	53.152	48.7787	47.2985	101.098	102.224	100.186	98.3322	103.14	93.5801	134.861	121.716	131.503	2	--
JX1.Chr02g03809	8.8312	6.879	6.9482	20.671	19.4647	23.255	20.946	20.3744	22.1198	26.7633	36.0972	26.0011	2	--
JX1.Chr03g01983	5.6138	9.4689	10.5032	31.7766	26.8601	30.2547	50.2935	52.2296	55.4766	43.1306	40.3631	40.5046	2	--
JX1.Chr07g00472	140.222	135.188	126.428	247.105	255.493	260.255	306.792	351.468	345.728	335.043	372.586	272.572	2	--
JX1.Chr02g02846	11.3497	9.084	9.5976	26.8115	25.8886	27.1252	23.0194	32.6908	27.9187	29.3957	32.9298	23.2141	2	AP2/ERF-ERF
JX1.Chr12g01458	14.4339	13.4615	13.9757	25.7337	25.7991	27.25	26.9681	25.7433	27.7343	37.7428	40.8479	34.2852	2	--
novel.2491	1.3395	1.2279	1.0194	5.4021	5.0477	4.6238	7.016	6.906	6.6184	5.0064	6.1885	5.9041	2	--
JX1.Chr05g02381	28.3907	25.8339	27.9528	51.0025	51.1668	54.5352	69.9243	76.8697	78.7127	99.0505	100.164	74.4361	2	--
JX1.Chr02g03107	10.5723	10.1436	11.9376	23.6245	22.4828	21.3984	23.1597	19.2483	21.6835	29.3948	26.1789	31.1063	2	--
JX1.Chr10g01800	4.6871	4.331	4.4335	10.2903	11.2953	10.4155	13.1321	13.9233	14.3176	18.3196	18.6934	13.703	2	--
JX1.Contig6g00010	12.4457	10.7292	12.9317	26.1839	23.4336	23.7385	39.1473	38.9566	39.0978	50.0918	52.2312	54.1567	2	--
JX1.Chr02g01972	23.5973	21.2656	20.2564	42.1303	40.1556	42.4202	42.9765	49.5653	47.1753	43.1563	47.1983	36.7412	2	--
JX1.Chr04g00185	14.6537	15.8925	15.5113	34.5366	35.1307	30.3885	33.2588	33.8436	32.0391	39.4278	37.0703	42.8872	2	--
JX1.Chr09g01501	21.8112	20.5177	19.1892	42.6224	46.6911	45.4552	47.0047	51.2969	55.1702	74.1804	85.6055	59.9679	2	C2C2-Dof
JX1.Chr06g00329	6.0932	5.2097	5.1373	14.6194	13.1322	14.9833	13.7869	18.0681	17.8639	18.133	20.4156	14.0925	2	--
JX1.Chr01g04224	136.982	111.484	113.457	238.874	235.701	232.439	404.297	453.925	446.511	321.586	375.759	271.892	2	--
novel.957	9.1943	10.0212	10.9446	19.101	18.094	19.3994	23.7311	22.0638	21.7944	20.9978	17.8321	21.4269	2	--
JX1.Chr08g01696	15.2985	14.3356	13.9735	30.5307	33.8833	32.3328	35.1429	34.1135	33.6775	45.5054	40.7869	55.5423	2	--
JX1.Chr08g02135	7.1214	9.0477	8.518	15.2931	16.3463	16.415	16.1278	14.7477	15.5302	21.1952	18.6489	20.2578	2	--
novel.1889	0.7942	0.7068	0.8914	2.0458	2.2332	2.0841	4.8506	4.4938	4.8122	3.2465	3.3594	4.0811	2	--
novel.2104	3.882	3.8023	4.8566	11.2173	9.8454	10.1151	14.7719	13.1728	12.9102	9.3914	9.2352	12.8291	2	--
JX1.Chr01g04947	1.267	1.2865	1.2053	3.6204	3.3014	2.8151	3.4173	3.2303	3.3368	2.8535	2.9176	2.9918	2	--
JX1.Chr12g00111	4.0268	5.1136	4.7604	10.7158	12.2987	11.1387	14.5427	15.7019	13.4779	7.3778	8.5478	10.1145	2	--
JX1.Chr03g03095	7.0757	7.7835	7.5102	17.0675	15.8219	16.9935	26.5125	26.4548	25.8681	14.2069	17.0738	17.3065	2	--
novel.2681	1.0606	1.0137	1.009	2.2421	2.1313	2.4253	3.6056	3.751	3.5819	3.0436	3.2299	3.3804	2	--
JX1.Chr01g04178	14.0345	17.376	15.1894	33.7104	30.5305	31.7029	45.5699	48.9653	47.6836	37.8732	37.2807	45.4391	2	--
novel.2770	6.1128	6.3812	6.112	16.7489	16.3221	15.4899	28.6014	24.5189	27.2287	29.5309	29.927	39.3754	2	--
JX1.Chr03g03291	4.9084	5.3194	5.9494	9.5314	10.6457	11.027	14.4707	14.9475	13.771	10.6226	9.5572	10.9322	2	--
JX1.Chr06g02692	6.9247	5.0918	5.8127	14.1879	14.6759	16.0047	15.7078	20.0684	20.9191	16.009	21.9578	15.3022	2	--
JX1.Chr08g01340	35.6765	35.2053	35.0634	74.0588	60.6468	67.6392	64.7608	63.9142	67.8199	70.922	80.8955	65.2479	2	--
JX1.Chr08g01113	13.1427	13.2182	13.1729	27.0008	29.3349	28.471	28.5358	34.4449	35.3367	37.4269	47.1965	31.219	2	--
JX1.Chr11g00297	7.1154	6.9635	7.236	16.7702	18.0145	16.3864	27.4311	26.2518	25.7741	29.3461	24.6307	35.6121	2	--
JX1.Chr05g02216	18.0843	20.8149	22.9832	40.61	45.6774	40.0651	45.8663	49.2901	49.3056	49.2375	43.0065	54.5741	2	--
novel.2099	4.2732	3.5212	4.2546	7.8838	7.5486	8.5456	7.036	8.4429	7.9193	7.9953	9.2452	7.1609	2	--
JX1.Chr02g00340	11.2276	10.4865	10.1774	21.9214	19.3748	19.9795	28.0132	31.966	28.9911	45.7919	46.0416	49.1891	2	--
JX1.Chr08g01805	18.6535	16.8064	17.5767	42.6118	37.9116	36.232	56.8997	56.8162	57.0221	51.5708	55.5122	58.17	2	--
JX1.Chr05g02781	2.1064	1.4579	1.3959	4.0692	3.788	4.1516	4.349	4.9543	4.696	7.2241	7.2013	6.2964	2	--
novel.2752	6.4247	7.702	7.9812	15.6235	14.0441	14.6989	16.644	13.2932	16.7813	14.338	11.4465	14.729	2	--
JX1.Chr10g01873	2.4265	2.5971	2.0589	7.3084	7.4142	7.7619	8.2218	6.7117	8.7263	7.272	9.1438	6.1428	2	--
JX1.Chr05g00802	23.0378	17.4774	19.4815	36.723	39.355	39.7352	33.1217	39.2133	38.4281	57.9547	64.5017	52.1071	2	--
JX1.Chr01g01284	4.7389	5.2664	4.5777	9.5691	10.0019	8.693	10.2774	10.7822	9.9278	10.4307	7.6437	10.1859	2	--
novel.1145	3.7142	3.6388	3.9751	7.9147	7.9984	8.279	6.4533	8.234	7.7558	8.4957	10.2094	7.7198	2	--
JX1.Chr03g00203	11.9735	13.3871	14.1918	24.8949	25.6816	25.15	18.7088	22.8847	25.1441	31.4248	33.4848	26.8057	2	--
JX1.Chr05g01360	19.7409	17.6439	21.4211	42.2306	46.6258	51.3371	50.9856	54.8841	59.4032	35.9315	46.927	29.1342	2	--
JX1.Chr07g02454	24.8303	31.6685	34.1206	62.8912	62.32	70.6044	78.178	78.9582	74.204	91.6115	83.3274	116.038	2	--
novel.2308	3.0483	3.21	2.7513	8.3786	6.0565	6.8005	15.3473	14.938	15.6916	12.3025	11.0047	14.909	2	--
JX1.Chr04g03282	37.8459	30.9924	33.0038	69.7066	69.0398	73.4871	127.711	157.624	163.686	160.315	206.368	117.749	2	--
JX1.Chr01g00732	3.2865	3.8324	2.9253	6.1527	6.5218	6.4689	7.9089	7.8246	8.0999	7.2929	6.2353	7.6938	2	--
JX1.Chr02g01849	12.7663	15.0664	12.7081	27.5473	31.037	28.9467	50.8907	40.3128	48.3532	55.8268	49.0926	66.3468	2	--
JX1.Chr08g00925	2.4367	2.3272	2.4439	5.5732	4.7508	5.4293	7.1366	6.063	5.9086	8.6839	6.8474	9.0544	2	SNF2
novel.1741	0.845	0.7212	0.7207	1.8864	1.6655	2.0784	1.5012	1.9654	1.8195	1.7606	1.852	1.7889	2	FAR1
JX1.Chr06g03003	4.2169	4.3851	3.9804	7.6924	9.2485	7.5546	12.6452	12.4904	13.6892	14.2428	14.5366	11.7728	2	--
JX1.Chr02g03060	6.047	5.3116	5.0229	10.9679	11.1207	11.7787	9.8812	11.1786	13.1679	16.5858	18.8756	14.0659	2	--
novel.1101	6.0004	4.1979	5.6368	11.0849	9.9502	10.6919	10.8223	11.8836	11.4285	9.6967	11.531	7.8058	2	--
JX1.Chr02g00166	8.0242	6.9577	6.9452	14.2607	16.6283	16.9589	21.9407	24.0801	26.1506	31.5207	37.7572	20.9541	2	--
JX1.Chr12g00214	5.8027	3.5627	3.9798	14.0359	12.1707	12.2639	20.3942	18.205	24.0988	20.1754	24.681	20.8188	2	--
JX1.Chr12g02216	20.4999	22.5505	18.7521	41.3386	43.467	42.8258	78.1293	89.6779	88.5304	66.6016	77.2102	50.517	2	--
JX1.Chr05g00824	20.6824	27.6266	31.341	49.86	47.2898	54.1712	44.5258	43.1238	48.6254	57.7938	54.1595	53.3731	2	--
JX1.Chr06g02989	5.8509	4.9638	4.0018	11.4048	10.201	10.8705	14.2512	13.5199	15.756	10.6723	14.1136	8.9698	2	--
JX1.Chr07g00090	10.9749	9.8045	10.504	27.8139	29.4872	28.0448	29.8137	33.5718	35.0908	25.938	35.7313	14.2927	2	--
JX1.Chr01g01157	7.6552	6.9005	7.3838	16.0237	15.1264	15.5049	13.0554	15.9508	13.6507	23.5788	22.7592	19.3318	2	--
JX1.Chr07g01950	1.7016	1.6758	1.8193	3.3024	3.8496	3.8361	3.2981	3.4867	3.3859	4.8055	6.3533	4.2478	2	--
JX1.Chr12g00171	1.7935	1.7223	1.2187	4.8342	4.1947	4.3018	4.5467	4.6681	4.3527	4.0078	6.0937	3.2266	2	GRAS
JX1.Chr10g01053	6.2094	5.0183	5.4551	10.7932	9.779	11.0477	12.5952	14.148	12.6092	9.1966	11.9001	8.4284	2	C2C2-Dof
JX1.Chr03g01957	2.212	1.6781	2.4671	6.2334	7.848	4.9167	7.3355	8.6044	7.9234	5.8918	6.3808	5.5234	2	--
JX1.Chr09g00678	5.3431	4.4669	4.812	11.1148	12.3073	11.1419	12.6629	17.1503	17.0461	9.9409	11.861	13.9626	2	--
JX1.Chr08g00553	3.6031	3.1644	3.2066	6.9388	7.0129	7.4	16.9914	20.4106	20.5185	13.5756	18.2308	10.9095	2	--
novel.981	11.6063	9.2359	8.6922	21.3601	23.2123	19.3104	16.2213	21.1082	19.1671	22.1516	28.3541	26.3372	2	--
JX1.Chr02g02168	27.917	23.9657	23.8592	44.3094	52.2597	47.7046	42.4618	47.1976	51.3898	50.6887	62.7462	35.8919	2	--
JX1.Chr10g01045	49.0618	41.1258	47.0108	80.735	89.8865	92.1001	73.9272	85.0377	84.1069	113.435	145.669	83.1753	2	--
JX1.Chr04g00395	1.4885	1.3367	1.5606	3.0306	3.1256	3.82	4.6431	4.4514	4.5739	5.1472	4.7586	5.3799	2	--
novel.3045	0.888	0.5459	0.5467	1.9127	2.2893	1.9044	2.2652	2.1263	2.4693	1.6921	1.778	2.3642	2	--
JX1.Chr09g01578	1.6769	0.9649	1.4971	3.3679	3.1788	4.1711	4.2312	4.4405	3.9748	5.432	5.5013	3.513	2	--
JX1.Chr03g03375	3.2438	3.8596	4.4715	9.0636	7.6524	8.8145	15.8029	13.4731	14.6037	17.1555	15.9625	18.8628	2	--
JX1.Chr10g00346	3.7893	4.2713	4.495	7.6462	8.4383	8.2558	9.1589	11.1532	11.0298	9.4421	9.0932	7.5854	2	--
JX1.Chr10g01074	11.0144	13.6796	10.8164	22.0601	27.0797	24.9682	20.7463	25.8256	27.9926	29.8801	30.1602	28.1062	2	--
JX1.Chr01g04059	0.6811	0.5222	0.5498	1.5771	1.6517	1.5485	1.9495	2.0402	2.2885	1.0543	1.6927	1.4621	2	--
JX1.Chr01g01619	1.2513	1.3225	1.6106	3.177	3.6465	3.7855	3.2867	4.965	5.2407	3.6988	4.0045	2.5879	2	NAC
JX1.Chr02g00530	5.954	6.5496	4.8551	15.0758	10.9126	14.4712	16.7255	17.1131	20.1534	16.6376	15.2774	21.9595	2	--
JX1.Chr11g00447	2.742	2.5797	2.9518	4.4418	5.8203	5.7569	9.0461	9.1889	9.6854	10.3834	11.3625	10.7059	2	--
JX1.Chr07g00512	3.7785	2.7144	3.0811	8.3479	6.8567	7.4154	8.3431	10.941	8.5505	8.2623	7.526	6.3731	2	--
JX1.Chr10g00158	2.749	3.8198	4.1293	11.517	8.6381	10.8555	15.1571	16.6583	11.9901	13.6999	12.8157	16.5131	2	--
novel.1345	8.3237	6.9339	7.7649	14.5379	15.244	14.9446	16.7583	19.3605	18.7233	23.3083	30.4219	17.0471	2	--
JX1.Chr03g03410	0.9564	1.1572	1.2282	2.5122	3.0674	2.476	3.6338	3.2254	3.0976	3.0383	3.7845	2.3524	2	--
novel.2903	2.9948	2.2147	2.1069	5.1016	4.4116	4.654	5.208	4.5073	4.4942	4.8286	4.3345	4.972	2	--
JX1.Chr02g03246	3.3887	2.705	2.5961	5.7926	6.552	4.9753	7.3903	9.2769	8.2954	4.8944	4.4271	3.517	2	--
JX1.Chr03g01468	13.8515	12.1493	11.8422	24.2858	26.1212	24.8898	29.0275	37.0433	36.9638	24.4035	32.3793	17.3866	2	--
JX1.Chr03g03292	17.1972	9.7849	14.1037	30.2102	25.8624	31.9592	39.5481	41.3791	38.0682	42.8515	48.3113	56.1671	2	--
JX1.Chr03g02418	11.3697	9.9666	11.1544	22.0601	22.1151	30.6001	32.7974	36.3624	32.5544	19.9201	19.9611	11.7459	2	--
JX1.Chr01g03537	3.6408	2.9068	2.5139	6.1077	6.5641	6.2053	10.4376	11.4047	12.2685	11.7057	14.0148	12.156	2	--
novel.1895	0.7492	0.3767	0.6516	1.6584	1.4683	1.9905	1.691	1.643	2.1486	1.8934	1.2815	1.8027	2	--
JX1.Chr12g00946	10.8736	16.1338	14.9152	30.3273	26.0185	25.6532	28.7708	28.5263	29.9578	33.7106	23.7467	31.8464	2	--
JX1.Chr01g01849	1.3635	1.5731	1.2972	2.5414	3.7598	3.1278	4.4264	5.0667	4.3863	4.4749	5.0188	3.9789	2	--
JX1.Chr11g00243	1.7245	1.7219	1.8677	3.0973	3.37	4.2894	7.7911	7.5901	7.9272	8.1643	9.2692	6.3064	2	GRAS
novel.1061	0.545	0.5995	0.6805	1.5546	1.6876	1.8718	2.1938	2.377	2.9024	1.443	1.5086	1.2602	2	--
novel.2809	0.3756	0.6885	0.7542	1.5943	2.1202	1.8961	2.2215	2.0867	1.8021	2.1315	1.7454	1.7736	2	--
JX1.Chr01g03107	1.5594	1.7154	1.5453	3.9997	3.8791	4.257	6.0814	6.8763	7.1287	6.8808	7.2473	5.0631	2	--
novel.5	2.5114	3.3044	2.7172	5.7491	6.1302	5.6721	6.4273	7.7886	7.0122	10.2458	10.0161	7.0544	2	--
novel.2416	0.7894	0.5789	1.0014	3.0722	2.5627	3.1515	3.6153	2.5503	3.6857	3.0599	2.9495	3.1069	2	--
JX1.Chr11g01886	0.8692	0.8541	0.6395	1.599	1.7371	1.7268	2.3286	1.6982	1.6503	2.9455	2.5188	3.4299	2	--
novel.1571	1.8595	2.2281	1.6742	3.8765	4.2179	4.2106	4.7045	4.4409	4.8833	3.8473	5.6917	3.3715	2	--
novel.2673	2.3243	2.7663	2.2112	4.691	4.6464	4.6707	7.2961	6.6469	8.272	5.839	5.75	6.8979	2	--
JX1.Chr10g00396	5.6138	6.1754	5.6967	16.0869	14.9751	14.8307	16.2289	17.4099	25.5542	12.3563	16.268	8.9847	2	--
novel.2022	2.2521	3.2313	3.2137	5.5078	5.7214	5.4839	8.8702	7.7433	8.6285	6.6485	5.4607	5.1252	2	--
JX1.Chr06g02987	2.3981	2.2055	2.3936	5.6744	5.7428	6.1068	8.6755	8.8695	9.4523	6.4162	7.8348	2.8777	2	--
novel.656	0.5661	0.8031	0.8079	1.5654	1.4572	1.4484	2.0597	2.4257	2.4171	2.6544	2.0772	2.7441	2	--
JX1.Chr05g00100	1.7845	1.7773	1.56	3.1992	3.5226	4.1791	3.7893	4.4029	5.1507	7.0903	9.1371	4.859	2	--
novel.2342	0.5362	0.4163	0.9001	1.5063	1.7227	1.7664	2.8706	2.4208	2.6136	2.5148	3.5954	2.7058	2	--
JX1.Chr03g00618	10.9961	14.8018	11.1492	22.8804	23.7087	30.1201	28.4506	33.4848	36.9836	27.3998	25.3941	14.5771	2	--
novel.3001	0.3302	0.4238	0.4189	1.694	1.5381	1.1632	2.363	2.9443	2.8265	2.4	2.1667	1.7328	2	--
JX1.Chr09g02153	0.2168	0.2602	0.2813	1.0251	0.7762	0.6665	0.9986	1.0545	1.4494	1.3261	0.7598	0.7292	2	--
novel.163	0.6394	0.4329	0.3275	1.1485	1.6245	1.7672	1.3938	1.4873	1.4352	1.3482	1.775	1.626	2	--
JX1.Chr02g00662	2.8339	2.5236	2.1825	6.1586	6.5139	5.9893	8.3431	8.9456	8.0329	11.4328	12.7278	9.0286	2	--
JX1.Chr03g00595	4.8178	8.7561	12.5544	20.8979	19.1579	18.3724	22.3036	22.6556	24.2046	21.922	18.3823	24.4017	2	--
novel.2771	0.4199	0.21	0.69	1.418	1.4546	1.2505	1.6716	1.1986	1.7376	1.617	1.221	1.5023	2	--
JX1.Chr12g00336	0.3673	0.2741	0.4742	1.058	0.933	0.6514	1.1263	0.9915	0.7961	1.0785	1.108	0.9188	2	GRAS
JX1.Chr07g00869	0.3494	0.4484	0.6648	1.2361	1.5164	1.1385	1.7502	2.3365	2.0391	2.6119	2.0537	1.7876	2	--
novel.555	0.5563	0.7649	0.7277	1.4391	1.9874	1.7635	1.5524	2.1834	1.7449	2.2958	1.7109	1.3957	2	--
novel.1292	0.9792	2.0908	1.8082	4.2791	3.2924	3.8345	6.2811	5.4927	4.6386	3.5162	3.6846	4.7149	2	--
JX1.Chr03g01297	1.3201	0.9936	1.1897	2.4334	1.9857	2.9001	2.5653	2.1412	2.7572	3.0729	3.0485	2.3515	2	C2C2-Dof
novel.540	0.3159	0.2527	0.3552	0.7925	0.985	1.0926	1.1098	1.4696	1.1397	1.4313	0.9422	1.4694	2	--
JX1.Chr04g01387	0.2793	0.5569	0.3819	0.704	0.9756	0.9961	1.6788	2.0301	1.9152	1.8268	1.8325	1.7862	2	--
novel.2741	0.1358	0.2894	0.2341	0.5585	0.4851	0.3946	0.7215	0.7205	0.842	0.4864	0.4455	0.4275	2	--
novel.1736	0.3637	0.5002	0.346	1.7372	1.6172	1.8258	2.6549	1.6921	2.6535	2.3792	2.4612	1.5031	2	--
JX1.Chr05g02757	0.956	0.7572	0.8186	1.7452	2.5017	1.3336	2.1672	1.4676	1.6068	2.3584	2.5875	1.7609	2	--
JX1.Chr03g00273	0.3821	0.2522	0.2908	0.8921	0.8412	0.8613	1.356	1.1849	1.7243	1.3011	1.8592	1.243	2	--
JX1.Chr01g02245	15.7084	14.1637	13.5965	30.2005	26.4959	25.9878	31.1782	33.5419	39.6748	29.9979	35.7984	16.0127	2	--
novel.1126	0.9037	0.9941	0.8818	1.5248	1.8249	2.3752	2.2285	1.7247	2.5153	3.551	2.4516	3.1371	2	--
JX1.Chr08g01799	0.5614	0.2316	0.267	1.0427	1.6045	1.4831	2.2897	1.9586	2.2114	2.1857	2.4747	1.8779	2	--
JX1.Chr07g01606	0.524	0.4511	0.4118	0.8947	1.0419	1.2038	1.0173	1.2453	1.0903	1.0219	1.4762	1.2553	2	--
JX1.Chr05g02842	1.4447	2.9515	2.1598	7.6667	6.5542	8.2878	6.7345	12.2413	10.8403	11.8284	6.4323	4.2237	2	--
JX1.Chr12g02022	0.5916	0.6732	0.621	1.0609	1.2179	1.5089	1.2787	1.6132	1.7143	1.7536	1.673	1.3487	2	--
JX1.Chr12g00398	1.1007	0.7063	1.4835	2.5312	2.68	3.3927	3.8595	3.6271	4.3896	3.9999	4.0625	3.5378	2	--
novel.21	0.3628	0.3361	0.1272	0.608	0.7034	0.8878	1.0657	0.7994	1.0921	1.0467	0.7204	0.9469	2	--
novel.2272	2.1264	1.2475	2.023	5.4165	5.7624	5.2432	7.6689	7.5838	4.4675	4.9454	3.9531	7.6992	2	--
JX1.Chr08g00131	0.1359	0.1682	0.2425	0.7394	0.518	0.5207	0.7149	0.909	0.8131	0.9314	1.3517	0.5216	2	--
novel.3029	0.564	0.7283	0.6998	1.4835	1.3394	1.4252	2.0003	2.0818	2.118	1.3442	2.3329	1.4283	2	--
JX1.Chr12g00020	3.2747	3.0877	2.4478	7.9442	10.9936	7.1682	7.2307	9.521	12.0126	7.577	12.0859	5.5234	2	--
JX1.Chr01g02169	0.9569	1.0526	0.7283	2.1666	1.8638	1.6179	1.9172	2.1144	1.8615	2.5036	2.0405	2.9374	2	--
JX1.Chr01g04620	3.4231	3.2006	4.0706	6.8119	5.7613	8.1388	8.3035	8.9571	10.3879	10.6618	12.9843	7.5441	2	--
JX1.Chr03g02498	2.0733	1.9298	1.6689	5.0779	5.0646	4.7189	7.9428	5.5642	8.7489	4.57	7.4556	6.5276	2	--
JX1.Contig3g00080	0.2668	0.3913	0.3046	0.7363	0.5875	0.7519	1.726	1.8618	1.8478	1.3297	1.6777	1.1201	2	--
novel.3099	0.6172	0.5609	0.5616	0.8259	1.2953	1.5313	2.0277	2.4966	2.1298	1.5713	2.0468	1.6897	2	--
JX1.Chr09g01355	1.1733	0.7943	0.9445	2.299	2.121	1.6214	2.8287	2.5191	1.9489	2.024	2.1096	1.776	2	--
JX1.Chr02g03915	1.8518	2.4659	3.1524	4.0341	4.2093	6.3855	10.8795	10.6545	10.8068	12.3855	11.5903	13.7317	2	--
JX1.Chr07g01568	1.9138	1.9883	2.023	2.9339	5.1322	4.6065	5.4778	5.5642	4.8398	3.0467	2.7904	3.0964	2	--
JX1.Chr04g01339	0.3335	0.2751	0.3701	0.9144	0.6001	0.8223	1.6466	1.9069	1.6867	1.4196	1.3676	1.0062	2	GRAS
JX1.Chr07g00028	1.7327	2.2872	1.3187	4.3215	3.0813	3.3873	7.067	8.5639	9.3027	7.7713	8.3841	6.2734	2	--
novel.2783	0.3776	0.3323	0.2515	1.0019	0.8634	0.6784	1.9779	1.537	1.7189	1.4114	1.1149	1.3672	2	--
JX1.Chr11g01269	1.25	1.4376	0.7568	3.2565	2.3818	2.2216	2.5371	2.8414	3.2496	2.7609	2.8893	1.297	2	--
novel.93	0.2363	0.2228	0.4497	0.645	1.2009	0.7849	1.0727	1.8455	1.064	1.0096	1.0246	1.3022	2	--
novel.261	0.4533	0.2493	0.4852	1.0826	0.9358	1.2575	1.8977	2.1089	2.1826	2.3298	1.7661	1.8287	2	--
novel.2862	1.7761	3.7926	3.1805	6.5421	5.4411	4.6369	9.0608	7.0471	6.8288	8.5908	9.254	8.2234	2	--
novel.1615	0.4993	1.0984	0.7916	2.4727	2.7481	2.462	4.287	4.4514	5.4387	3.11	3.1392	3.7987	2	--
JX1.Chr08g00869	1.1287	1.0256	0.887	1.7708	2.1817	2.1261	2.0226	2.6822	2.4056	1.8341	2.9782	2.6265	2	--
novel.724	0.8452	0.8609	0.953	1.4618	1.2327	2.2825	2.9837	3.3493	3.7268	2.028	2.0026	1.503	2	--
JX1.Chr09g01758	0.3309	0.273	0.1312	0.6731	0.7705	0.4371	1.3022	1.1865	0.9655	0.9275	1.3342	1.3022	2	--
novel.545	0.3419	0.1505	0.2169	0.4355	0.4054	0.8913	1.0962	1.193	1.623	0.8804	1.1031	1.0048	2	--
novel.459	0.9616	0.7555	1.0455	2.114	1.8322	1.5242	2.4771	2.3165	2.4852	1.3692	1.8589	1.6759	2	--
JX1.Chr03g00307	2.8476	2.6849	1.548	3.5619	6.7176	4.2988	5.6763	8.1609	5.6977	8.3626	8.6745	4.1625	2	--
novel.1679	0.8489	0.5603	0.7268	1.3514	2.0487	1.5249	1.6765	2.0731	2.6751	2.3267	2.5063	2.1381	2	--
JX1.Chr08g01728	1.7256	2.4043	3.3926	4.6395	4.9683	4.8625	8.3963	7.0906	7.7876	8.456	6.2269	11.6805	2	--
JX1.Chr05g01862	0.6393	0.4475	0.387	0.8943	0.9966	0.9519	0.8234	1.1489	1.0174	0.9774	1.692	1.0978	2	--
JX1.Chr10g01148	4.3487	1.3047	2.2566	7.133	4.5196	5.2221	7.2986	6.8965	7.6136	12.0674	11.3483	6.6903	2	--
JX1.Chr02g03319	0.7061	0.6797	0.8397	2.1547	1.3455	1.4924	2.2738	1.7451	2.1635	1.5396	2.389	1.5285	2	--
JX1.Chr09g00290	2.1592	2.672	3.2523	4.9651	3.6569	6.845	8.1886	6.173	5.4603	4.5955	3.3941	7.0812	2	--
novel.212	0.791	0.937	0.8682	1.4852	1.4684	2.5718	1.9853	1.2737	2.3435	1.7435	1.3473	2.7298	2	--
JX1.Chr05g01633	0.6004	1.1558	1.2852	1.6727	1.6207	2.5379	2.2556	3.1422	2.8031	2.8051	3.5701	3.19	2	--
novel.506	0.4867	0.589	0.4631	1.0332	0.9274	1.0802	2.3406	2.2643	2.3861	2.4864	1.5569	2.1455	2	--
novel.2064	0.445	0.5506	1.0582	0.9445	1.4837	1.5869	1.6238	1.4877	1.4282	1.4552	1.5966	1.7949	2	--
JX1.Chr06g00347	0.5671	0.6238	1.2138	1.8055	2.1609	1.7977	3.5301	4.1217	3.3093	4.2389	3.6043	4.3517	2	--
JX1.Chr03g01326	1.4825	0.8698	1.5984	2.9371	3.2642	2.2977	2.8006	3.5632	4.2683	3.4478	5.1878	1.6337	2	--
novel.2951	0.3389	0.7921	0.5641	0.8542	1.3451	1.1638	1.6004	1.7241	1.1371	1.4249	1.7022	2.5339	2	--
JX1.Chr02g03581	1.6511	2.2704	1.9635	6.3524	3.9325	3.0534	3.0128	6.4807	7.9495	5.1428	6.7708	2.5992	2	--
JX1.Chr07g00361	0.6069	0.0835	0.6495	1.1272	0.7709	1.1223	2.0194	2.0292	1.8595	1.9848	2.6132	1.4331	2	Tify
novel.1442	0.199	0.4378	0.3029	0.887	0.5561	0.5467	0.8885	1.3884	1.2077	1.0412	0.6854	1.4409	2	--
JX1.Chr03g01334	0.2409	0.265	0.4011	0.5754	0.6121	0.6365	0.8793	1.1208	1.2655	1.1257	1.8772	1.8016	2	--
JX1.Chr03g00314	13.2948	12.7485	13.0974	20.7836	21.5078	21.4535	54.9271	54.2465	54.2272	48.3856	47.71	50.1388	2	--
JX1.Chr04g03162	659.983	643.652	636.985	981.335	976.962	969.745	1965.63	2007.02	2066.34	1708.74	1730.95	1595.86	2	--
JX1.Chr06g00080	26.8725	26.199	26.5492	35.2133	35.1415	36.9914	92.1885	91.4432	93.2842	104.791	97.0693	100.082	2	--
JX1.Chr08g01809	8.8576	8.8675	9.0464	16.5731	15.9267	15.6851	43.8629	39.4782	39.2268	34.8956	32.1163	36.6926	2	--
JX1.Chr01g03648	32.7785	34.5772	35.0533	32.7132	31.1236	31.9762	119.544	115.508	114.849	123.918	126.024	125.442	2	--
JX1.Chr01g04770	20.2749	21.4759	19.4789	22.2099	22.8892	22.9082	79.6882	79.1022	79.3303	60.3558	54.9211	61.1712	2	--
JX1.Chr06g02621	83.2535	84.2612	85.2171	144.553	143.805	138.975	271.373	277.639	270.853	202.774	200.046	212.042	2	--
JX1.Chr06g02770	62.4547	58.2793	62.2295	106.816	104.111	104.92	210.16	203.336	202.256	248.204	235.206	253.234	2	--
JX1.Chr06g01049	15.566	16.046	15.9669	16.6539	18.7842	18.4124	56.1273	55.929	54.1829	58.3837	54.8031	50.3525	2	NF-X1
JX1.Chr04g02215	36.9425	38.347	38.573	45.7237	47.7087	45.1237	123.793	126.867	120.119	96.6998	88.6969	91.1532	2	--
JX1.Chr01g04115	112.993	109.784	106.1	171.494	169.678	178.331	322.864	353.13	337.628	396.879	405.32	387.543	2	--
JX1.Chr03g01391	117.23	114.474	113.881	113.167	122.254	118.829	353.513	372.722	365.958	316.144	296.455	307.324	2	--
JX1.Chr02g03459	52.996	49.6179	53.4393	68.8814	70.3343	68.6198	209.906	196.47	190.336	208.259	201.174	226.458	2	--
JX1.Chr04g02311	510.89	474.571	491.083	677.956	687.888	691.867	1476.16	1496.68	1542.9	1610.21	1693.19	1712.5	2	--
JX1.Chr02g01108	81.8253	82.7949	78.7496	59.4256	57.0201	58.5872	234.415	246.872	240.795	226.762	232.011	219.29	2	--
JX1.Chr03g02800	11.5551	11.2958	11.2375	19.9597	21.1256	22.1225	46.3166	43.7151	44.6106	38.9341	36.3729	40.3205	2	--
JX1.Chr11g02412	69.8797	73.1109	71.0998	71.9896	71.682	72.7608	221.029	219.705	225.173	167.647	166.631	177.65	2	--
JX1.Chr07g00345	107.972	107.931	104.023	137.666	144.799	134.597	369.435	360.892	350.15	355.731	348.33	389.433	2	--
JX1.Chr09g01361	41.8583	38.611	40.0287	48.0409	45.0361	48.4662	120.933	134.726	124.813	129.358	128.268	125.504	2	--
JX1.Chr03g02161	41.8839	40.7574	42.214	39.2458	40.4917	40.5975	120.847	120.44	126.603	128.723	131.619	131.811	2	--
JX1.Chr04g01484	22.0173	19.8838	20.2261	21.6774	20.7608	17.9441	67.4693	73.2974	69.52	71.3801	76.2789	70.8243	2	--
JX1.Chr04g01359	58.5697	55.4735	54.4119	81.5454	83.1614	83.0633	176.977	195.4	194.411	119.269	125.617	95.1141	2	--
JX1.Chr10g01703	75.4199	73.2064	71.8288	58.0784	56.4449	60.8192	210.913	223.468	241.776	159.859	169.001	140.592	2	--
JX1.Chr08g01983	142.286	145.383	148.276	202.124	203.153	203.999	430.298	408.98	414.456	535.741	498.556	555.256	2	--
JX1.Chr02g02376	229.36	198.841	196.811	240.118	227.796	219.44	642.393	710.601	673.891	709.13	779.51	766.519	2	--
JX1.Chr10g01936	19.5992	21.1997	19.0347	36.9559	34.8754	38.0497	70.1285	76.1365	79.0389	70.1455	72.0826	55.9099	2	--
JX1.Chr02g03979	126.507	134.655	132.173	194.429	199.414	192.447	432.242	415.27	417.461	510.275	464.387	561.608	2	--
JX1.Chr02g03788	25.342	29.5598	28.981	43.1328	43.0902	43.227	94.1246	96.4608	102.788	99.6087	99.3931	105.546	2	--
JX1.Chr02g02536	334.332	341.723	331.028	263.246	266.47	259.894	1074.06	1056.76	1050.42	852.16	838.599	990.54	2	--
JX1.Chr03g04155	12.1549	13.3708	11.8018	22.7862	22.7088	21.275	49.3165	52.3656	57.7231	41.0594	49.6044	38.3019	2	--
JX1.Chr01g00307	36.1567	30.0918	33.492	53.926	54.3285	52.4857	104.212	115.58	108.336	105.624	104.491	90.1337	2	MYB
JX1.Chr01g05126	34.3356	38.7755	34.7761	51.0943	50.5803	50.8729	116.756	115.733	111.504	125.651	115.318	131.019	2	--
JX1.Chr08g02134	48.2186	45.3448	44.8993	62.6666	60.2315	61.8653	126.795	127.823	129.315	135.487	142.088	118.2	2	--
JX1.Chr07g02706	4.3118	3.6271	3.9813	6.6849	6.9269	8.1301	19.9642	21.9754	21.2655	15.01	13.6599	12.3444	2	--
JX1.Chr05g02859	77.0793	78.7331	79.8286	66.7288	65.1906	63.2449	213.227	208.667	218.603	243.142	240.952	257.537	2	--
JX1.Chr08g01190	26.9095	24.807	25.5999	41.3758	39.9214	43.5626	77.7659	82.2598	79.851	45.3325	40.9259	44.6904	2	--
JX1.Chr03g02453	58.9839	56.7501	57.6638	54.573	54.6566	52.8971	155.725	158.296	150.466	207.734	197.871	210.251	2	--
JX1.Chr06g03041	17.4277	19.171	18.8717	32.4116	33.6146	33.8837	51.0148	51.1602	51.0174	36.1715	36.8366	34.278	2	--
JX1.Chr01g02116	15.2656	16.5489	16.2795	15.836	16.8579	15.2991	57.4438	55.3508	55.5226	57.7631	51.0698	61.629	2	C2H2
JX1.Chr09g01703	49.4863	52.185	50.2768	63.1498	63.8819	65.2707	154.28	156.927	152.803	161.467	158.868	176.46	2	--
JX1.Chr05g02568	67.7264	71.4841	67.3453	114.521	112.928	110.369	210.45	202.844	201.733	200.805	190.935	224.668	2	--
JX1.Chr04g02840	33.4337	33.5609	33.6505	28.009	27.9832	29.8078	106.306	107.49	113.636	87.8366	96.0288	68.95	2	HB-HD-ZIP
JX1.Chr09g01934	38.1859	36.3702	37.3925	53.5956	59.8807	56.0019	99.5144	101.836	106.777	112.368	116.446	114.228	2	--
JX1.Chr05g01104	30.9973	31.3139	30.3842	52.8994	48.4079	48.979	80.9097	82.7034	79.7561	97.5117	89.9733	88.4231	2	--
JX1.Chr01g04226	8.2743	8.914	9.4506	13.9368	12.8668	12.7415	41.1416	36.9014	38.2316	31.5953	25.5831	34.1776	2	--
JX1.Chr08g00427	29.5902	30.7167	31.9757	37.5962	38.1922	41.0396	77.6339	82.0549	76.9176	48.5009	45.9331	44.4888	2	--
JX1.Chr01g04631	65.3247	68.5262	68.7177	67.9421	67.2149	67.955	197.21	184.557	187.998	206.593	188.222	217.844	2	--
JX1.Chr05g00267	60.2115	59.1177	61.3519	75.0214	74.745	72.96	156.283	163.576	158.415	202.958	191.943	211.962	2	--
JX1.Chr01g02731	25.318	26.2485	25.8213	23.4515	23.2841	23.1788	68.3151	65.92	71.001	57.3682	56.3334	61.0117	2	--
JX1.Chr01g01499	30.8923	31.3719	31.2574	52.6981	50.9357	52.7723	81.2135	79.3009	81.3552	97.3166	92.6369	99.4848	2	--
JX1.Chr02g01582	51.3317	52.4482	54.8464	60.1933	59.4352	57.1135	154.828	146.952	146.138	120.751	109.822	127.113	2	--
JX1.Chr02g02389	328.119	348.878	336.55	393.44	388.538	387.299	945.887	892.063	889.253	737.259	653.399	749.544	2	--
JX1.Chr02g04053	23.7127	24.5564	24.8661	22.6428	25.9635	24.0875	75.8454	68.7376	71.0205	79.9164	76.633	84.4629	2	--
JX1.Chr09g02245	20.1746	20.3619	20.7976	23.3694	20.2274	21.8421	56.0262	56.1583	57.5168	62.1236	61.1121	64.2798	2	--
JX1.Chr03g03885	109.144	108.77	95.8882	168.095	172.087	172.944	282.057	303.301	292.013	388.219	371.425	415.576	2	--
JX1.Chr03g02881	29.0342	31.4076	29.075	50.8744	51.7457	51.8438	111.119	102.233	107.016	78.6592	71.7998	93.4065	2	--
JX1.Chr03g04232	12.7491	13.3832	12.8396	13.7214	15.0176	13.4882	39.4261	41.856	41.7634	31.9169	27.2744	33.2107	2	--
JX1.Chr02g02001	49.3105	47.5027	46.5222	50.4148	45.2915	48.9938	119.609	129.726	118.651	137.956	136.354	133.181	2	--
JX1.Chr01g01768	14.5047	13.8351	14.6934	25.0999	25.2034	27.053	55.0073	62.2797	66.5113	43.113	47.7383	30.4941	2	--
JX1.Chr09g00922	28.3153	26.1682	26.5409	14.9757	16.7689	15.151	70.9082	75.8818	73.4376	65.7649	69.9789	58.245	2	--
JX1.Chr07g01991	127.148	130.545	132.209	219.021	225.716	213.577	371.572	346.691	359.676	397.365	363.69	424.784	2	--
JX1.Chr03g01414	27.2916	24.3504	25.2628	29.3129	32.2766	32.5152	69.5664	77.1357	76.7943	76.7216	83.3581	71.8198	2	--
JX1.Chr06g02810	13.8443	14.2759	13.1504	21.4232	19.6801	19.7892	37.1154	36.7731	39.9654	35.7608	34.1325	33.0902	2	--
JX1.Chr08g01973	34.434	35.0242	35.1313	39.1629	39.297	38.0539	102.404	95.5798	98.302	105.073	89.9551	107.725	2	--
JX1.Chr01g03281	48.5693	51.294	50.2582	53.2436	52.6612	49.6367	124.725	123.718	123.767	160.78	154.345	150.942	2	--
JX1.Chr02g00403	67.8091	72.7695	71.5558	99.8708	94.8633	93.4645	197.442	187.955	191.395	204.269	184.906	213.301	2	HB-other
JX1.Chr06g01642	10.8654	10.7144	11.0873	16.7761	16.3323	17.0314	28.945	27.1076	28.5193	37.7104	35.9103	35.5531	2	--
JX1.Chr02g03190	9.1391	8.7668	8.6149	9.0436	8.6378	9.022	23.1841	24.4632	25.1759	33.5345	34.9423	31.4042	2	--
JX1.Chr04g03048	47.6914	45.6719	48.2757	83.717	86.2488	85.929	129.717	140.548	148.717	152.107	177.212	132.586	2	--
JX1.Chr03g02153	141.755	140.766	141.736	118.772	127.284	133.088	344.905	337.696	336.631	348.181	345.865	330.678	2	Tify
JX1.Chr03g00199	32.488	34.6878	36.8933	49.4509	48.5429	52.5239	91.7344	91.3525	92.2198	133.188	134.153	138.042	2	--
JX1.Chr08g02410	104.589	99.4373	100.076	143.401	140.513	145.644	247.542	252.876	246.867	252.465	244.936	265.322	2	--
JX1.Chr05g02318	105.749	97.944	103.086	123.181	126.7	124.509	247.693	253.405	248.227	258.865	260.082	267.228	2	--
JX1.Chr04g01930	14.8065	14.4367	14.2366	15.1894	15.5142	15.6884	39.23	36.8333	36.8743	53.566	52.8277	52.3823	2	--
JX1.Chr05g02679	38.7733	42.5646	43.1599	39.1457	39.9188	40.2748	117.118	111.701	108.604	103.332	96.6679	111.143	2	--
JX1.Chr06g00081	279.95	272.223	281.276	239.019	234.65	241.323	613.142	616.982	615.562	481.114	470.946	458.584	2	--
JX1.Chr03g01313	67.183	67.9198	69.0882	52.1115	54.9066	50.8984	170.588	167.998	169.673	163.938	148.273	164.279	2	--
JX1.Chr01g05089	22.8722	23.9842	24.4879	35.7779	36.4213	35.9807	71.4798	63.4653	67.1789	66.6185	58.1249	69.0961	2	--
JX1.Chr01g01231	22.1295	23.1839	24.0601	25.3677	24.4596	24.6504	67.3301	67.4038	66.9212	63.5561	62.3055	69.0325	2	--
JX1.Chr01g01330	8.6366	9.5885	8.1402	10.0151	13.0532	11.6618	32.5141	33.062	31.315	25.5058	23.0208	24.9259	2	--
JX1.Chr03g04297	48.6702	45.7486	47.0366	55.4132	55.7723	56.0574	123.054	127.654	134.203	102.025	115.262	94.8599	2	--
JX1.Chr03g01463	24.1872	24.5419	22.6854	17.4307	16.5812	18.3919	62.1605	68.1148	65.3742	57.6114	61.9253	55.3679	2	--
JX1.Chr04g02160	46.9296	49.5004	43.3801	63.0973	65.6768	63.8438	128.911	128.723	122.065	100.07	86.8843	99.2356	2	--
JX1.Chr02g00422	30.479	28.9535	30.7714	30.6682	31.033	29.8113	70.6433	72.9533	74.0449	68.0282	66.6402	67.4705	2	--
JX1.Chr12g00855	15.0887	13.1647	14.846	18.12	18.4051	18.1507	43.732	41.1289	42.5806	32.0608	32.3105	36.638	2	--
JX1.Chr01g03751	48.3784	44.5764	45.5684	48.4478	48.4324	47.9847	118.62	129.014	127.525	155.936	176.899	140.629	2	--
JX1.Chr07g02950	14.1455	12.8145	13.932	13.129	13.3178	14.0101	40.3213	45.4816	44.4161	30.5476	34.5994	25.8048	2	--
JX1.Chr03g03610	359.616	346.77	337.591	364.114	369.077	374.129	854.755	939.129	919.986	1072.35	1132.26	866.926	2	--
JX1.Chr04g01088	26.7152	29.3246	27.5919	33.9799	34.9525	35.2028	69.1631	70.7424	67.8827	52.1236	46.4795	49.0948	2	--
JX1.Chr09g01805	6.7957	7.6786	7.5366	9.4076	9.594	8.0398	21.5494	22.0988	21.8124	22.3399	21.1731	21.8027	2	--
JX1.Chr05g01311	33.36	36.623	35.9489	31.1588	32.6648	32.3149	97.0926	92.9114	88.5902	59.1598	51.8796	59.1511	2	--
JX1.Chr06g00170	91.6084	93.8017	92.4809	87.2968	90.0022	87.3427	262.412	241.091	244.715	253.081	222.907	268.419	2	--
JX1.Chr06g00932	26.9336	22.1833	25.45	28.3444	32.251	29.5655	69.6939	74.5307	75.914	82.7302	85.7506	89.4105	2	--
JX1.Chr02g04109	34.7047	31.0228	31.1851	45.6014	44.5898	48.5943	98.261	111.59	113.892	136.163	155.731	107.542	2	--
JX1.Chr01g03817	95.5656	91.7799	96.8551	134.247	123.282	125.621	227.338	236.873	218.227	302.957	313.659	291.38	2	AP2/ERF-ERF
JX1.Chr04g01064	38.897	38.1972	37.6633	47.1485	47.3421	48.4255	88.2459	89.9664	86.136	64.0194	60.684	62.7291	2	--
JX1.Chr03g03994	14.2168	13.8917	16.5717	13.3201	12.9985	13.5925	44.0459	43.7568	44.3104	28.4503	29.4273	32.0539	2	--
JX1.Chr03g03073	30.0867	29.6197	31.3234	33.0122	30.96	33.454	77.0599	75.4206	75.4438	71.9214	68.9306	75.9918	2	--
JX1.Chr01g03670	57.804	70.9722	63.5398	56.3128	59.6387	55.6419	170.797	174.373	175.653	171.835	163.009	177.264	2	--
JX1.Chr06g02814	21.5752	22.6245	23.0148	20.9645	20.8562	22.4305	64.7499	61.6124	58.6454	48.4954	45.6124	52.5482	2	--
JX1.Chr06g03073	16.5039	17.6568	17.9717	15.5505	16.5728	15.4831	50.5017	49.2524	53.2739	44.2006	43.1387	47.8475	2	--
JX1.Chr09g00039	35.4205	34.1033	33.2375	52.3305	51.1715	58.0282	85.2826	104.494	95.9452	114.858	115.743	99.1574	2	--
JX1.Chr03g01568	15.0321	14.7194	12.108	19.2763	19.7938	20.3923	39.9047	43.2446	39.7076	33.5137	34.5876	31.4073	2	AP2/ERF-AP2
JX1.Contig8g00010	87.662	98.6859	97.8657	135.731	129.818	127.114	303.064	267.267	275.463	248.064	216.217	269.827	2	--
JX1.Chr03g03540	136.069	146.583	150.854	204.558	204.331	202.977	420.427	381.087	387.384	377.531	333.055	402.797	2	--
JX1.Chr10g02243	44.2791	47.1598	44.9244	81.0412	83.2311	77.8951	112.856	115.294	112.973	150.459	144.702	157.273	2	--
JX1.Chr01g04405	41.7	46.5371	44.0003	68.0757	67.2945	63.3741	132.505	128.41	128.273	137.593	121.981	154.866	2	--
JX1.Chr04g03039	235.954	235.798	231.533	376.455	386.049	382.017	510.261	519.722	511.796	883.029	812.276	799.068	2	AP2/ERF-AP2
JX1.Chr02g01913	11.1556	12.2963	10.8695	8.5218	8.3424	10.1961	31.7695	31.7542	33.9693	30.9917	32.2439	31.5823	2	--
JX1.Chr06g01735	201.664	192.514	181.366	338.893	325.561	333.642	500.487	507.837	503.959	654.822	625.733	736.571	2	--
JX1.Chr02g02727	14.3647	14.6211	15.1579	15.1581	12.4792	14.918	47.6375	56.7421	50.2026	53.1761	55.7916	48.6705	2	--
JX1.Chr04g01479	12.9291	12.6098	13.8545	12.2682	13.6148	14.5768	36.4217	35.6899	35.8472	41.1984	41.9617	43.4492	2	--
JX1.Chr07g02071	37.0094	38.1057	38.5522	30.6286	32.3224	32.1108	96.956	95.2053	97.8988	120.716	119.052	135.628	2	--
JX1.Chr05g02176	59.462	58.3002	60.3454	63.207	64.9765	59.1278	164.118	184.049	181.914	185.667	221.348	164.32	2	--
JX1.Chr08g02066	49.3721	51.8015	51.7142	43.9473	44.446	43.1031	129.243	131.293	130.054	116.762	114.121	130.735	2	--
JX1.Chr10g01999	16.6005	15.6688	16.8887	25.1775	24.8121	26.4518	49.1039	57.9788	58.4944	70.2678	76.1061	56.5526	2	--
JX1.Chr11g01054	2.4458	2.8664	3.0008	3.0809	3.1939	3.6715	11.4231	10.766	10.2447	7.2903	7.6861	7.6643	2	--
JX1.Chr03g01589	47.1727	47.329	46.9097	44.9971	44.6486	44.0495	107.345	111.231	109.923	79.9108	77.6179	79.998	2	--
JX1.Chr03g02346	27.1121	28.006	28.6341	19.6962	21.7687	20.8978	72.1575	70.7838	73.1386	70.917	67.8495	76.2543	2	--
JX1.Chr01g00520	40.9924	40.6553	40.9049	38.6355	37.3119	40.7909	103.213	106.92	97.7778	95.4323	84.9511	96.3213	2	--
JX1.Chr02g02681	209	171.074	166.172	307.568	337.518	297.015	527.482	656.84	577.094	600.174	706.49	560.546	2	--
JX1.Chr06g00601	150.917	145.562	126.059	249.931	257.457	258.671	367.012	419.914	399.311	489.137	572.979	459.515	2	--
JX1.Chr08g00413	67.6925	66.8504	69.0621	90.3511	91.311	89.3094	160.165	156.13	148.797	207.693	198.357	212.279	2	NAC
JX1.Chr05g01781	151.493	141.573	143.174	208.428	233.654	222.145	328.971	353.175	347.6	478.43	523.519	478.456	2	--
JX1.Chr05g02769	30.8575	32.195	32.0086	33.4594	33.0497	33.3387	83.8633	77.4546	80.1022	64.4002	58.8372	68.0398	2	--
JX1.Chr03g00556	97.9168	92.6304	98.2821	100.061	102.714	104.639	214.856	214.941	209.425	217.92	219.843	222.469	2	--
JX1.Chr04g03180	20.518	21.7376	21.5508	26.6385	24.6577	25.2922	58.8723	57.0697	55.4186	57.1238	55.6097	65.4247	2	--
JX1.Chr02g02230	33.9474	35.6457	32.4351	46.4795	46.9022	45.7346	98.0812	96.0932	86.7501	98.7329	88.5578	104.799	2	--
JX1.Chr05g01748	85.8495	95.9972	84.5833	124.788	130.387	131.189	255.959	239.617	256.692	320.317	279.005	345.797	2	--
JX1.Chr03g01214	69.133	63.0401	64.4088	112.404	111.422	107.523	170.948	175.912	177.459	198.653	224.986	223.185	2	--
JX1.Chr07g02330	149.493	137.981	144.006	162.784	165.541	158.967	357.015	372.559	385.609	345.18	405.896	302.7	2	--
JX1.Chr07g00595	293.242	269.607	282.553	334.841	332.635	330.858	671.925	672.111	670.95	837.451	874.697	948.76	2	--
JX1.Chr03g01145	23.6526	22.7797	23.9954	24.6172	23.1467	25.029	55.1712	61.6346	56.0539	41.1253	39.3607	37.5949	2	--
JX1.Chr08g00084	15.548	15.9681	16.5912	17.5604	17.0847	19.12	42.5039	39.5642	46.4125	52.9276	53.6306	51.2535	2	--
JX1.Chr04g02548	12.8888	12.0938	11.4861	12.0893	14.749	13.364	36.8913	34.9496	32.5818	43.3978	39.5004	43.0596	2	GRAS
JX1.Chr06g00666	54.6514	57.109	57.2814	77.0011	79.5061	76.3845	157.61	146.1	145.276	234.46	202.31	248.715	2	bHLH
JX1.Chr10g01466	65.5957	64.0443	60.6081	61.6071	62.6856	62.532	157.075	151.462	151.276	133.532	119.854	139.066	2	--
JX1.Chr02g02451	78.8296	81.5364	82.5413	96.5948	98.1856	99.0641	179.056	171.809	177.885	240.336	220.794	230.69	2	--
JX1.Chr02g03123	6.4406	7.202	7.2075	9.4155	9.2631	8.8122	21.1923	19.8709	19.8807	26.1507	24.2431	28.2522	2	--
JX1.Chr02g03460	21.2189	19.4818	22.2525	29.2586	33.7449	36.5472	98.9916	102.983	120.906	81.5985	98.3865	60.7569	2	--
JX1.Chr04g01778	14.2797	13.8541	15.5088	14.9929	16.3873	15.2517	41.8896	44.083	43.6347	52.2653	56.7729	41.5096	2	--
JX1.Chr11g01668	40.5903	41.3866	40.7603	49.441	50.0904	51.9232	109.785	105.35	104.484	144.43	132.357	161.17	2	--
JX1.Chr11g00201	12.878	14.0927	13.3938	16.4061	16.9234	16.0764	38.1397	38.1013	38.1874	38.4069	34.8778	43.119	2	--
JX1.Chr02g03881	106.787	114.874	114.278	137.837	137.268	134.072	273.813	266.686	258.077	220.083	189.982	218.716	2	--
JX1.Chr01g03931	173.118	180.001	178.852	230.631	229.309	233.788	467.28	446.696	462.175	604.111	571.22	702.316	2	--
JX1.Chr03g03328	28.5307	32.0956	31.2414	23.0616	26.5458	25.596	72.2805	73.3047	78.5995	69.098	68.1285	69.8172	2	--
JX1.Chr01g01177	79.1089	84.8796	81.6078	64.3537	64.7611	64.4077	206.075	192.697	192.893	222.386	211.486	242.87	2	NAC
JX1.Chr03g00404	162.107	165.057	165.707	164.05	160.601	162.076	357.384	351.925	352.573	232.685	227.579	244.964	2	--
JX1.Chr08g02489	42.7018	40.3929	44.7386	58.6532	67.6276	65.7415	102.099	115.804	110.638	151.865	176.505	162.984	2	--
JX1.Chr02g03454	25.6003	22.8786	24.3223	26.1655	22.2951	24.0865	64.6406	64.8544	65.7209	39.0999	40.855	44.9322	2	AP2/ERF-AP2
JX1.Chr05g00329	24.9528	24.8081	25.9125	25.6258	25.3338	24.7829	72.8222	68.2131	67.2478	68.9637	64.1213	79.9615	2	--
JX1.Chr08g00962	15.3275	13.942	15.1454	26.7029	26.5873	27.2988	34.9853	36.1522	37.8238	38.2094	41.9544	33.0871	2	--
JX1.Chr10g01107	11.6831	13.2057	13.0454	9.3522	8.6465	9.6517	34.5381	32.5284	37.5287	36.9136	34.6733	38.2836	2	--
JX1.Chr02g02748	28.6954	30.8604	28.1787	25.6275	24.7804	26.3675	70.0785	65.8941	68.8833	46.287	41.7114	45.5956	2	--
JX1.Chr05g01533	32.257	32.6	31.9038	34.8462	36.5484	34.56	89.9032	88.4869	83.5089	104.833	94.2332	117.463	2	--
novel.1719	5.2521	5.6994	6.1369	11.0396	10.6083	10.1918	16.9086	16.1964	16.7153	10.169	9.5722	11.9985	2	--
JX1.Chr06g00592	32.3874	30.173	34.4249	42.8186	42.207	45.6753	78.3153	85.0033	81.7177	81.8974	95.8216	79.9392	2	--
JX1.Chr02g02836	158.095	153.854	152.103	150.778	154.243	146.781	348.774	350.358	344.882	377.65	364.214	400.768	2	--
JX1.Chr03g03799	69.1605	71.4026	69.261	93.382	91.623	84.9202	176.306	172.869	165.778	253.958	249.964	278.027	2	--
JX1.Chr03g02396	44.8212	45.2889	43.8362	66.7705	59.4593	59.7944	106.579	108.733	111.115	116.333	111.844	125.186	2	--
JX1.Chr12g00110	23.803	25.6853	26.5658	26.6628	28.8224	27.5708	70.5196	66.5573	68.6025	61.0063	59.5465	72.3308	2	--
JX1.Chr03g02112	26.9443	28.483	27.587	28.1038	26.7102	28.628	62.4182	64.2065	61.2713	41.1242	39.9255	41.5503	2	--
JX1.Chr08g01293	6.1105	6.3532	6.89	11.009	10.4617	9.8505	19.7083	17.2218	17.3381	20.2773	17.763	19.9568	2	--
JX1.Chr09g01042	16.8626	15.1273	15.3358	19.5102	21.5097	21.5176	37.4284	41.6472	43.2422	50.7385	49.3179	48.0268	2	--
JX1.Chr01g05132	20.4965	23.6019	22.5247	28.1296	26.5489	28.7545	53.71	55.6583	57.5099	57.5508	56.8895	55.2733	2	--
JX1.Chr01g02822	4.4765	4.525	4.5464	7.4797	7.2616	8.2784	16.7002	18.3971	18.2873	13.2271	17.34	11.8562	2	--
JX1.Chr08g00080	44.8823	44.3418	45.2413	49.6136	51.8293	51.4429	100.456	96.7442	97.5052	102.677	97.7663	99.1989	2	--
JX1.Chr01g00951	6.2423	5.5408	5.9795	9.2296	7.7654	9.1441	20.8123	21.0781	20.9535	16.0908	20.2315	17.6544	2	--
JX1.Chr02g02338	115.868	113.337	120.227	125.798	132.566	125.604	285.858	286.365	281.813	371.42	359.059	422.55	2	--
JX1.Chr05g01916	5.1602	6.0194	5.3676	4.9049	6.9869	5.4529	17.5289	18.8937	19.0283	20.4879	19.9979	21.29	2	--
JX1.Chr05g02723	117.775	106.805	106.109	151.131	148.458	156.807	241.869	254.085	253.664	346.436	372.776	366.996	2	--
JX1.Chr02g03764	11.4229	11.8411	10.7806	17.0886	17.0486	15.8626	28.9579	27.8104	28.1497	44.1379	44.5702	46.3319	2	--
JX1.Chr10g01689	35.5395	37.4381	37.5929	38.4019	38.162	39.7958	85.3246	81.1667	80.4711	62.401	58.8469	64.0825	2	--
JX1.Chr02g01897	36.367	34.2521	34.7495	47.1212	45.8228	44.2384	77.691	81.6708	78.0116	119.24	114.754	122.48	2	--
JX1.Chr06g00013	29.3094	28.7543	29.6968	40.8584	41.6072	40.0988	68.7961	65.474	69.0356	83.6208	74.5256	82.7871	2	--
JX1.Chr07g00545	17.7537	17.1366	17.1567	20.7044	18.4515	18.6867	49.7712	45.9457	53.5655	51.7567	54.5593	52.4167	2	--
JX1.Chr03g00303	10.156	10.5562	11.4306	9.0602	9.0153	8.9787	31.8961	29.7372	30.615	23.9365	22.1682	27.3807	2	--
JX1.Chr05g00091	28.7779	28.9665	28.6923	34.9437	33.269	33.2568	65.4596	67.4715	67.0127	56.6067	64.3245	57.8837	2	--
JX1.Chr11g02865	187.404	180.234	172.215	280.901	281.396	291.692	404.44	459.39	453.678	509.59	517.627	396.21	2	--
JX1.Chr03g00765	31.8945	35.4268	34.5275	30.222	29.915	30.9247	88.7515	85.4737	84.8904	52.9328	50.8262	61.2745	2	--
JX1.Chr12g00458	9.5925	10.7468	9.5609	17.417	17.6775	17.092	29.7287	25.4352	26.1818	20.5927	19.0993	22.1167	2	--
JX1.Chr12g01684	37.2603	35.1753	38.4838	37.7055	35.9346	37.0768	81.8533	89.5136	83.671	94.9011	90.2551	99.3338	2	--
JX1.Chr08g02019	23.5322	23.2742	26.5417	21.7354	27.0375	24.688	67.4646	64.9418	66.5133	54.7277	57.7954	61.608	2	--
JX1.Chr03g02723	31.915	31.7922	31.8811	45.1394	44.1688	43.8029	65.3157	69.0013	67.3874	51.5315	48.8823	48.8959	2	--
JX1.Chr07g02967	6.231	8.324	7.1651	6.4877	6.1277	5.9348	21.3814	20.2406	21.0316	21.5216	18.2789	21.0511	2	--
JX1.Chr04g01923	371.915	356.53	362.473	269.744	263.791	253.281	992.148	941.051	964.808	1013.47	1023.8	1279.78	2	--
JX1.Chr12g01204	41.9988	41.7067	36.1687	44.5747	38.0497	35.306	118.263	107.675	116.255	82.7294	77.7382	81.5314	2	--
JX1.Chr03g03388	5.5136	5.1365	4.8939	5.0958	4.0212	4.5998	17.0574	16.199	16.2269	13.5413	12.5489	14.3067	2	--
JX1.Chr10g02249	14.5034	15.9008	14.8282	11.2916	10.2488	11.6698	42.0263	41.3309	40.1785	37.5896	33.0062	41.7433	2	Jumonji
JX1.Chr01g00022	19.9771	18.2664	19.7667	11.1379	11.8315	11.0006	44.2599	49.1123	49.241	51.8786	49.671	47.8028	2	--
JX1.Chr12g02118	22.8207	22.887	23.5156	33.2222	33.6014	33.0039	58.8877	51.8536	55.7606	60.1626	53.8241	60.176	2	--
JX1.Chr02g01553	135.392	123.003	126.185	136.978	132.949	128.048	276.152	298.272	302.565	334.394	376.608	316.384	2	--
JX1.Chr08g00510	13.0845	13.0158	13.105	12.2371	12.6712	13.7812	41.0481	39.3731	36.8444	47.076	42.0041	51.2568	2	--
JX1.Chr06g02832	113.748	117.927	117.513	107.433	109.87	107.092	265.328	252.987	250.115	234.874	209.203	238.218	2	--
JX1.Chr04g02623	82.348	79.1969	74.0403	62.831	62.1416	62.7128	158.261	170.128	170.233	123.215	128.767	115.546	2	GRF
JX1.Chr09g02240	50.3878	51.8365	51.3431	55.9349	59.8583	56.6194	106.535	108.698	104.144	74.3129	71.1007	71.6119	2	--
JX1.Chr02g02696	31.2859	32.192	31.6591	36.075	34.751	36.1292	69.2269	68.2004	69.4443	84.5896	82.3005	86.6036	2	--
JX1.Chr02g02010	59.0707	56.4538	70.1453	68.2515	62.2632	73.2682	218.36	251.647	200.727	173.81	158.912	119.865	2	--
JX1.Chr05g01953	10.7185	11.489	11.7369	16.4472	15.8209	15.6171	31.4115	27.8001	28.678	24.7235	21.9929	26.2963	2	--
JX1.Chr08g01574	31.4752	30.5299	32.4337	32.5353	31.0078	31.6944	69.1113	67.4143	72.1127	79.6469	81.8403	82.8628	2	--
JX1.Chr03g00679	5.4023	4.402	4.242	6.0067	5.3374	5.9504	14.5056	15.9893	16.5477	15.4911	15.6832	12.5991	2	--
JX1.Chr08g01708	22.1889	23.383	24.9001	29.497	28.3939	27.7995	52.9459	51.491	49.4774	44.9387	41.8071	38.9538	2	--
JX1.Chr03g02634	7.476	8.336	8.8902	11.0002	10.2735	12.0298	22.4974	23.5934	23.7186	19.3906	18.9518	20.1676	2	--
JX1.Chr09g01893	86.1689	83.0021	75.9458	134.138	135.911	133.556	172.085	181.821	186.531	211.517	219.007	218.024	2	--
JX1.Chr03g04302	42.6048	42.495	37.5341	45.0658	43.3408	43.5464	90.9985	101.969	98.7032	126.145	126.438	103.112	2	--
JX1.Chr09g00036	48.6744	48.7115	47.8685	49.7647	52.5752	50.0018	96.1025	110.597	105.538	93.0329	93.2255	86.4904	2	--
JX1.Chr02g01449	29.7202	26.5177	24.6611	45.7373	47.4002	44.6667	79.1122	88.5215	80.7481	67.2673	65.677	56.1433	2	--
JX1.Chr09g02143	68.0228	74.2471	70.5779	97.4651	97.3814	94.6423	163.526	161.661	162.436	120.073	111.844	130.166	2	C2H2
JX1.Chr06g02956	23.3664	21.6218	23.6972	22.226	24.2211	24.4202	60.4135	63.407	64.4944	75.9836	87.9551	62.3474	2	--
JX1.Chr02g03394	13.997	13.3744	13.9941	7.7264	7.6267	7.574	36.379	36.3094	37.4483	42.3577	41.6098	33.1697	2	--
JX1.Chr03g00798	7.022	8.0288	8.3504	7.8982	7.8654	7.2793	21.7019	19.2732	19.9444	16.7246	14.8047	16.9118	2	--
JX1.Chr12g00242	491.072	453.559	478.97	637.171	639.54	665.655	940.223	1076.6	995.894	1129.25	1178.08	1167.63	2	--
JX1.Chr08g01042	57.3076	52.477	50.3025	50.3696	48.2437	51.9726	119.93	124.203	118.115	121.171	131.865	120.933	2	--
JX1.Chr08g00054	28.9825	26.9943	25.0835	38.1637	37.2373	41.2452	73.4478	87.1137	87.6716	98.4458	105.058	71.7056	2	--
JX1.Chr06g01060	19.8173	18.3688	20.2745	15.8607	15.9292	16.4786	49.5436	55.6904	52.5553	31.9756	38.1016	34.1118	2	--
JX1.Chr08g00208	108.251	109.075	112.332	156.941	159.252	156.095	245.915	241.331	238.606	248.67	238.439	274.913	2	--
JX1.Chr04g02764	87.0211	91.063	85.3278	79.4289	80.4047	84.9567	197.773	186.954	191.831	205.875	188.081	209.355	2	--
JX1.Chr03g03212	19.8564	20.1137	20.1958	24.9508	23.0858	25.0064	50.2194	48.0127	51.158	71.3205	64.6144	78.6164	2	--
JX1.Chr07g02873	63.965	62.6442	64.5894	62.2865	58.3584	60.7489	136.554	143.443	140.113	121.987	129.025	139.146	2	--
JX1.Chr04g01946	30.4177	27.222	29.1554	31.1889	34.8546	33.2329	65.8632	70.0836	72.477	80.5755	75.4988	79.3109	2	--
JX1.Chr02g02267	17.602	18.9555	19.531	23.5396	22.6584	22.9752	49.245	47.2431	49.9283	36.2706	36.2702	42.9153	2	--
JX1.Chr08g00070	59.9085	66.7461	60.9122	70.1042	71.5317	67.8082	147.222	149.332	140.541	177.899	162.835	190.707	2	--
JX1.Chr05g02506	7.1476	6.1426	6.5872	6.0845	6.3839	6.9236	20.1066	23.9415	21.4212	23.7004	25.0054	18.8703	2	--
JX1.Chr01g00595	39.6628	43.3617	44.2342	33.59	31.9861	30.6502	100.007	97.0316	96.4335	115.758	114.67	125.1	2	--
JX1.Chr09g00289	85.256	86.9165	87.0938	84.919	86.2191	89.0372	218.893	215.784	207.122	281.26	248.518	316.07	2	--
JX1.Chr02g02252	71.831	74.0335	77.4247	68.2241	68.4488	68.0592	171.352	171.767	168.893	189.965	174.97	210.725	2	--
JX1.Chr02g02131	11.2195	11.5115	13.2351	14.1159	13.863	13.5805	27.8858	27.6853	27.738	34.2083	33.2095	32.5942	2	--
JX1.Chr12g00127	39.0065	40.3915	42.7355	57.2713	59.614	60.2959	105.418	100.721	102.454	69.2463	63.9136	81.0385	2	--
JX1.Chr02g02254	33.0923	30.7502	29.8038	35.6103	38.0417	37.9278	67.1374	75.3209	74.2958	86.6148	88.7182	73.9164	2	C2H2
JX1.Chr07g02262	62.5805	66.2237	67.1537	80.4093	77.9575	77.2748	147.031	138.689	141.829	120.891	109.869	125.071	2	--
JX1.Chr09g01237	28.6463	30.718	31.1993	26.1146	22.8687	24.4002	83.5835	79.0913	82.9993	95.3381	85.9877	110.779	2	--
JX1.Chr03g01799	28.7291	26.2911	24.8854	35.5422	39.0969	38.8389	57.4219	61.6914	60.3741	77.1694	80.8007	76.9989	2	Others
JX1.Chr09g01535	22.3403	25.5344	25.6847	24.552	24.4247	23.1678	67.4558	63.1661	62.3538	61.841	53.3575	67.8562	2	--
JX1.Chr01g02833	4.8835	5.1076	4.4886	2.3922	2.3668	2.5882	12.2705	12.4947	11.6806	12.8613	13.1864	11.6617	2	--
JX1.Chr01g05051	59.9545	49.7008	49.4241	62.5863	64.2728	68.8198	139.962	147.182	153.75	125.005	158.319	128.491	2	--
JX1.Chr09g01800	34.4697	36.4064	35.3466	48.7286	47.0773	47.9565	86.7039	81.518	79.6085	64.7095	53.3909	63.7982	2	--
JX1.Chr05g01080	53.6446	54.0344	51.644	36.6333	35.6097	35.797	107.849	111.021	115.29	86.8056	80.047	84.8691	2	--
JX1.Chr03g00720	49.1208	51.1586	50.8536	54.251	54.9681	55.9787	115.313	112.492	114.184	159.083	166.224	176.098	2	--
JX1.Chr04g02859	6.0567	6.8093	6.2569	8.283	8.6934	8.4727	18.2027	16.3528	16.6456	17.0865	15.2524	18.5232	2	SNF2
JX1.Chr02g01383	7.0852	6.5341	7.4791	8.9619	9.0247	9.3948	16.9516	16.6152	17.5137	15.4781	15.2358	15.5693	2	--
JX1.Chr06g02399	17.8565	19.9303	19.7017	28.5663	28.944	29.3364	46.2764	44.5561	42.0697	28.8293	25.1148	29.6112	2	C3H
JX1.Chr10g01792	10.3171	8.9786	8.3287	12.894	12.9343	13.1797	23.5703	25.1248	26.4106	25.9764	27.5719	21.6058	2	--
JX1.Chr06g01068	74.5495	70.8073	72.4603	76.0417	71.2495	73.0476	173.496	177.824	168.084	146.107	149.83	176.298	2	--
JX1.Chr05g00759	62.086	59.7686	57.2844	95.7554	103.23	94.6342	125.848	134.071	128.083	196.586	202.474	203.417	2	--
JX1.Chr01g04736	11.8106	11.4957	13.2488	15.2619	16.1545	16.2682	28.348	27.4959	27.1419	33.6526	32.8489	32.5283	2	--
JX1.Chr04g03176	11.9661	11.9032	10.8308	11.6114	11.8343	11.3443	29.2398	27.3752	26.2772	23.1506	19.67	21.4476	2	--
JX1.Chr01g04321	63.7968	66.7144	62.9852	86.3184	90.6684	85.9443	144.881	134.281	139.442	162.793	156.459	173.381	2	--
JX1.Chr06g03067	9.0341	9.5344	9.1019	11.9233	10.5017	11.0614	27.8808	28.1463	25.797	18.1084	15.7482	20.2567	2	--
JX1.Chr01g01566	26.3662	26.2041	27.8246	17.8942	16.2587	16.6104	65.028	63.4154	62.8152	62.3645	56.6619	69.447	2	--
JX1.Chr05g01893	42.7121	38.7424	40.923	47.9556	51.9848	49.7171	122.7	142.826	142.101	137.609	154.096	89.4814	2	--
JX1.Chr09g00661	51.7333	45.9476	47.6551	33.9819	34.9218	32.4222	96.4092	101.499	103.923	78.0787	79.5513	77.7096	2	--
JX1.Chr01g00651	71.0414	63.1504	62.8793	82.6688	81.6245	84.5705	165.962	184.086	187.99	184.97	217.547	142.055	2	--
JX1.Chr05g01346	83.8845	80.4453	83.8947	85.6622	81.6923	86.5978	171.302	165.719	168.955	164.604	160.484	165.362	2	--
JX1.Chr01g04457	202.393	182.874	186.658	262.676	270.638	278.271	509.399	548.121	575.109	548.949	647.952	400.625	2	NAC
JX1.Chr11g00534	34.6267	32.0229	35.7401	42.5394	44.6077	43.7798	77.5694	79.328	79.83	109.265	105.956	116.594	2	--
JX1.Chr01g02937	22.4509	23.0614	22.2317	15.2201	15.9115	15.7317	54.9998	53.5669	53.3782	41.6163	38.5294	47.4217	2	--
JX1.Chr06g01170	6.7997	6.5523	6.6499	11.922	11.4877	11.2955	15.8814	15.3412	15.5237	24.1441	24.8611	20.2309	2	--
JX1.Chr10g01064	16.5733	17.9801	16.6351	23.1604	22.538	22.216	44.9714	43.0934	44.8477	56.4366	52.2179	66.1231	2	--
JX1.Chr01g03307	6.0351	6.5449	5.7143	10.3633	9.1126	10.8297	19.3112	17.3812	18.5406	15.6766	13.9619	17.007	2	--
JX1.Chr05g00452	5.5272	5.3659	5.3216	5.9369	4.7582	5.7001	15.5964	15.2569	14.0685	13.3578	12.2068	14.4145	2	--
JX1.Chr06g02521	27.5157	28.6357	27.8994	22.2095	25.3355	24.4255	58.2256	57.5941	59.8577	48.0065	51.1161	47.1168	2	--
JX1.Chr06g00484	12.1277	14.3896	12.5533	13.8834	16.4226	14.4277	36.8084	35.216	32.6727	45.3765	41.3499	46.3182	2	--
JX1.Chr01g02599	55.1801	51.4789	53.5428	53.074	54.9428	55.1217	110.928	116.313	112.989	75.7302	72.5195	79.5514	2	--
JX1.Chr12g02094	23.3625	23.4566	24.9573	27.4463	26.7412	28.8714	48.6569	50.0323	49.7773	36.0292	34.796	37.0453	2	--
JX1.Chr09g01917	121.522	127.258	126.5	113.978	112.102	110.049	280.159	260.798	262.353	206.96	188.614	220.048	2	--
JX1.Chr01g03735	54.5733	53.4158	54.7087	67.6775	68.639	66.8158	121.687	129.437	116.436	99.0636	97.4975	112.238	2	--
JX1.Chr02g03088	65.1832	60.4376	63.1214	64.2882	58.9679	64.5029	130.583	133.492	131.864	136.03	129.749	143.24	2	--
JX1.Chr06g02325	12.8833	11.82	10.9003	20.5392	21.7969	22.4778	36.2947	43.3547	41.5921	36.3368	37.8584	25.0277	2	PLATZ
JX1.Chr03g01052	75.4583	70.6758	73.6935	75.2502	83.9281	79.8355	162.69	154.633	156.576	175.762	187.455	181.123	2	--
JX1.Chr02g01770	4.8965	4.2884	4.6879	6.8849	6.9329	7.712	12.9617	16.5394	17.2181	13.0946	12.5335	10.3839	2	--
JX1.Chr05g01709	69.1902	61.4448	64.0873	55.7084	50.8084	46.7168	165.221	177.254	153.653	175.378	174.037	192.323	2	--
JX1.Chr01g03511	8.9285	9.7296	8.8391	8.5877	10.2428	8.8454	23.9346	22.9089	22.8942	27.045	26.6822	28.9015	2	--
JX1.Chr01g02223	236.519	221.386	212.149	191.993	193.375	198.807	495.19	603.304	581.544	445.159	503.425	351.649	2	--
JX1.Contig3g00052	11.4492	14.5852	13.6677	13.249	14.8719	12.3329	36.9146	32.9442	35.1327	22.1328	21.8395	21.5411	2	--
JX1.Chr02g01733	30.6107	30.9497	30.3826	39.5722	41.2419	40.802	63.3682	62.0998	62.7375	108.575	99.352	107.249	2	--
JX1.Chr06g02572	32.9065	32.3878	35.7082	39.5517	37.286	39.7274	69.4095	70.253	67.789	116.929	112.312	112.277	2	--
JX1.Chr03g01982	21.5668	23.1576	25.6006	31.4988	31.3208	33.5392	58.929	58.3989	56.8822	93.603	88.8096	99.0657	2	--
JX1.Chr12g00966	13.4088	13.2751	13.6067	18.6903	20.0985	21.9155	39.5308	44.7029	46.1169	31.8524	40.1031	29.5517	2	--
JX1.Chr03g03809	4.5954	7.4232	5.9865	7.2939	6.3632	7.481	19.7298	19.5476	20.5365	22.3854	22.885	24.1464	2	--
JX1.Chr01g03775	13.8263	12.8272	13.9854	14.7627	13.4896	14.1706	36.7614	38.8913	35.4838	54.0646	55.3661	40.7122	2	--
JX1.Chr04g01498	92.7263	92.9012	92.6643	89.2149	93.6413	82.4797	217.132	212.24	212.721	283.202	269.949	328.029	2	--
JX1.Chr02g03554	7.8017	7.3227	7.906	6.2551	6.5709	5.8248	20.7891	21.3021	21.5277	17.5382	18.7435	19.7573	2	--
JX1.Chr06g01295	29.1109	28.7195	26.5281	35.5796	40.793	38.8578	67.2022	67.6391	60.5878	80.8604	81.0252	78.9671	2	--
JX1.Chr04g02911	19.8045	18.7367	20.7584	34.9518	33.2865	33.7619	52.9428	50.1667	49.8191	43.635	38.1062	50.2159	2	--
JX1.Chr05g02144	70.9708	54.5831	53.4694	58.0281	61.9315	59.8149	166.66	198.182	191.136	152.894	169.874	111.409	2	--
JX1.Chr03g02024	40.4097	42.145	44.2749	39.2927	41.2901	39.9748	102.712	99.8066	97.438	146.616	144.343	164.368	2	--
JX1.Chr11g02867	8.3833	10.1276	8.6518	10.0891	9.8883	8.5425	29.9511	29.7274	27.782	29.2356	24.8318	33.6704	2	--
JX1.Chr01g03225	22.0483	20.5541	19.5928	22.0344	21.7306	19.5695	56.0485	52.1523	54.6191	58.5605	51.5925	65.1364	2	--
JX1.Chr01g00178	23.1239	22.5638	23.9864	22.2505	23.4898	21.6389	47.6065	49.1273	48.3703	45.2971	45.0419	43.1178	2	--
JX1.Chr02g03362	226.663	220.084	208.404	236.645	243.821	232.051	421.881	479.221	476.154	486.699	540.643	439.792	2	--
JX1.Chr09g01937	43.3641	42.8947	43.2126	41.7425	42.0601	42.8493	93.5588	95.2428	92.2038	81.773	74.9555	87.6461	2	--
JX1.Chr05g01153	28.6641	28.8583	29.3451	46.3701	42.3324	41.8719	67.0265	67.594	61.3559	53.8772	56.6979	58.6296	2	--
JX1.Chr05g02342	28.0403	30.0244	27.7679	49.255	48.816	49.5571	76.0036	65.0867	66.3945	57.1046	53.4327	64.699	2	--
JX1.Chr06g01133	3.8672	3.8746	3.9381	7.149	6.2269	6.7534	11.6302	10.1351	11.2526	7.6004	7.0432	8.3744	2	--
JX1.Chr03g00327	250.383	230.69	237.576	297.265	304.345	314.874	549.278	615.429	622.503	565.267	640.003	423.873	2	--
JX1.Chr06g02628	30.566	29.5887	30.3727	37.9053	38.7611	36.9585	72.1738	70.6742	66.5687	62.9474	55.1087	69.8044	2	--
JX1.Chr07g02219	119.15	114.293	121.076	132.904	136.326	133.848	260.129	247.912	251.833	249.256	232.332	278.634	2	--
JX1.Chr02g02924	14.1982	13.3229	13.7797	15.981	15.7485	16.1279	34.6075	36.9262	39.9732	32.3709	38.1555	26.9566	2	--
JX1.Chr02g01127	28.1892	29.203	30.0933	29.1319	27.3389	25.4725	67.5277	62.4697	65.617	66.3247	58.0939	68.061	2	--
novel.2200	2.0582	2.4429	2.3875	3.4108	4.7932	4.2355	7.8291	7.307	7.1438	7.513	8.2774	8.1145	2	--
JX1.Chr03g00445	54.4739	58.9466	53.4853	56.5197	60.2823	56.685	117.368	114.252	116.706	112.342	105.823	119.396	2	--
JX1.Chr02g03288	31.9932	30.6229	36.8924	42.138	45.7416	43.9555	72.3069	74.5754	76.4082	82.3079	78.4146	85.0306	2	--
JX1.Chr11g00214	21.8609	23.2709	24.9956	39.5959	39.4672	41.5385	58.2598	53.2767	54.7403	37.9033	33.8314	41.1067	2	--
JX1.Chr02g03476	88.7683	93.9169	90.7904	137.409	129.249	133.724	195.329	192.869	196.844	264.904	252.27	280.771	2	--
JX1.Chr09g01829	30.0981	30.8396	31.0141	36.0358	37.8888	35.2006	67.1089	65.6803	67.8918	87.132	84.7609	97.1046	2	--
JX1.Chr09g01543	23.6694	24.9826	25.113	36.7295	37.9966	38.0248	55.5704	53.9675	53.6467	56.2227	53.097	62.8753	2	--
JX1.Chr03g04343	16.5008	16.9887	17.7089	15.6587	15.944	15.715	36.393	36.7752	34.0811	24.6368	23.3218	25.8142	2	--
JX1.Chr05g02932	43.739	43.8049	46.459	43.5354	44.3272	43.1056	101.912	98.0411	94.9336	121.782	109.115	133.354	2	--
JX1.Chr08g02284	45.9863	48.2283	44.1331	62.8006	61.1889	64.8791	94.9853	93.0857	93.4702	105.819	102.93	109.48	2	--
JX1.Chr09g01641	31.5884	29.366	30.8269	29.6084	30.9119	33.0176	64.3096	68.781	72.9375	49.1409	50.6528	40.6397	2	--
JX1.Chr02g03365	7.0329	6.5329	6.8393	4.9762	4.7249	4.1288	16.8018	19.557	19.1171	18.1474	21.6878	18.772	2	--
JX1.Chr06g00004	20.1564	20.0195	20.0075	29.7022	27.8786	27.9451	41.3387	50.7573	47.3441	65.9983	62.9486	55.3647	2	--
JX1.Chr01g00155	14.4401	12.434	12.6055	18.2245	16.8314	20.603	34.8531	42.2667	40.0211	36.2847	41.8278	27.6913	2	--
JX1.Chr08g02562	29.2143	31.4202	30.6337	43.8994	46.5797	45.8685	65.1533	61.0042	64.1868	65.2135	63.8321	70.6813	2	--
JX1.Chr05g02437	6.7033	6.7645	5.9028	9.0352	8.9137	8.7423	16.8875	16.8372	15.2816	15.3457	12.9189	15.1892	2	--
JX1.Chr07g01246	26.7506	28.4441	26.3389	38.9534	42.2458	39.998	66.0987	62.2205	61.8006	89.1225	84.3399	100.023	2	--
JX1.Chr05g00032	20.9394	21.7818	21.9296	27.9465	25.7043	25.0081	45.1178	43.2518	45.5238	41.1289	37.1969	40.8151	2	--
JX1.Chr04g01274	12.0593	10.4447	9.5274	12.4679	11.0927	11.3885	30.8866	37.1169	37.858	29.7899	34.7586	21.9843	2	--
JX1.Chr09g01968	10.3712	12.071	12.1739	14.3982	14.9802	14.6893	25.1652	25.7958	24.7178	17.3187	15.2969	15.892	2	--
JX1.Chr03g02880	14.8189	13.4354	14.1777	18.3738	17.0447	18.975	29.3702	30.3304	32.5002	36.297	37.9545	36.0286	2	--
JX1.Chr03g01009	62.2729	51.3072	49.4886	39.9586	39.8183	34.9899	123.398	135.559	140.169	147.212	161.146	130.378	2	--
JX1.Chr03g00590	37.6875	37.864	41.6084	73.7702	70.7721	72.4916	94.695	81.8902	97.7204	71.2228	68.3182	76.9461	2	--
JX1.Chr01g03731	32.7624	35.198	35.5461	37.4746	36.2497	36.0571	77.4647	70.6789	71.1082	68.4904	62.0475	72.0239	2	SNF2
JX1.Chr09g00421	10.6841	10.345	10.8208	15.3074	14.8502	15.1042	27.3744	25.2686	24.0007	15.5864	13.3856	16.8191	2	--
JX1.Chr06g00565	7.2254	6.9342	7.6658	10.1301	8.6494	9.0807	19.3533	19.5723	18.255	26.7838	30.8489	31.1508	2	--
JX1.Chr03g01635	218.41	203.777	200.086	260.528	260.887	280.86	413.118	444.704	430.496	513.885	528.654	412.411	2	EIL
JX1.Chr01g00600	76.3739	77.7903	76.0209	76.6703	78.9799	75.7057	187.587	183.398	176.19	210.774	197.64	255.359	2	--
JX1.Chr12g01362	6.592	7.3516	7.0226	10.8007	11.3062	11.1391	17.2159	18.2295	19.0047	21.7621	22.4727	17.5265	2	--
JX1.Chr06g02188	17.2333	16.3181	18.9812	20.0301	19.0465	20.2813	44.7369	44.1292	43.4957	55.0964	56.7322	67.0986	2	--
JX1.Chr05g02837	16.6461	18.1863	18.6878	13.5697	13.8466	16.5106	45.5136	42.8644	42.4896	53.6162	50.4744	60.4709	2	--
JX1.Chr02g03982	22.2999	20.4727	23.0881	27.8477	27.1288	26.9943	45.037	45.03	45.0312	65.9676	60.9187	61.1936	2	--
JX1.Chr09g01602	19.1484	21.972	20.9872	30.3017	30.5573	30.4369	46.3142	44.0314	44.9404	59.5703	54.9001	62.8688	2	EIL
JX1.Chr08g01660	4.3253	3.7265	4.2875	4.3338	4.8027	4.7625	11.1161	13.1559	12.0738	8.6673	7.5165	7.1423	2	--
JX1.Chr03g02856	73.203	80.4495	81.885	115.616	116.933	112.083	174.049	158.447	158.833	111.013	99.2654	112.689	2	--
JX1.Chr02g03567	22.8061	20.1289	20.6068	18.7743	19.4988	21.1904	47.9117	51.5722	51.8444	44.4117	44.1432	33.1018	2	--
JX1.Chr03g00206	31.5134	31.6968	29.8086	40.5119	35.7856	38.0275	63.103	67.798	65.9435	73.176	72.1192	80.2607	2	--
JX1.Chr03g01315	118.656	105.262	113.221	149.657	150.14	142.591	218.893	251.592	236.6	296.934	350.544	295.168	2	--
JX1.Chr03g00260	14.4152	14.1263	13.931	23.5416	25.3067	22.7154	29.9208	32.8206	34.8649	24.4416	28.9946	23.5717	2	--
JX1.Chr05g02062	25.0886	27.5152	26.2724	30.1109	28.5623	32.8509	55.8175	55.4589	56.2322	32.7616	32.0868	33.4965	2	--
JX1.Chr12g01774	16.1103	18.1039	18.3869	21.5661	21.893	21.1056	38.5466	37.8372	36.8256	21.9675	19.331	22.9397	2	--
JX1.Chr06g02191	33.399	33.7563	31.5036	41.9411	41.6643	41.4594	72.9839	69.5783	69.6832	65.1871	61.0181	71.2699	2	--
JX1.Chr02g03015	28.4969	26.2641	29.7424	48.1978	52.6853	54.8315	60.0353	68.2063	62.0942	46.0591	50.5335	39.2922	2	MYB-related
JX1.Chr01g00452	28.1809	31.9532	29.5489	39.7307	36.2942	36.8405	80.349	74.8785	74.6929	87.1831	74.4966	101.115	2	--
JX1.Chr12g00911	57.2487	58.5326	54.991	76.7804	77.2097	74.6338	136.854	132.864	129.81	125.165	116.926	149.051	2	--
JX1.Chr01g00156	3.6902	3.6758	3.9806	6.9388	6.3854	6.9087	13.2737	14.8687	16.5505	14.372	18.4691	10.7265	2	--
JX1.Chr12g02190	6.3382	4.7667	4.953	6.6583	6.367	8.0646	14.9667	17.0739	16.2676	13.2148	14.8521	12.523	2	--
JX1.Chr10g00942	31.2602	32.9185	30.7302	41.8174	39.9568	41.8426	77.7033	71.4597	75.6713	63.207	53.8933	69.4585	2	--
JX1.Chr01g03514	18.5433	15.9274	17.6409	17.3217	19.8442	17.3808	41.3338	42.6877	42.9905	27.2171	29.3229	29.3413	2	--
JX1.Chr10g01980	35.208	37.1235	33.9319	43.6814	40.6357	42.4347	82.6398	80.6968	79.4741	79.9813	72.1452	90.8853	2	--
JX1.Chr02g02304	4.9571	3.6826	3.981	6.6277	7.1964	6.8711	16.363	16.771	17.8086	14.8385	14.0976	10.0333	2	--
JX1.Chr08g01814	11.9771	14.6301	13.5263	22.187	22.9144	20.4214	38.1094	33.8826	35.3776	39.8227	35.4954	44.2736	2	--
JX1.Chr04g03311	13.8331	11.5234	12.7127	12.6503	13.8184	12.9503	27.043	31.0035	31.2726	24.0947	25.6093	23.2034	2	--
JX1.Chr03g04136	18.1148	18.1512	19.6647	14.4194	13.5557	15.4467	40.1192	43.6463	41.083	34.077	32.2144	33.5284	2	--
JX1.Chr03g02906	26.3505	26.5288	28.12	35.6879	32.4533	38.3783	60.4525	57.4259	60.509	63.2329	66.2905	64.7924	2	--
JX1.Chr05g02664	46.6951	45.2669	44.7523	42.5251	44.1286	44.9499	91.1647	94.8576	100.257	98.2204	110.272	87.4191	2	Trihelix
JX1.Chr07g02060	24.3721	25.9566	24.6406	32.261	32.6692	32.0488	53.4757	48.4079	49.9417	33.1512	32.9591	34.1999	2	--
JX1.Chr04g02585	115.785	118.683	103.474	126.424	122.007	120.592	246.22	249.213	246.327	286.433	287.041	334.301	2	--
JX1.Chr04g03184	24.0681	25.0659	24.681	20.6013	23.2274	23.5508	54.4315	54.0544	52.572	60.9847	57.6033	65.8866	2	--
JX1.Chr03g04225	30.5872	31.0984	30.5041	50.0311	49.6867	49.8852	62.1874	64.2327	61.3303	71.8658	67.7131	75.2921	2	mTERF
JX1.Chr01g04196	18.2334	17.3049	17.264	20.9694	19.3618	18.1129	38.4254	38.3628	39.2738	41.277	42.6687	46.0204	2	--
JX1.Chr01g04033	11.233	9.6563	10.9909	12.8847	13.557	13.1672	23.5983	23.8	23.8862	20.8761	21.6859	18.3552	2	--
JX1.Chr03g01878	82.4734	89.9967	84.7429	130.115	126.261	137.577	177.435	173.587	197.052	187.196	184.64	204.559	2	--
JX1.Chr03g00356	10.9174	11.4183	11.0727	14.7812	12.5807	13.8896	24.8011	25.2148	24.4817	20.7185	18.8146	22.0088	2	--
JX1.Chr10g00071	23.7533	22.9401	24.9166	31.9934	31.512	32.0636	48.2329	49.3867	47.5661	45.3553	41.07	40.9973	2	BBR-BPC
JX1.Chr03g03689	8.0851	7.8451	8.8889	11.8191	12.6924	13.9844	21.6135	22.265	19.5858	27.8911	29.558	25.1853	2	--
JX1.Chr03g04242	39.6439	39.3652	41.0181	56.254	59.67	62.3808	82.0803	78.8604	87.8713	61.289	63.683	65.3692	2	--
JX1.Chr03g01410	18.5	19.0173	17.6604	18.4837	16.4499	17.3924	39.7688	41.6205	43.8561	64.6959	65.4523	62.4139	2	--
JX1.Chr12g00137	24.8794	25.0043	26.2559	30.2182	33.3093	29.8034	55.1527	53.69	54.2764	55.468	51.962	58.6427	2	--
JX1.Chr11g00308	11.1385	12.1792	12.0376	15.0135	14.262	14.2422	27.7942	26.1925	27.0155	28.7815	25.0123	29.6508	2	--
JX1.Chr08g01428	56.5842	58.5074	55.7891	67.3748	64.0744	66.5751	122.279	117.485	115.587	117.866	112.149	130.886	2	--
JX1.Chr02g03413	30.6578	32.4292	32.7981	39.2184	37.0847	37.6486	70.2476	63.6659	65.4326	52.564	45.5375	53.2846	2	IWS1
JX1.Chr01g00480	25.6194	24.0839	25.5864	39.9194	43.7584	47.1348	54.6027	58.2835	56.3502	90.6697	92.7111	100.344	2	AP2/ERF-ERF
JX1.Contig2g00016	8.0955	9.4886	8.5759	7.2788	8.083	5.9771	22.4024	26.271	23.024	22.11	19.1937	21.3978	2	NAC
JX1.Chr02g02775	13.8006	14.2162	13.0734	16.8193	15.3762	15.5105	32.5883	32.5755	34.3316	42.3292	41.3415	44.7852	2	--
JX1.Chr02g02944	24.0298	25.6302	24.8143	32.0673	35.0752	34.4603	55.0434	61.8103	62.2473	62.0376	66.386	45.6418	2	C2H2
JX1.Chr07g00437	13.6534	14.7232	13.6715	15.2046	15.179	16.2996	32.8038	31.7309	35.0383	23.6025	23.2782	28.4285	2	--
JX1.Chr06g00124	16.4089	17.2574	17.1835	16.6053	16.2656	14.5171	37.9374	37.1308	42.3132	33.8614	30.5321	33.307	2	--
JX1.Chr07g01429	24.8495	24.894	25.0824	36.6577	37.1439	34.55	55.2903	52.3278	53.1558	67.5466	61.9357	75.5802	2	--
JX1.Chr08g02426	23.8785	20.8664	20.3811	29.7116	29.9225	31.1288	46.8632	52.6852	54.1785	66.0799	76.9529	55.702	2	--
JX1.Chr08g00036	12.9682	14.112	14.0772	15.2435	13.816	14.3107	33.4206	29.7149	29.1811	28.3077	24.4941	29.5504	2	--
JX1.Chr02g02560	26.8055	25.7141	26.4455	16.5716	17.025	18.0735	68.0444	64.0275	60.467	73.9334	73.3557	90.0076	2	--
JX1.Chr01g00371	32.8083	29.4654	30.4146	46.4922	48.0943	44.7689	66.4837	65.896	63.9649	87.1007	75.0538	87.776	2	--
JX1.Chr06g02216	29.7183	30.0942	30.7947	28.7266	30.7257	28.4996	66.2813	61.1502	66.0142	58.6607	57.499	65.644	2	--
JX1.Chr03g01681	1.5028	1.5971	1.6235	1.4057	1.4236	1.7495	6.0584	5.2431	6.1837	4.7918	5.1598	4.0297	2	--
JX1.Chr02g03457	10.4318	10.6866	11.3565	12.213	11.6118	11.7812	24.21	23.6592	24.4563	19.3166	16.8907	20.2029	2	--
JX1.Chr02g03983	44.7768	40.924	40.4784	77.8653	74.8943	76.4293	93.8587	94.1307	90.4849	99.2689	102.802	114.734	2	--
JX1.Chr01g04323	58.7898	53.1451	53.2831	77.9085	75.8285	76.6824	121.789	118.615	120.026	113.373	99.8806	120.139	2	--
JX1.Chr04g00485	5.2221	5.3387	5.886	10.0457	9.085	8.8025	14.9634	13.4667	13.6645	13.6312	12.4648	15.5145	2	--
JX1.Chr05g01500	42.8691	37.8942	45.4761	53.9841	52.294	53.4805	89.1785	95.8532	99.8737	139.459	152.426	157.399	2	--
JX1.Chr02g02966	34.3799	32.431	35.6638	43.3363	43.7312	43.7457	76.1891	72.5715	74.9233	72.8167	71.3027	83.0357	2	--
JX1.Chr11g01644	42.0583	43.9247	41.2175	47.4006	47.8467	48.1281	96.6424	87.7689	89.9892	70.9568	64.6439	79.4294	2	--
novel.416	14.1689	13.7066	13.8264	14.9768	14.5351	14.9525	29.5756	27.843	27.4733	18.4661	17.9033	18.9351	2	--
JX1.Chr05g01192	7.4565	7.2124	7.2771	6.6176	7.6481	7.1097	16.8532	16.2221	16.9311	24.9067	25.2877	20.896	2	--
JX1.Chr12g01609	49.3448	49.9284	47.6536	80.8941	78.8961	87.0911	98.9091	106.699	102.555	148.812	148.594	162.351	2	--
JX1.Chr01g03447	5.6584	4.9536	5.8202	8.1513	7.3545	9.0732	12.8741	13.4666	12.6726	19.9062	20.3935	16.4616	2	--
JX1.Chr01g03930	18.4665	19.0368	18.0697	32.3665	32.1699	36.575	52.7351	63.4462	63.5529	75.0688	82.5633	52.908	2	--
JX1.Chr06g02470	22.2434	18.9339	22.2945	38.9245	36.6641	41.6939	52.9796	68.2126	59.9602	66.9723	67.9765	55.8589	2	--
JX1.Chr05g00485	57.3699	56.7204	56.2522	63.0131	60.6917	59.8576	124.497	117.808	115.745	71.3941	67.6552	82.1578	2	--
JX1.Chr12g02236	38.1193	40.7343	42.1531	45.7247	45.1116	46.8377	82.1917	81.1759	81.3895	49.1412	45.3406	53.5842	2	--
JX1.Chr10g02116	9.8161	9.6676	9.0554	7.5768	8.3126	7.7154	21.7339	23.1146	21.778	23.4486	25.1943	27.3933	2	--
JX1.Chr01g04718	28.1774	26.5254	26.5484	21.0489	23.1964	19.8125	62.21	60.1195	61.7287	74.8024	71.4178	82.6584	2	--
JX1.Chr04g03017	18.1783	18.3996	18.3871	17.2387	17.7507	17.9631	43.2699	39.0104	42.3997	50.2705	48.9192	58.2333	2	--
JX1.Chr03g00596	26.2593	28.561	27.8977	48.5665	49.7293	47.6144	63.7125	56.9973	61.5145	81.169	80.3911	93.2575	2	--
JX1.Chr05g00020	19.1904	23.4664	20.8846	25.275	26.4222	26.0709	50.0693	46.8005	46.4355	35.7806	31.5506	38.6751	2	--
JX1.Chr03g03976	11.643	13.6384	13.7706	18.4354	17.8275	18.156	34.5863	39.0112	36.1408	39.5185	37.3701	47.4563	2	--
JX1.Chr04g02945	17.9285	18.4725	18.0593	22.9313	24.1135	21.2031	37.1055	39.6565	36.8333	28.1316	30.2065	30.8201	2	--
JX1.Chr07g01357	34.2327	33.5188	36.3382	41.4918	38.4486	42.0459	74.9656	71.6138	72.2785	75.097	74.9007	85.9822	2	--
JX1.Chr01g05158	18.9367	17.8737	17.3382	12.0421	11.952	12.533	38.4958	39.8159	39.3603	48.2695	44.7122	38.6791	2	--
JX1.Chr05g02002	6.7435	5.8647	7.4297	11.225	9.9936	9.9278	19.0294	22.3879	21.09	23.0146	28.6933	18.2827	2	--
JX1.Chr03g01579	26.4402	24.348	25.9601	29.0328	29.533	29.8029	56.1748	50.1329	54.5074	53.0399	51.1106	58.465	2	--
JX1.Chr10g00315	8.1283	7.4941	7.4824	8.9682	8.988	9.7945	18.5789	22.5784	22.9332	22.5853	25.203	17.6287	2	--
JX1.Chr04g03300	34.5448	37.7815	36.5643	42.2229	41.9437	43.6747	78.7595	75.1315	76.3581	89.8226	83.8537	102.047	2	--
JX1.Chr04g02729	9.2146	10.955	10.5362	11.6981	11.3673	10.8983	24.3305	22.4836	23.1028	33.602	29.8369	35.1347	2	--
JX1.Chr03g03171	99.5472	94.4854	97.8594	123.55	125.553	121.118	228.925	216.042	223.364	282.68	262.062	345.959	2	--
JX1.Chr06g00399	17.3149	17.1496	17.6948	21.5354	21.0493	20.9774	39.0864	37.4417	38.6036	50.6866	48.3992	56.9638	2	--
JX1.Chr01g04335	95.0743	100.86	101.617	102.586	101.832	101.507	211.2	213.961	207.151	246.496	229.715	285.71	2	--
JX1.Chr01g03228	28.27	27.8186	29.2204	22.8584	19.0188	20.9188	61.6651	61.1579	58.7601	64.2244	67.4416	73.1087	2	--
JX1.Chr04g02503	20.0302	18.7914	19.3103	17.917	19.4443	18.3349	46.9391	44.4855	42.9265	33.2181	28.103	35.2229	2	--
JX1.Chr02g03212	16.0177	16.3613	13.3515	9.6334	8.72	9.7528	39.2317	44.9735	40.329	33.6404	40.1613	30.7387	2	--
JX1.Chr01g03473	13.4813	12.9367	13.1371	12.873	12.1279	14.8957	26.794	27.0441	28.4812	20.9569	21.9454	21.4322	2	--
JX1.Chr04g01983	31.4167	31.9815	32.6071	39.739	35.3606	37.6619	75.7122	71.6061	70.8736	64.4553	65.1552	80.7525	2	--
novel.1711	10.3983	11.1519	10.9726	12.8717	13.7114	13.5535	25.0417	24.3554	23.4221	25.7802	24.3966	30.7537	2	--
JX1.Chr03g03601	23.459	26.8095	27.3467	34.7167	35.1753	33.6684	64.0926	55.3512	59.6837	66.5699	59.0231	75.1722	2	--
JX1.Chr05g02513	13.4264	11.8876	11.0818	17.8247	19.7885	21.3563	27.9988	29.2703	31.3421	28.268	32.4593	29.5684	2	--
JX1.Chr02g00600	28.9664	33.2064	32.4739	48.9525	44.7283	47.1473	72.7692	68.2925	68.6656	63.01	64.2934	75.0386	2	--
JX1.Chr01g04159	27.6342	32.1257	30.3339	41.8658	41.1475	42.6543	70.5231	62.562	68.8504	78.5187	70.6077	88.0505	2	--
JX1.Chr02g00291	20.8163	25.8688	22.9395	23.0594	25.9635	24.6847	54.648	57.327	49.8023	69.3939	59.5348	70.5309	2	--
JX1.Chr12g01367	28.1041	31.8803	28.8059	36.27	34.5853	35.7791	66.0403	59.656	61.8378	39.7355	37.6966	42.8889	2	--
JX1.Chr07g00014	3.5948	3.7919	3.2793	4.8606	5.9425	4.3712	13.7003	11.2248	12.2426	10.8593	9.4103	8.6436	2	C2H2
JX1.Chr02g00582	34.4761	31.011	31.1149	25.3868	26.0436	27.5981	69.3203	73.8737	82.5454	76.8597	83.4754	61.7175	2	--
JX1.Chr09g02047	6.8774	6.8233	6.8871	9.0804	9.3422	10.5015	14.3399	14.37	15.6511	16.7269	15.6666	16.9651	2	RWP-RK
JX1.Chr06g02469	67.5411	62.5255	66.4238	96.447	96.7142	93.8044	145.97	130.574	149.885	165.893	174.239	176.886	2	--
JX1.Chr11g00362	2.1558	2.3714	2.302	3.6888	3.8002	3.5798	7.4422	8.4935	9.0891	5.0428	5.232	4.017	2	--
JX1.Chr02g01428	18.7556	16.9492	17.6795	17.8106	17.0642	18.4137	35.5269	42.0772	39.6748	31.8694	34.848	28.9512	2	C3H
JX1.Chr05g01708	28.4055	32.41	31.2298	25.5566	25.0318	23.3635	71.2338	66.908	66.9821	84.0736	83.411	97.9828	2	--
JX1.Chr06g01588	4.3799	4.3	3.9875	6.8478	6.2217	7.1168	11.9298	14.4595	16.7657	16.84	15.7978	12.6778	2	--
JX1.Chr02g02923	3.6994	3.9269	3.533	5.7748	5.4671	6.4799	9.3443	8.8221	8.6693	9.3435	8.3937	9.6305	2	--
JX1.Chr01g00836	41.1932	37.7197	34.2809	48.9532	58.5898	53.9518	97.1909	110.282	117.323	88.2776	107.016	65.2652	2	--
JX1.Chr01g04681	18.1832	19.0372	19.9145	31.1493	31.7703	29.8118	44.6422	42.624	41.9207	37.8062	33.4813	43.3285	2	--
JX1.Chr01g00363	1.1145	1.5792	1.6892	2.1651	1.9435	1.5569	6.6014	5.8873	5.7322	4.4949	3.2688	4.5644	2	--
JX1.Chr03g01590	23.2459	24.1361	25.3679	31.7626	31.512	31.3534	51.4465	48.4135	48.3351	43.4672	36.7684	43.3622	2	--
JX1.Chr11g01748	41.4725	40.6621	39.8259	62.994	62.7207	68.5008	82.371	91.3074	90.9542	92.7624	99.7856	69.3672	2	--
JX1.Chr07g00790	12.8692	13.209	13.1105	22.1547	21.3029	23.9326	33.195	42.6015	40.5678	49.4262	62.9956	39.481	2	NAC
JX1.Chr04g02158	21.4551	16.1482	21.9456	34.242	35.655	35.4574	59.8402	61.7225	56.4858	59.6915	59.1397	71.6132	2	--
JX1.Chr05g02293	9.576	10.1075	10.364	6.7481	7.2886	6.596	26.7322	24.7532	23.4853	25.9866	25.342	30.0886	2	--
JX1.Chr01g04628	16.3736	17.1242	15.5	9.3738	10.8604	12.4442	36.0842	37.8965	36.198	28.4389	30.3636	25.0456	2	TAZ
JX1.Chr06g01805	12.3585	12.5951	10.9118	15.4525	17.0836	16.6446	27.865	25.786	25.3138	39.1723	36.3199	42.5497	2	--
novel.2267	13.3484	14.8578	13.7532	22.1833	21.1396	20.8489	30.674	29.2797	30.2544	26.8101	24.7783	30.5852	2	--
JX1.Chr07g01183	72.1775	79.6851	81.1872	104.73	104.529	109.71	164.749	159.365	155.466	189.624	163.791	190.264	2	--
JX1.Chr02g03981	103.613	103.876	105.658	183.157	175.414	195.546	232.096	246.438	232.972	239.615	229.924	168.837	2	--
JX1.Chr08g00159	7.3411	7.9435	7.8512	8.1478	7.4053	7.7323	17.1188	17.8842	16.1849	16.6784	15.2095	16.8061	2	--
JX1.Chr07g02461	96.4457	103.386	105.737	72.8528	74.6896	68.39	246.049	227.576	231.429	176.677	163.546	218.683	2	--
JX1.Chr08g00523	24.2082	25.0228	23.2783	13.511	11.7304	12.9011	51.7438	47.8124	50.9086	55.5762	52.1605	54.5355	2	--
JX1.Chr04g02309	3.5961	3.6172	3.1815	1.9454	2.1684	2.144	8.4466	8.2504	7.4637	7.8275	7.5741	7.8968	2	--
JX1.Chr03g01275	28.2695	22.6614	24.0327	33.8336	33.6176	31.5683	50.1844	51.9381	55.4025	90.6742	91.7955	82.0219	2	--
JX1.Chr02g00586	45.3823	49.7019	52.1889	54.5312	51.5017	60.0412	102.795	101	103.279	109.794	109.824	126.046	2	--
JX1.Chr09g02072	37.8052	41.4159	43.1092	36.9359	40.0625	36.7211	89.0718	83.2349	84.3222	100.396	97.6473	111.853	2	--
JX1.Chr04g02410	49.4075	42.1319	43.1843	38.7277	40.7924	38.8469	99.3377	113.831	112.588	85.5468	98.9399	63.6433	2	--
JX1.Chr06g00942	2.1496	2.8649	2.6939	2.8738	2.5993	3.1016	7.7738	6.5864	7.5511	4.5065	4.8652	4.7994	2	--
JX1.Chr05g02548	22.7514	19.807	20.2994	22.1822	22.6584	23.0107	44.332	45.56	40.7361	52.4562	46.6765	51.6308	2	--
JX1.Chr05g00252	15.5656	15.8702	14.3599	15.3953	14.0875	13.9181	31.6195	31.5934	32.0286	21.7161	20.7187	24.2873	2	--
JX1.Chr04g01948	19.4796	22.6374	20.8177	24.1201	22.3737	20.8279	55.668	47.9544	51.5595	46.8506	42.6241	56.9841	2	--
JX1.Chr06g02435	155.305	133.008	147.674	204.687	221.668	212.357	299.094	341.591	330.408	435.79	512.403	351.856	2	--
novel.1791	13.1161	15.8397	16.6789	16.6245	16.7807	16.9712	32.7018	30.7487	32.3359	23.8886	22.8299	24.9108	2	--
JX1.Chr02g03823	9.8295	8.6031	8.6377	10.2334	10.6489	10.0192	19.9396	19.1251	18.4754	14.9827	14.6296	14.7571	2	--
JX1.Chr10g01659	40.5031	41.3045	41.9285	42.9873	49.5729	50.4765	86.578	86.6198	89.2327	98.6237	103.695	103.975	2	--
JX1.Chr09g01787	7.1293	7.8872	7.5187	5.4263	5.2266	5.8763	19.2573	18.4538	17.1417	18.602	16.7728	21.5323	2	--
JX1.Chr01g05155	17.0603	18.4128	16.475	27.7408	27.4772	24.0149	44.8878	45.671	39.5245	49.1676	41.6592	51.8385	2	--
JX1.Chr08g01016	33.1003	32.6245	30.3558	36.2546	35.655	35.6777	71.7384	71.4462	69.8505	68.7869	71.1256	74.7216	2	--
JX1.Chr02g01696	37.8587	29.797	34.6282	16.8945	19.8495	19.4846	71.4184	77.8446	80.8825	81.1137	90.2772	66.7188	2	--
JX1.Chr09g00494	17.2661	20.0984	19.8056	16.5112	16.4987	16.2755	44.1579	38.6302	40.8736	31.9383	26.716	33.5967	2	--
JX1.Contig14g00004	2.3997	2.3998	1.937	2.161	2.2169	2.7664	8.8458	9.8382	9.2797	8.184	9.9001	5.2086	2	--
JX1.Chr04g03002	46.9745	45.6789	46.4842	54.2822	53.2891	54.8512	93.3506	100.728	102.265	132.259	145.615	99.9716	2	AP2/ERF-AP2
JX1.Chr09g01690	6.6525	6.323	5.9679	5.1406	5.7448	6.0741	15.1829	16.5253	17.5047	13.1231	16.6315	12.0572	2	--
JX1.Chr06g02234	20.5216	24.9073	19.9976	26.6129	27.177	26.6294	60.952	56.7272	56.6414	73.6718	69.8809	95.4436	2	--
JX1.Chr11g01189	47.5014	59.6753	61.7508	78.6299	85.1949	81.9968	152.03	137.95	130.889	106.762	100.384	124.807	2	--
JX1.Chr04g03189	28.5421	32.438	30.7535	38.9955	44.4686	41.826	67.2969	71.3389	69.7568	93.9103	97.9031	95.8209	2	--
JX1.Chr04g01172	25.2499	34.315	27.9274	36.4902	36.9006	38.3397	79.3586	68.7082	77.1833	85.8235	81.1257	104.92	2	--
JX1.Chr09g01124	31.0858	33.041	33.9403	35.7765	38.3208	37.0768	74.7284	70.6259	70.1163	105.566	105.638	126.263	2	--
JX1.Chr06g00115	128.599	135.589	117.116	137.458	146.689	145.567	259.886	269.132	248.206	421.74	419.254	477.05	2	--
JX1.Chr03g00067	6.7888	7.2525	6.7379	6.2352	6.3847	6.829	14.9378	15.6385	16.3428	18.7053	20.9061	19.8841	2	--
JX1.Chr10g00640	2.6856	2.4778	2.6373	3.494	3.6682	3.1737	6.8191	7.422	8.3253	6.2242	7.0578	5.8416	2	--
JX1.Chr09g01601	22.3058	21.1911	22.0326	33.0755	32.9436	32.6502	41.2168	45.3658	46.371	40.223	46.6543	35.2403	2	bZIP
JX1.Chr07g02167	25.4282	28.5341	27.0677	24.4337	25.0234	24.3278	57.1652	52.6804	54.6609	71.905	65.6565	79.4894	2	--
JX1.Chr01g00669	17.8586	19.9816	17.7171	14.2865	13.3099	14.3862	49.321	43.584	46.4199	55.1719	50.3698	69.1097	2	MYB-related
JX1.Chr10g02066	16.3973	15.8142	15.6535	12.3271	12.9819	12.7851	33.049	33.1401	32.5292	47.3134	49.0768	55.4128	2	--
JX1.Chr01g04802	111.297	103.042	104.095	178.224	187.292	182.539	251.533	278.703	274.856	444.658	521.983	303.977	2	--
JX1.Chr06g01195	6.818	7.3661	7.4865	6.3552	6.9876	6.6785	15.7007	13.9662	16.1742	15.7203	14.4788	16.936	2	PHD
JX1.Chr08g01774	54.3355	52.4764	51.5687	74.6131	81.4504	75.9224	105.696	113.578	105.123	107.639	110.246	127.949	2	--
JX1.Chr06g02710	20.9086	19.5343	18.347	30.4999	31.7742	30.4686	43.3677	56.9596	60.6204	47.8172	56.4558	41.9324	2	--
JX1.Chr03g00255	27.1509	26.0577	24.1076	29.6792	31.6563	30.3822	55.8407	53.7855	48.4078	56.8684	55.8308	63.8645	2	--
JX1.Chr03g04020	153.63	127.632	126.585	195.458	198.96	196.536	280.212	303.012	297.857	312.601	380.722	271.361	2	--
JX1.Chr04g02510	39.6709	40.7574	37.2953	36.4438	42.9048	40.9328	84.6794	95.9719	85.8358	83.9299	95.4596	69.8152	2	--
JX1.Chr01g00557	50.428	44.4232	48.0393	58.1208	57.6772	63.3214	99.5992	123.933	110.169	98.9124	132.482	95.305	2	bZIP
JX1.Chr03g00677	37.6125	32.7294	34.5003	47.5458	46.3515	54.6957	78.1878	82.6534	73.9105	133.448	123.391	140.868	2	--
JX1.Chr03g03878	8.6818	8.545	8.3007	12.4474	11.2216	12.9683	17.0584	17.2833	18.0063	15.2353	15.9361	16.6985	2	--
JX1.Chr01g01881	24.9653	22.8236	23.7824	21.0539	21.5987	22.7096	45.3077	52.261	52.6078	57.2899	65.2994	48.7011	2	--
JX1.Chr02g00330	23.6077	24.2311	23.2546	31.1716	29.2796	28.7775	49.2421	53.5051	53.3735	64.7307	62.583	70.3771	2	--
JX1.Chr02g02397	25.4781	25.3348	25.2652	17.9507	17.9189	15.5533	59.236	54.1547	55.317	58.2398	55.3385	70.3024	2	--
JX1.Chr11g00857	13.4934	13.0203	13.4802	11.6291	10.138	10.9712	29.0099	29.5365	30.1961	42.5969	38.9135	48.4725	2	--
JX1.Chr09g00929	26.9064	24.7562	26.15	42.6587	39.769	34.4003	58.5443	65.6733	58.157	34.2465	32.6242	39.1537	2	--
JX1.Chr01g02629	7.4095	6.105	7.2701	9.4984	9.4859	9.4266	14.5712	16.4569	16.4487	19.5127	23.0923	19.2803	2	--
novel.963	2.8188	2.6051	2.8311	2.4467	2.8751	2.8347	6.0196	6.2395	6.5678	4.0863	3.6095	4.2724	2	--
JX1.Chr05g01676	10.0148	9.5299	10.3186	11.5484	11.6649	11.4618	20.7696	19.707	22.6501	25.2998	26.7439	27.0576	2	--
JX1.Chr03g03654	24.4251	28.3169	25.4674	20.6964	21.5167	20.9117	54.8962	53.0142	51.4587	60.0526	53.0988	66.1099	2	--
JX1.Chr06g02919	10.1489	9.4417	10.5378	12.3717	12.0078	13.2373	23.3055	24.078	23.4883	19.942	18.0742	20.724	2	--
JX1.Chr04g02691	17.9298	17.2973	16.9483	9.3628	9.8233	9.5946	39.1293	38.1396	40.4507	44.5342	40.0515	53.7457	2	--
JX1.Chr01g00447	6.7154	7.8299	6.5322	7.0739	4.6326	5.9004	19.6317	17.6088	20.9018	22.9065	21.7419	27.399	2	--
JX1.Chr02g00074	17.3153	15.0374	18.38	34.6267	30.0984	24.8463	65.7335	59.5638	56.163	68.5791	64.8768	92.5342	2	--
JX1.Chr05g00591	3.7976	4.5407	5.0265	7.8857	8.3894	5.5833	22.2592	23.6185	19.2716	13.9883	20.0416	14.8156	2	--
JX1.Chr01g05033	39.2229	41.8282	42.817	45.5175	40.4558	43.4937	90.1956	85.5753	82.7382	95.0355	79.3065	102.958	2	--
novel.652	6.7297	7.5527	8.2252	9.128	9.7713	9.2516	15.9166	15.2303	16.8968	9.2783	8.5658	10.6226	2	--
JX1.Chr12g00915	31.12	31.7158	34.3221	23.7191	23.4955	26.8001	70.2438	66.6619	67.3486	72.9825	70.4074	86.4526	2	--
JX1.Chr02g04036	33.2084	30.6593	31.2162	57.4832	51.4738	53.6831	69.7609	73.5628	76.5979	72.8968	78.6274	66.1247	2	--
JX1.Chr05g02039	27.2571	27.2617	27.5122	30.1188	29.1232	31.2957	60.6873	56.8788	53.9712	91.2323	80.7631	101.338	2	--
JX1.Chr11g00659	9.1928	9.7884	8.4342	8.1247	9.5579	8.3315	21.3213	21.0395	20.9248	14.5508	11.9397	14.7805	2	--
novel.476	1.5157	1.6442	1.2417	1.497	1.3905	1.3125	4.6457	5.1169	5.0863	3.4883	4.4891	2.9163	2	--
JX1.Chr02g02968	6.3538	6.3718	6.8457	9.5601	9.2703	8.9254	13.2782	14.2741	13.9982	10.7774	11.1128	9.0583	2	--
JX1.Chr12g00919	14.2379	15.3638	13.4483	13.3122	13.4783	13.3978	29.9241	30.278	27.9741	28.7622	27.1078	30.9521	2	--
JX1.Chr01g02072	24.0713	24.8886	23.2236	21.2145	24.9585	20.9428	46.4517	55.0983	53.908	52.8801	52.3898	53.9615	2	--
JX1.Chr11g01844	1.7615	3.0813	2.0879	2.0535	2.8245	2.5328	8.406	9.8737	9.9094	8.8866	8.5736	5.387	2	--
JX1.Chr03g00294	30.4579	29.4534	30.6801	33.5936	35.5286	32.6066	72.3924	70.9591	65.6397	87.799	74.1237	96.0516	2	--
JX1.Chr01g03118	33.1093	30.9246	31.1673	42.0573	42.8853	42.426	67.9043	63.5689	64.7121	59.2771	53.0619	67.6141	2	--
JX1.Chr01g00621	5.8343	5.7968	5.09	4.9651	5.3619	4.3469	15.2602	14.6958	16.0985	10.786	9.7905	13.9248	2	--
JX1.Chr08g01483	15.3401	16.1116	16.2625	15.4149	17.102	16.081	41.8988	37.6729	32.3808	27.0414	25.4969	31.5024	2	--
JX1.Chr05g02033	51.6928	48.341	47.2439	48.3928	51.4658	55.8333	113.041	133.528	143.944	112.903	130.364	74.078	2	--
JX1.Chr03g03769	8.8506	7.6497	10.9458	11.5405	9.7971	8.5511	33.7649	29.7026	27.5966	21.8961	29.1389	25.1785	2	--
JX1.Chr02g03441	14.14	13.4651	14.9075	24.0229	23.0551	21.8001	33.6617	29.7596	31.099	42.7275	36.9112	44.1869	2	--
JX1.Chr06g02485	31.809	28.7137	29.7475	32.2868	32.3736	34.4285	58.0706	66.408	65.1635	80.2214	88.2253	61.4853	2	--
JX1.Chr06g01728	4.0934	3.0994	3.5908	5.0779	4.727	5.1683	11.0925	10.8812	9.7417	11.3258	12.4696	13.2226	2	--
JX1.Chr06g02988	31.462	27.3141	22.7416	44.8495	41.5322	44.0033	65.0232	64.7489	61.9233	46.8839	44.6502	49.0426	2	--
JX1.Chr02g03531	18.2793	21.0753	20.8095	25.5493	24.9196	25.6002	42.2775	38.0248	41.7333	38.7823	32.6494	41.0715	2	--
JX1.Chr02g02417	5.5622	5.3082	6.9736	9.9693	8.9371	8.0966	15.8152	14.1798	15.607	22.1206	19.1538	22.8183	2	--
JX1.Chr08g00213	22.3715	24.1136	21.4666	18.1408	15.7831	16.7696	50.3605	48.5909	46.3248	39.8635	37.0128	47.6326	2	--
JX1.Chr05g02758	12.3008	10.5344	12.8803	15.3334	15.6253	18.8438	28.143	28.7071	26.8839	37.7479	36.6979	36.909	2	--
JX1.Chr07g02329	4.4108	5.5578	5.0354	4.0004	5.8067	3.8984	15.7698	15.5756	15.3512	12.5895	9.9976	11.2361	2	--
JX1.Chr12g00216	6.3916	6.0638	5.8554	8.5783	8.119	7.2188	12.5738	15.8891	14.8809	15.2944	17.0021	13.8683	2	--
JX1.Chr02g00141	109.234	89.2836	94.2076	117.496	118.933	120.098	181.357	204.307	207.109	171.797	205.497	152.723	2	--
JX1.Chr05g00311	5.3054	4.5467	5.1352	4.7468	3.683	4.6937	12.9782	11.9812	11.5926	15.3718	13.2306	15.2955	2	--
JX1.Chr05g00564	20.9048	20.6923	22.1593	23.6297	21.5143	21.7414	47.6052	46.2734	41.3381	69.5296	62.2225	79.0621	2	--
JX1.Chr08g00627	17.5525	15.0494	15.9723	22.7775	23.6202	22.6592	34.2035	37.579	40.3873	26.5064	27.1884	17.2587	2	HB-HD-ZIP
JX1.Chr05g02429	3.5798	3.1772	2.7477	2.3746	2.532	3.7829	10.8286	9.6038	10.8731	11.5556	8.808	11.2709	2	--
JX1.Chr09g01862	23.928	22.103	24.1891	18.6063	18.2778	19.2408	43.7356	49.415	50.2334	39.9895	46.1738	31.2758	2	HB-HD-ZIP
JX1.Chr01g01783	36.1842	39.0686	38.9192	51.3735	49.541	48.0738	80.5049	75.8906	81.7373	104.496	100.736	130.344	2	--
JX1.Chr06g02217	12.8954	11.3282	10.7072	10.5428	11.5763	12.6158	24.8457	29.358	28.9856	34.0624	39.9127	28.4417	2	--
JX1.Chr09g01351	18.7662	16.0559	18.921	20.9385	22.972	22.7546	39.4589	39.3121	39.7353	30.8742	28.2169	37.1801	2	--
JX1.Chr05g02132	32.816	29.0605	29.0592	43.3716	40.374	49.0723	67.3446	78.0084	80.2181	119.055	123.568	94.0595	2	--
JX1.Chr01g01081	22.2568	22.092	23.4888	23.0451	23.6499	27.5642	45.1817	50.4491	52.8656	42.8598	45.2471	30.3134	2	WRKY
JX1.Chr01g03006	22.7943	26.1451	24.2837	25.4586	24.6474	24.5188	50.658	48.5271	49.0327	52.1823	47.2776	60.2997	2	--
JX1.Chr03g00878	21.3163	25.0574	25.1636	27.1814	26.2076	25.7811	53.4686	49.5805	51.8667	37.1807	33.1785	44.8482	2	--
JX1.Chr03g01992	58.0606	59.6387	58.7101	74.4764	77.9037	65.2146	158.976	138.623	142.491	121.44	99.021	143.305	2	--
JX1.Chr02g01031	51.8074	48.8735	53.1772	56.6872	58.2704	58.2212	111.559	111.547	100.064	93.0223	85.7032	111.73	2	--
JX1.Chr01g00599	3.1635	2.8156	2.3529	4.9142	4.8953	5.0145	8.1246	11.0707	10.1038	6.0554	7.996	4.3462	2	--
JX1.Chr05g00588	15.3813	15.2824	17.9369	12.7889	12.8754	14.4562	37.0664	33.3854	40.7867	40.1811	38.6005	44.41	2	--
JX1.Chr02g03994	4.8609	4.4426	5.1633	2.3274	3.0177	3.418	10.2466	11.1787	11.4538	12.3172	12.7544	10.1262	2	Others
JX1.Chr02g01340	19.6483	18.3496	20.0654	21.4492	19.8649	20.5088	42.7644	40.4779	38.6121	40.9158	37.2608	47.3746	2	--
JX1.Chr05g01274	148.772	141.103	135.935	93.5021	99.8807	105.952	284.702	320.02	335.558	406.058	461.824	282.535	2	WRKY
JX1.Chr11g00637	9.2023	7.1645	6.7957	8.1612	7.6327	7.0601	16.9582	17.4946	19.6669	13.2973	12.4064	11.7082	2	--
JX1.Chr10g00971	7.43	6.1065	6.9601	9.9705	10.7399	8.002	15.3512	14.7326	16.4473	16.1376	17.4641	14.3406	2	--
novel.1123	3.5216	2.7345	2.3648	4.5071	5.789	5.7462	10.4058	9.6365	10.4572	8.6459	8.155	11.2505	2	--
JX1.Chr08g01434	9.6407	10.3705	8.2382	10.0509	10.1871	8.7452	24.2488	21.8285	22.3059	21.312	22.7759	27.2978	2	--
JX1.Chr05g01976	8.0784	8.5664	8.9553	7.2297	7.3701	7.542	17.5917	16.481	18.7381	28.1046	24.214	30.621	2	--
JX1.Chr03g01106	20.0493	18.5628	19.5505	24.4708	21.8599	22.9523	50.5	48.188	42.9023	34.7626	36.4496	39.1895	2	--
JX1.Chr03g03401	24.3108	27.1302	27.7086	39.1391	35.8042	35.0601	54.6083	53.4042	55.037	86.6953	76.72	96.0926	2	--
JX1.Chr02g02850	26.4942	29.068	28.3775	36.6237	38.3615	38.5452	60.5143	54.729	60.3876	48.2724	45.9086	62.1241	2	--
JX1.Chr02g01188	34.4996	26.7461	29.3376	40.7503	45.2544	43.4506	60.8603	65.2324	67.6602	89.2398	98.3966	68.6079	2	bZIP
JX1.Chr04g01499	22.8711	19.6315	22.9119	18.5731	19.5882	17.3941	57.1314	59.0404	50.5583	54.6149	46.7521	58.5067	2	--
JX1.Chr06g02760	21.6427	26.6922	21.8543	18.4231	18.5312	17.8359	51.9151	50.8122	46.9873	69.5734	59.006	76.891	2	--
JX1.Chr07g02179	9.6283	10.2324	11.799	15.9345	15.1326	16.2103	44.281	47.447	34.857	39.8504	31.0513	54.8482	2	--
JX1.Chr11g00622	9.7691	9.5355	11.4535	8.2873	8.3894	7.9243	25.8745	24.0426	24.0092	17.5282	13.8238	19.765	2	--
JX1.Chr04g02672	15.2071	15.9624	14.8505	22.4791	20.9927	23.582	34.3285	29.5326	31.7781	49.0778	46.5225	57.0218	2	--
JX1.Chr03g02409	6.9313	6.8055	6.7575	9.302	9.6778	9.3222	14.3138	17.854	17.5175	16.058	18.7925	15.4203	2	--
JX1.Chr02g01255	0.5404	0.4196	0.499	0.6073	0.424	0.4871	1.706	1.6081	1.8922	1.7624	1.8771	1.8515	2	--
JX1.Chr02g03750	41.0036	39.5139	37.8895	64.8549	67.9372	66.5379	75.2382	85.8877	83.8967	104.156	111.153	72.9382	2	--
JX1.Chr11g01254	5.1207	5.007	3.7889	9.8631	8.4319	7.2149	22.4738	19.8508	24.5713	13.9411	19.7543	11.3453	2	--
JX1.Contig3g00005	8.3735	8.3679	9.1161	7.698	6.5917	6.4183	18.4058	18.7563	17.1724	17.9997	14.8958	17.2663	2	--
JX1.Chr08g02622	3.3471	3.2298	2.8491	3.4901	3.8788	4.1576	9.177	8.8779	10.6236	11.3399	9.584	8.3659	2	--
novel.549	1.8193	1.4295	1.4835	1.2413	1.5406	1.7852	5.2445	5.3902	5.5614	4.6412	5.7907	5.5575	2	FAR1
JX1.Chr05g00833	13.5333	11.7626	15.3119	18.4418	15.4929	19.0092	27.6411	30.6357	32.8918	40.8686	48.2797	38.7073	2	--
JX1.Chr01g00391	136.387	112.72	111.519	125.082	132.106	131.195	239.71	296.616	296.641	335.137	429.058	263.209	2	--
JX1.Chr03g02379	3.2358	3.0628	3.3289	2.4759	2.7243	2.1073	7.4633	9.1454	8.7833	7.8286	7.1284	8.0259	2	--
JX1.Chr06g02183	18.7786	15.8733	17.6767	23.7066	21.0917	16.5018	45.6586	49.6549	45.2205	48.0232	42.3129	36.5631	2	--
JX1.Chr08g01850	4.6117	5.1461	4.6192	5.3416	4.6751	5.3653	8.967	10.7007	10.5842	14.6126	15.9109	13.647	2	--
novel.614	5.942	6.6111	5.5075	9.6219	9.9633	9.8313	13.1931	11.8069	13.3557	11.0623	10.7353	13.3763	2	--
JX1.Chr02g03389	3.7493	3.4834	3.5186	2.3929	2.7674	2.4629	8.3314	10.6062	9.8463	11.6148	11.5727	7.7566	2	--
JX1.Chr03g03652	26.6136	24.5299	24.8734	11.8059	12.6113	13.3477	51.1504	55.2522	58.7892	54.658	66.2061	43.0822	2	C2H2
novel.1241	2.2106	3.0171	2.9014	3.2151	2.444	3.5689	7.1182	7.0937	7.0955	6.2988	6.312	7.5399	2	--
JX1.Chr02g00465	12.2191	13.1342	14.2815	17.1185	19.9562	20.2908	29.2585	32.2375	35.0437	46.3667	58.411	39.1856	2	AP2/ERF-ERF
JX1.Chr06g02484	4.9072	3.7786	3.7347	5.5206	6.4827	6.845	14.158	17.6914	16.3809	12.3498	18.4327	10.9695	2	--
JX1.Chr10g01811	14.0062	12.6993	13.513	17.5981	19.5887	19.3457	33.165	23.5941	27.2464	25.9461	25.1558	23.4075	2	--
JX1.Chr10g01646	17.346	16.4214	15.4518	14.2816	15.0232	15.2751	31.3691	34.6608	35.4612	44.7285	49.3611	36.2018	2	--
JX1.Chr09g01485	15.2239	17.2701	15.8408	14.5166	10.8778	17.3444	39.1152	39.5595	43.7286	38.9717	35.8968	43.5315	2	--
JX1.Chr04g03066	9.4022	9.8382	10.5154	13.6297	13.5163	14.2007	20.0065	20.4289	21.6806	22.6281	19.2592	22.7071	2	--
JX1.Chr03g01348	6.01	4.9491	5.7654	9.265	9.98	10.0232	10.6673	13.0027	12.5012	13.3232	15.6685	11.0335	2	--
JX1.Chr03g02591	4.3204	4.4574	4.4165	2.4778	2.352	2.9775	8.687	10.4235	10.8371	12.6042	12.985	10.4131	2	--
JX1.Chr07g02076	6.6479	6.0702	5.8697	7.3324	7.5615	7.5302	18.2819	20.0611	20.2352	15.1035	19.5998	9.3367	2	--
JX1.Chr02g02042	6.3861	5.3912	4.4505	9.6149	9.7155	10.1226	17.9173	18.4807	18.6343	13.3222	18.6359	9.7609	2	--
JX1.Chr09g01518	50.7272	47.4312	46.4891	58.1455	64.3293	56.5533	95.9736	114.449	111.015	74.2602	95.9662	59.426	2	--
JX1.Chr03g02920	3.9977	3.7988	3.8355	5.7053	5.9209	5.1593	9.378	9.5161	8.7563	7.5028	8.1061	5.0614	2	--
JX1.Chr01g00907	8.3069	7.3854	6.8201	8.4138	9.0101	8.7381	15.2431	16.1012	15.0527	11.4364	10.2349	9.3449	2	--
JX1.Chr03g03611	4.4108	5.8813	4.4505	6.1945	6.7348	6.356	11.2095	11.5029	11.5446	16.9303	16.7358	14.238	2	WRKY
JX1.Chr06g02487	132.548	115.121	128.405	180.399	186.198	184.743	229.418	273.641	261.285	391.155	530.331	378.043	2	--
JX1.Chr01g03482	3.2501	3.0877	2.6703	3.4102	3.1902	2.6149	7.421	8.075	7.5438	4.7395	4.7859	3.8082	2	--
JX1.Chr07g02268	9.5621	9.798	9.6361	15.1894	15.091	16.8809	18.5852	21.0688	20.3364	25.5061	29.055	18.4442	2	--
JX1.Chr01g04446	28.4189	31.8604	32.4357	32.8439	31.6055	30.442	66.6318	60.3588	61.5304	103.314	84.3352	115.669	2	--
JX1.Chr02g01448	27.0294	28.4753	25.1207	41.1551	30.3728	38.2303	69.1825	66.2542	64.7955	64.6312	59.2573	85.7552	2	--
JX1.Chr08g00599	17.0272	13.6221	15.5113	10.5143	11.1422	12.7588	39.9637	48.8452	44.927	34.1994	48.2421	26.8045	2	--
JX1.Chr01g04459	3.3705	3.7887	2.7509	3.4013	2.8777	3.3282	8.3978	7.6254	7.6315	4.7959	4.728	5.9293	2	--
JX1.Chr03g03362	2.7194	2.3725	2.1707	2.3886	2.2235	2.213	5.7974	7.0158	7.8074	7.9833	9.357	6.5198	2	--
JX1.Chr02g02598	18.0019	20.239	24.0611	14.4216	13.9218	16.3505	51.2706	44.5244	45.8433	50.8497	42.015	57.5756	2	--
JX1.Chr08g00436	12.0296	9.182	9.1475	13.8531	12.2661	12.7985	20.1321	21.0803	20.5358	23.4498	21.6449	20.1611	2	--
JX1.Chr11g00132	3.8698	4.1056	4.0905	4.2532	5.1997	5.0708	9.9097	9.081	8.7927	14.2069	9.6202	11.3716	2	--
JX1.Chr05g02555	12.1633	10.5863	10.9355	16.5976	15.4505	13.1358	28.3489	30.0009	27.1455	25.8118	27.4057	20.3049	2	--
JX1.Chr08g01899	21.1417	20.0897	19.0003	25.1119	25.8842	26.0964	39.3207	43.2108	44.8899	66.8031	78.101	49.5686	2	--
JX1.Chr04g00484	1.6073	1.2075	1.2307	2.1844	1.9172	1.9056	4.4434	4.2172	4.2325	3.712	2.4918	4.0268	2	--
JX1.Chr12g00941	3.1188	3.2674	3.0376	4.9651	3.6787	4.3158	9.1818	9.3267	8.7538	6.106	6.0902	5.3188	2	--
JX1.Chr07g02254	12.2039	10.4816	10.9849	10.1627	12.6999	10.565	23.538	28.1673	30.1868	26.8421	33.2608	21.1698	2	--
JX1.Chr07g02414	11.1294	11.4325	10.1985	12.5937	12.3181	11.9338	21.8185	23.3168	23.3057	18.7089	24.3296	17.1981	2	AP2/ERF-ERF
JX1.Chr12g02217	60.0933	78.8761	68.3355	91.5383	85.0858	86.6924	185.807	142.741	165.298	154.03	156.437	216.917	2	--
JX1.Chr01g03008	4.535	3.9384	5.7221	8.2076	7.4584	7.0623	11.5593	13.657	12.9264	15.1659	20.2019	14.2405	2	NAC
JX1.Chr02g03044	11.1408	9.7087	8.3963	18.2736	15.7446	17.1241	21.5761	26.5859	27.4703	25.3568	29.0727	17.5001	2	--
JX1.Chr05g02292	4.9534	4.6056	4.6562	3.4422	3.2209	4.362	10.5827	11.4527	12.9395	12.4896	13.2031	11.5573	2	--
JX1.Chr01g01493	46.891	46.748	47.2919	79.0703	80.4736	75.4704	86.8358	102.659	108.007	78.194	75.4631	49.4005	2	--
novel.2199	5.7462	6.744	6.1169	7.6857	7.5977	8.9842	15.0593	13.9617	15.6578	8.2503	6.6925	10.4246	2	--
JX1.Chr12g02171	7.5185	7.2138	7.0069	11.7625	11.6728	13.0946	14.6455	16.2894	17.3234	9.9223	11.2592	6.5973	2	--
JX1.Chr02g03820	88.1804	73.9492	83.1575	120.115	120.559	117.766	180.327	190.197	205.172	221.162	271.099	143.002	2	--
novel.2614	2.1021	2.3569	1.6537	2.5743	2.85	2.5632	4.5995	5.5242	5.1667	7.4038	6.6808	8.1458	2	--
JX1.Contig2g00047	33.8868	25.6647	27.1595	23.2341	23.9986	23.07	53.8182	63.2642	63.0734	72.258	72.1614	52.9204	2	--
JX1.Chr04g01811	9.3563	9.1283	8.954	8.9254	8.4185	10.0049	21.8547	24.6122	21.7762	21.3016	24.8935	14.9043	2	--
JX1.Chr05g02211	8.3956	11.8545	9.8944	10.9055	8.5954	12.05	25.9315	24.3369	26.4727	22.169	26.8233	23.7702	2	--
JX1.Chr05g02787	5.4726	4.6606	4.0306	5.9019	6.8395	6.9956	13.1123	16.5271	16.3809	10.8871	14.1165	8.4761	2	--
JX1.Chr05g02199	19.3529	18.4448	18.2002	29.6338	28.524	29.8956	37.1683	44.9278	48.7978	24.2955	30.0482	18.0817	2	AP2/ERF-ERF
JX1.Chr03g00617	26.2828	32.8417	36.4133	47.3941	47.8101	41.9305	91.3696	79.0863	73.714	78.3663	70.9459	105.446	2	--
novel.2406	0.9741	0.6429	0.5972	1.0568	1.1824	1.0751	2.4164	2.1147	2.754	1.753	1.7931	1.5676	2	--
JX1.Chr01g02071	9.5463	10.3445	8.9462	14.0636	12.5788	12.2711	27.4668	26.0154	25.5276	22.2783	26.8187	14.299	2	--
JX1.Chr03g01226	11.1518	13.4356	10.176	21.4975	18.1166	18.2779	24.8188	24.7032	25.7667	32.3243	31.9803	35.8272	2	--
JX1.Chr03g00862	3.4516	4.5355	4.2674	5.3309	5.3568	5.5065	8.5338	8.5904	7.9004	8.2658	6.9062	8.5625	2	--
JX1.Chr05g02538	5.5181	4.3508	3.8234	6.5675	5.2267	6.2356	10.2161	11.0914	10.2008	12.0808	14.6234	11.9505	2	--
JX1.Chr03g03486	2.6263	1.5348	1.4835	1.2195	2.1893	2.4284	7.1884	7.1587	7.2804	6.442	7.337	6.4601	2	--
JX1.Chr01g00707	4.9875	4.5677	5.0316	6.2782	6.9542	5.7852	9.2824	10.8452	11.3177	11.0982	13.2227	9.5495	2	--
JX1.Chr09g02182	8.462	7.1138	8.4429	9.6746	7.734	8.4695	15.0049	19.1621	18.027	13.9283	15.3754	11.5341	2	--
JX1.Chr03g00125	4.9014	5.5095	4.9686	4.7472	4.8651	4.8115	10.6022	11.12	11.848	9.0096	11.9497	8.2429	2	--
JX1.Chr02g00366	6.3125	6.4046	6.1219	9.6266	7.7849	8.5487	14.2088	13.6846	13.8057	18.2489	16.7881	18.3308	2	--
JX1.Chr01g03882	4.7296	5.542	5.2819	6.3291	6.269	6.9536	10.9917	11.778	13.8007	13.3222	13.9137	10.8039	2	--
novel.1521	2.4723	2.4723	2.4945	3.8166	4.1872	4.8292	7.7196	7.6672	8.307	6.067	7.8648	5.8379	2	--
JX1.Chr03g04134	9.5903	6.69	8.0109	7.3235	7.131	6.5502	20.487	24.0746	19.2475	28.8509	28.2005	22.7378	2	--
JX1.Chr06g00807	16.666	14.1766	15.213	16.1843	16.499	17.3619	30.041	32.8397	35.8332	28.8341	32.539	20.0222	2	--
JX1.Chr03g00960	0.392	0.3	0.3324	0.3165	0.4438	0.4142	1.039	1.0802	0.925	0.6158	0.7338	0.6975	2	--
JX1.Chr06g02182	4.9223	5.3699	6.2307	6.5194	7.1827	6.964	12.6799	10.6919	13.3421	7.2982	7.4734	8.1329	2	--
JX1.Chr07g01139	3.1843	2.4001	2.5805	2.0027	2.6966	2.3056	7.6965	9.0524	9.567	9.4774	8.6086	5.8947	2	--
JX1.Chr10g00587	4.8169	4.939	5.516	6.5325	6.0054	7.8238	11.7192	11.0656	10.4463	7.2238	6.2185	7.6063	2	--
novel.818	0.6078	0.6078	0.6702	1.0116	1.0177	1.0364	2.1588	1.7511	1.7574	1.1875	1.0989	1.4787	2	--
JX1.Chr05g00572	17.3487	15.8476	14.0593	15.326	13.6606	13.4013	29.6778	34.138	34.4591	25.7014	25.4338	17.3287	2	--
JX1.Chr03g00441	7.2479	5.726	6.143	8.0421	7.7001	9.4694	14.5972	15.4788	16.2271	20.0302	22.3723	15.9737	2	--
JX1.Chr04g00790	6.6257	6.4271	6.819	9.7491	10.6735	9.6113	14.4562	14.6055	14.3772	14.8213	13.4864	19.0354	2	--
JX1.Chr01g04184	12.3694	9.7471	12.3898	15.7473	15.5991	15.7419	22.5448	26.8686	29.7077	29.5992	34.7263	20.9934	2	--
JX1.Chr02g03140	30.7803	23.8593	23.9721	20.8195	22.2844	24.7741	62.9946	71.9641	68.1296	55.0392	54.0204	32.2614	2	--
JX1.Chr05g02923	19.2934	17.6439	14.1645	14.8255	14.8215	15.1086	34.7141	39.1034	38.5929	31.3263	30.4608	19.4029	2	--
JX1.Chr08g00622	8.7089	10.4071	9.1196	14.5628	14.8828	13.639	17.3773	19.3821	22.67	20.6078	19.1669	20.5646	2	--
JX1.Chr09g01292	15.5334	17.9865	14.907	24.8737	30.1164	28.5096	30.6544	39.299	35.6244	43.6286	46.1534	45.1521	2	--
JX1.Chr02g03580	5.9269	5.4742	4.415	8.9312	9.5175	8.5676	12.6513	14.9237	13.0525	18.0775	20.682	11.3548	2	--
novel.370	0.8916	1.1278	0.827	1.8215	1.7271	1.4368	3.0048	2.5921	2.8096	2.166	1.5904	2	2	--
JX1.Chr03g01064	8.5188	7.2136	7.4629	13.6594	13.5458	12.0459	16.7874	19.3153	15.3079	20.616	22.1663	16.8354	2	--
JX1.Chr11g01845	3.3107	4.2752	4.382	3.2846	4.3883	3.6506	13.04	15.401	11.7606	13.271	11.5104	18.8077	2	--
JX1.Chr02g01865	16.7022	17.3522	12.6895	19.5731	19.0062	22.4299	37.9462	41.1416	42.5091	40.0285	45.566	26.1104	2	--
JX1.Chr02g01420	4.0654	4.1221	2.6569	1.9135	2.6494	2.3908	8.9245	8.2225	10.2329	8.3683	9.7128	9.9337	2	--
JX1.Chr08g01382	16.6704	13.5576	14.5715	14.8953	12.0358	14.0026	32.116	31.0693	32.6786	20.2369	28.9221	25.6822	2	--
JX1.Chr08g00320	14.0345	16.494	15.4056	17.6112	20.4178	20.7461	34.4368	31.574	28.0482	39.8527	37.7777	49.4742	2	--
JX1.Chr01g03622	5.6503	5.1628	4.0315	6.4804	4.0517	5.0559	11.2295	11.7644	12.2857	11.6948	13.0053	10.8315	2	--
JX1.Chr01g04452	4.2466	5.1841	4.2863	4.8918	4.6707	4.2686	11.1173	12.4672	9.4296	6.5167	8.0275	7.8672	2	MADS-MIKC
JX1.Chr10g01272	92.5278	83.0452	81.4681	101.766	106.92	109.853	151.513	188.385	191.944	177.523	225.873	130.256	2	--
JX1.Chr08g01729	16.9532	20.5618	18.0187	26.3633	27.9245	28.0209	39.9927	39.5766	35.806	58.8778	46.3981	65.6449	2	--
JX1.Chr01g03477	31.8196	27.6161	26.4729	38.0729	40.7266	39.3781	53.6068	68.875	62.4874	65.118	83.2023	49.6626	2	--
JX1.Chr02g01123	2.6967	2.7715	2.322	2.0473	2.3253	2.4337	6.0847	5.4253	5.2842	4.5859	4.0682	4.8804	2	--
JX1.Chr01g03493	5.8875	5.0411	5.8129	6.8903	5.8616	7.2304	11.8872	11.4363	10.6977	17.9612	16.3912	19.338	2	HSF
JX1.Chr09g00788	5.0616	7.8457	7.0041	8.5465	9.0599	10.6976	22.1267	22.4759	18.7977	15.4789	18.4921	18.8337	2	--
novel.1295	1.368	1.1687	1.3707	1.7454	0.8874	1.3841	3.6866	3.7574	3.3124	2.3753	2.0172	2.692	2	--
JX1.Chr08g01573	6.5841	3.6214	6.2637	6.804	7.9233	6.2252	15.4731	21.3593	19.2121	16.1902	12.5051	12.956	2	--
JX1.Chr04g02932	3.8865	4.1169	3.6289	3.8957	3.1084	3.3464	9.8263	11.0486	9.7445	6.1871	7.9097	5.6083	2	--
JX1.Chr04g01960	3.2847	3.7327	2.9182	4.6962	4.5172	4.3603	7.9253	7.5768	7.7627	12.5814	9.9965	14.2304	2	--
JX1.Chr06g02877	0.6386	0.5345	0.8056	0.8103	1.0051	0.9682	1.7284	2.244	2.0901	1.2107	1.6736	1.0708	2	--
JX1.Chr07g00718	13.2634	15.2687	10.5638	18.9874	14.1053	18.9051	29.9292	29.9531	41.2222	34.5865	39.7172	31.562	2	--
novel.1653	1.3031	1.3423	1.3524	1.2448	0.9932	1.1392	3.1332	2.9484	2.6963	2.3763	2.2639	2.7881	2	--
JX1.Chr01g01995	14.7668	8.8603	11.9583	13.8591	15.3471	14.5728	28.9228	26.5406	32.4769	28.4328	32.0289	22.5737	2	--
JX1.Chr03g03936	2.2208	2.0358	2.2008	2.5862	3.3696	2.6076	4.9264	5.1656	4.5362	6.9942	7.1086	6.9922	2	--
JX1.Chr06g01456	13.7966	10.9028	12.5218	19.2713	19.439	19.2716	24.5108	26.373	25.9133	31.9084	38.4981	27.2735	2	--
JX1.Chr05g02246	8.2415	6.898	6.9314	8.1766	8.4206	8.4567	13.7434	16.5301	14.8474	9.5984	8.6206	9.1664	2	--
JX1.Chr03g02129	10.0247	9.5571	7.2056	9.4573	10.4701	14.5953	27.7368	30.83	34.3218	23.0363	35.262	19.6386	2	--
JX1.Chr06g02012	0.8724	1.0849	0.866	1.7311	1.2046	1.6835	2.9639	2.735	3.2762	2.1739	2.3643	2.5378	2	--
JX1.Chr02g02565	8.4808	9.2465	9.139	5.1775	5.148	4.5999	17.1423	20.1622	22.3376	23.2827	21.7897	27.1147	2	--
JX1.Chr07g02386	7.0918	6.2934	7.4837	7.59	9.8032	9.2259	14.2772	16.8416	18.5024	21.6061	26.5399	14.729	2	--
JX1.Chr02g03290	8.5561	7.0421	9.0767	8.1663	7.7409	9.1066	16.0682	19.1136	17.1712	14.7245	15.0443	11.0952	2	--
JX1.Chr10g00329	18.5709	14.9706	14.835	15.1962	17.1072	15.8794	36.2752	40.2273	41.8623	37.7967	45.9253	26.222	2	--
JX1.Chr01g02835	15.8582	12.7345	13.427	13.1281	12.7915	11.3954	31.5236	25.8197	32.7618	31.1181	29.5239	38.2578	2	--
JX1.Contig5g00034	3.4746	2.5106	2.787	4.483	4.7165	4.6796	6.1426	7.4874	5.9242	5.2202	4.5539	4.9067	2	--
JX1.Chr10g00657	6.6934	4.7503	6.2992	11.076	9.3252	10.6477	13.7816	14.3966	12.1807	18.2027	18.1805	14.1625	2	--
JX1.Chr01g05057	9.6858	6.0884	6.5817	10.0701	14.8144	14.2041	23.4234	21.3792	26.3017	18.2242	17.1845	24.2717	2	--
JX1.Chr06g01808	4.068	3.5053	3.354	6.3323	4.1339	6.9497	8.4998	9.383	9.8918	8.447	8.5633	7.6847	2	--
JX1.Chr09g00897	8.4369	8.3885	7.2546	10.7625	10.511	10.2872	16.997	19.6238	16.0968	16.0704	15.4359	11.3021	2	--
JX1.Chr02g00161	1.3119	1.4882	1.5471	2.074	2.1004	1.964	3.4264	2.7176	3.4612	2.0431	1.4794	1.8608	2	--
[truncated: 8,594 more rows]

## Sheet: GO
GO	Description	P-value	Adjusted P-value	Count_all	Group
GO:0006520	cellular amino acid metabolic process	1.4309e-15	2.84034e-12	80	Cluster4
GO:0009451	RNA modification	7.54437e-15	7.48779e-12	63	Cluster4
GO:1901605	alpha-amino acid metabolic process	2.06756e-08	1.36804e-05	49	Cluster4
GO:0008652	cellular amino acid biosynthetic process	2.97254e-08	1.47512e-05	40	Cluster4
GO:0015979	photosynthesis	1.49733e-07	5.94438e-05	38	Cluster4
GO:0071456	cellular response to hypoxia	5.28797e-07	0.00016684	13	Cluster5
GO:0001666	response to hypoxia	7.04207e-07	0.00016684	14	Cluster5
GO:0036294	cellular response to decreased oxygen levels	7.05455e-07	0.00016684	13	Cluster5
GO:0071453	cellular response to oxygen levels	7.05455e-07	0.00016684	13	Cluster5
GO:0036293	response to decreased oxygen levels	1.02727e-06	0.000172242	14	Cluster5
GO:0006260	DNA replication	3.65053e-15	5.42103e-12	35	Cluster7
GO:0016102	diterpenoid biosynthetic process	2.9084e-14	2.15949e-11	28	Cluster7
GO:0016101	diterpenoid metabolic process	5.11148e-14	2.53018e-11	29	Cluster7
GO:0006270	DNA replication initiation	1.08699e-13	4.03546e-11	14	Cluster7
GO:0016114	terpenoid biosynthetic process	3.63499e-13	1.07959e-10	40	Cluster7
GO:0009408	response to heat	1.85445e-10	2.26985e-07	28	Cluster8
GO:0051259	protein complex oligomerization	2.80818e-07	0.000171861	12	Cluster8
GO:1902584	positive response to water deprivation	6.94288e-06	0.0028327	7	Cluster8
GO:1901002	positive response to salt stress	1.20396e-05	0.00368411	8	Cluster8
GO:0070482	response to oxygen levels	7.62732e-05	0.0186717	15	Cluster8

## Sheet: KEGG
KEGG_map	Description	P-value	Adjusted P-value	Count_all	Group
ko01100	Metabolic pathways	2.11604e-13	2.70853e-11	343	Cluster4
ko01230	Biosynthesis of amino acids	5.56406e-08	7.122e-06	47	Cluster4
ko01200	Carbon metabolism	8.25011e-07	0.000105601	51	Cluster4
ko00630	Glyoxylate and dicarboxylate metabolism	9.97018e-07	0.000127618	25	Cluster4
ko01110	Biosynthesis of secondary metabolites	1.21061e-06	0.000154958	212	Cluster4
ko00010	Glycolysis / Gluconeogenesis	2.93924e-08	2.14564e-06	15	Cluster5
ko00620	Pyruvate metabolism	8.55676e-06	0.000624644	10	Cluster5
ko04141	Protein processing in endoplasmic reticulum	0.000174209	0.0127173	15	Cluster5
ko00710	Carbon fixation by Calvin cycle	0.00920461	0.671936	5	Cluster5
ko01200	Carbon metabolism	0.0167819	1	11	Cluster5
ko01110	Biosynthesis of secondary metabolites	9.57046E-18	1.06232E-15	179	Cluster7
ko00904	Diterpenoid biosynthesis	1.89175E-17	2.09985E-15	38	Cluster7
ko01100	Metabolic pathways	9.04517E-14	1.00401E-11	234	Cluster7
ko03030	DNA replication	4.92551E-09	5.46731E-07	17	Cluster7
ko00940	Phenylpropanoid biosynthesis	4.56911E-06	0.000507171	28	Cluster7
ko04144	Endocytosis	0.00173722	0.142452	13	Cluster8
ko04141	Protein processing in endoplasmic reticulum	0.00268669	0.220309	17	Cluster8
ko04626	Plant-pathogen interaction	0.00528683	0.43352	43	Cluster8
ko00061	Fatty acid biosynthesis	0.0119255	0.97789	5	Cluster8
ko00710	Carbon fixation by Calvin cycle	0.0151384	1	6	Cluster8
