# Supplementary material for: Integrated Multi-Omics Analysis Reveals the Survival Strategy of Dongxiang Wild Rice (DXWR, Oryza rufipogon Griff.) Under Low-Temperature and Anaerobic Stress
Source: Plants (Basel). 2025 Oct 10;14(20):3120. doi: 10.3390/plants14203120 (PMC12567391; doi:10.3390/plants14203120)
Supplement: Supplementary file 1 [file plants-14-03120-s001.zip › Table S4.xlsx]

## Sheet: Sheet1
Compounds	Class I	Class II	Formula	Q1 (Da)	Q3 (Da)	Molecular weight (Da)	Ionization model	Level	CAS	cpd_ID	RG-1	RG-2	RG-3	AG-1	AG-2	AG-3	LG-1	LG-2	LG-3	CG-1	CG-2	CG-3	QC01	QC02	QC03
S-Adenosyl-L-homocysteine	Amino acids and derivatives	Amino acids and derivatives	C14H20N6O5S	385.13	250	384.122	[M+H]+	1	979-92-0	C00021	4.70849e+06	4.1643e+06	5.07882e+06	1.70616e+06	1.98494e+06	1.87467e+06	1.46432e+06	1.58217e+06	1.2557e+06	1.26032e+06	1.73456e+06	1.57316e+06	2.34352e+06	2.47482e+06	2.35622e+06
Glycyl-leucine	Amino acids and derivatives	Amino acids and derivatives	C8H16N2O3	189.12	86.1	188.116	[M+H]+	1	869-19-2	C02155	1.38223e+06	1.45405e+06	1.40788e+06	1.88887e+06	2.41568e+06	2.00716e+06	477138	508736	490110	711379	534077	600958	917591	1.07047e+06	738537
Pyroglutamyl-Isoleucine	Amino acids and derivatives	Amino acids and derivatives	C11H18N2O4	243.13	86.1	242.127	[M+H]+	1	-	-	1.52167e+06	1.34638e+06	1.17118e+06	726592	1.14549e+06	991130	464413	457962	524428	650709	575903	571476	561328	872936	727716
L-Homocystine	Amino acids and derivatives	Amino acids and derivatives	C8H16N2O4S2	269.06	136.04	268.055	[M+H]+	3	626-72-2	C01817	206641	200224	140198	147596	198087	134583	58830.7	61754.1	44451.1	100623	95136.1	73090.3	175492	141584	135967
S-Adenosyl-L-methionine	Amino acids and derivatives	Amino acids and derivatives	C15H22N6O5S	399.15	250.09	398.137	[M+H]+	1	29908-03-0	C00019	8.48893e+06	8.05125e+06	6.59492e+06	2.89961e+06	2.64579e+06	2.83692e+06	994271	1.88226e+06	2.04613e+06	637073	674472	830136	2.88668e+06	2.97217e+06	3.31971e+06
S-Adenosylmethionine	Amino acids and derivatives	Amino acids and derivatives	C15H23N6O5S+	399.14	250.09	399.144	[M]+	3	485-80-3	-	8.48893e+06	8.05125e+06	6.59492e+06	2.89961e+06	2.64579e+06	2.83692e+06	994271	1.88226e+06	2.04613e+06	637073	674472	830136	2.88668e+06	2.97217e+06	3.31971e+06
Isoleucyl-phenylalanyl-threonine	Amino acids and derivatives	Amino acids and derivatives	C19H29N3O5	380.22	120.08	379.211	[M+H]+	2	-	-	1.08907e+06	1.1366e+06	1.06275e+06	936393	1.33669e+06	1.12927e+06	169738	124060	166239	205900	269304	319725	673501	774336	489827
Pro-Ile-Ala	Amino acids and derivatives	Amino acids and derivatives	C14H25N3O4	300.19	187.11	299.185	[M+H]+	1	-	-	3.0535e+06	3.49947e+06	3.27099e+06	949749	1.18546e+06	1.15534e+06	240714	314874	237579	298943	184889	171793	1.08471e+06	1.31701e+06	1.11605e+06
Leu-Thr-Ala	Amino acids and derivatives	Amino acids and derivatives	C13H25N3O5	304.19	86.1	303.179	[M+H]+	3	-	-	4.53512e+06	4.99495e+06	3.88254e+06	2.06748e+06	2.99939e+06	3.19398e+06	155866	159752	159822	239710	296954	224616	1.85382e+06	1.75865e+06	1.83334e+06
Methionine	Amino acids and derivatives	Amino acids and derivatives	C5H11NO2S	150.06	61.01	149.051	[M+H]+	3	59-51-8	C01733	9.67959e+06	9.43841e+06	8.99892e+06	5.50011e+06	5.39261e+06	5.66015e+06	4.38282e+06	4.68234e+06	4.50395e+06	4.74445e+06	4.52638e+06	4.46181e+06	6.76922e+06	5.67555e+06	5.73407e+06
L-Alanyl-L-Phenylalanine	Amino acids and derivatives	Amino acids and derivatives	C12H16N2O3	237.12	120.09	236.116	[M+H]+	2	3061-90-3	-	620363	714001	610066	367232	378242	381321	151449	169019	156595	245175	124140	172146	347756	356007	312055
Phe-Gly-Tyr	Amino acids and derivatives	Amino acids and derivatives	C20H23N3O5	386.17	134.03	385.164	[M+H]+	3	-	-	640141	810139	705257	374802	302517	258652	282242	339162	335239	297888	378602	369225	325071	315437	314647
L-Glycyl-L-proline	Amino acids and derivatives	Amino acids and derivatives	C7H12N2O3	173.09	116.07	172.085	[M+H]+	3	704-15-4	-	1.08956e+06	934865	908358	817982	1.04866e+06	943504	343032	359773	380562	319326	283035	324461	633791	688951	588102
Prolyltryptophan	Amino acids and derivatives	Amino acids and derivatives	C16H19N3O3	302.15	70.07	301.143	[M+H]+	3	-	-	1.58148e+06	2.86363e+06	1.75864e+06	2.23089e+06	2.81437e+06	2.72034e+06	206242	195055	125561	198582	242604	248844	1.56453e+06	1.398e+06	1.24474e+06
Asp-Ile-Ala	Amino acids and derivatives	Amino acids and derivatives	C13H23N3O6	318.17	201.12	317.159	[M+H]+	3	-	-	3.17275e+06	3.47258e+06	2.25453e+06	3.19565e+06	3.4139e+06	3.45122e+06	184227	233301	172309	224970	198725	307797	1.56368e+06	1.4922e+06	2.05721e+06
Gly-Ile-Asp	Amino acids and derivatives	Amino acids and derivatives	C12H21N3O6	304.15	143.12	303.143	[M+H]+	3	-	-	9.5922e+06	9.85642e+06	9.45506e+06	4.90738e+06	6.65978e+06	5.95611e+06	355278	333821	299187	573637	508956	573160	3.91859e+06	4.16034e+06	3.86294e+06
Glu-Phe	Amino acids and derivatives	Amino acids and derivatives	C14H18N2O5	295.13	120.08	294.122	[M+H]+	2	20556-22-3	-	3.48993e+06	3.37613e+06	3.3536e+06	1.94893e+06	2.20081e+06	2.264e+06	303450	309369	334632	331124	332073	353611	1.50667e+06	1.54792e+06	1.56539e+06
alphaS-Amino-2-[[4S-amino-4-carboxybutyl]amino]-4H-imidazo[4,5-b]pyridine-4-hexanoic acid	Amino acids and derivatives	Amino acids and derivatives	C17H26N6O4	379.21	70.07	378.202	[M+H]+	3	-	-	832318	757302	1.0635e+06	99691.4	168637	187237	52279.2	38140.1	37746.3	15789	60800.3	21850.7	156070	198953	249852
N-hydroxy-L-valine	Amino acids and derivatives	Amino acids and derivatives	C5H11NO3	134.08	74.02	133.074	[M+H]+	3	19944-63-9	C20313	4.21242e+06	4.15092e+06	4.19753e+06	1.7433e+06	1.57085e+06	1.62115e+06	3.85517e+06	4.90125e+06	4.72804e+06	1.97812e+06	1.87178e+06	2.16771e+06	3.83854e+06	3.55733e+06	3.92929e+06
L-Alanyl-L-tryptophan	Amino acids and derivatives	Amino acids and derivatives	C14H17N3O3	276.13	188.07	275.127	[M+H]+	1	16305-75-2	-	509597	916101	550661	834509	1.11468e+06	1.15486e+06	291214	249122	290663	195993	294596	252157	787547	635380	537040
2-[[2-[(2-Amino-3-methylpentanoyl)amino]-4-methylpentanoyl]amino]-3-hydroxypropanoic acid	Amino acids and derivatives	Amino acids and derivatives	C15H29N3O5	332.22	86.1	331.211	[M+H]+	3	-	-	5.8343e+06	7.25918e+06	5.39975e+06	3.38263e+06	6.06727e+06	4.88506e+06	220563	174827	217238	531543	946947	949292	3.18353e+06	2.76752e+06	2.30137e+06
L-Prolyl-L-Phenylalanine	Amino acids and derivatives	Amino acids and derivatives	C14H18N2O3	263.14	70.06	262.132	[M+H]+	3	13589-02-1	-	780402	1.18767e+06	823642	1.07483e+06	1.42126e+06	1.24244e+06	185037	129192	130027	131694	126308	123022	724966	718429	446126
Pro-Asp	Amino acids and derivatives	Amino acids and derivatives	C9H14N2O5	231.1	70.07	230.09	[M+H]+	3	85227-98-1	-	1.89082e+06	1.57751e+06	1.79622e+06	1.30286e+06	1.4217e+06	1.75602e+06	794576	792377	681571	855249	883540	698400	1.03818e+06	1.1351e+06	1.10403e+06
Pro Ala Leu	Amino acids and derivatives	Amino acids and derivatives	C14H25N3O4	300.19	70.07	299.185	[M+H]+	1	-	-	1.85294e+06	1.92561e+06	1.92309e+06	642933	738694	726451	182054	155173	127162	134353	135063	121635	729638	688241	653343
Leu-Leu-Phe	Amino acids and derivatives	Amino acids and derivatives	C21H33N3O4	414.23	186.09	391.247	[M+Na]+	3	74479-02-0	-	1.24436e+07	1.4786e+07	1.32758e+07	3.43671e+06	3.45722e+06	2.90977e+06	566409	496743	440298	530088	463439	635468	3.57601e+06	3.95929e+06	4.39509e+06
Leu-Asp	Amino acids and derivatives	Amino acids and derivatives	C10H18N2O5	247.13	86.1	246.122	[M+H]+	3	32949-40-9	-	4.32039e+06	3.87044e+06	2.56589e+06	3.50578e+06	3.75437e+06	3.65387e+06	922940	826287	779658	1.27963e+06	1.09888e+06	1.05496e+06	2.24758e+06	2.19775e+06	2.85254e+06
Alanylproline	Amino acids and derivatives	Amino acids and derivatives	C8H14N2O3	187.11	70.07	186.1	[M+H]+	1	13485-59-1	-	1.00144e+06	1.13515e+06	1.29709e+06	1.00234e+06	1.20316e+06	1.33809e+06	310395	296733	330844	383035	400036	370085	641892	688568	842108
Phenylalanylglycine	Amino acids and derivatives	Amino acids and derivatives	C11H14N2O3	223.11	166.09	222.1	[M+H]+	2	4294-26-2	-	94282.1	129837	126809	97051.7	114374	81269.2	41405.9	19001	37842.6	27312	50771.7	49098.8	62027.7	75447.2	67794.5
Phe-Ser	Amino acids and derivatives	Amino acids and derivatives	C12H16N2O4	253.12	120.09	252.111	[M+H]+	2	16053-39-7	-	230448	251354	216569	108783	106683	152175	63264.3	87460.6	79349.3	71847.4	88521	74651.7	119368	124440	154791
Gln-Leu-Asp	Amino acids and derivatives	Amino acids and derivatives	C15H26N4O7	375.18	196.15	374.18	[M+H]+	3	-	-	5.78146e+06	5.22221e+06	4.47479e+06	4.65389e+06	3.85201e+06	3.72004e+06	108824	155551	110455	270847	270865	321819	2.21706e+06	2.63782e+06	2.23173e+06
Phe-Asp-Gly	Amino acids and derivatives	Amino acids and derivatives	C15H19N3O6	338.13	120.08	337.127	[M+H]+	3	-	-	1.42993e+07	1.75482e+07	1.37959e+07	7.67423e+06	1.05578e+07	1.00424e+07	682153	486454	699229	926224	1.18464e+06	859034	7.07841e+06	7.31346e+06	5.61825e+06
L-Valine	Amino acids and derivatives	Amino acids and derivatives	C5H11NO2	118.09	72.08	117.079	[M+H]+	1	72-18-4	C00183	1.30288e+07	1.23404e+07	1.17569e+07	9.19598e+06	7.3126e+06	7.59942e+06	4.0578e+06	5.51929e+06	3.41257e+06	5.59185e+06	5.30153e+06	5.71389e+06	8.92172e+06	7.14426e+06	7.92646e+06
Gly-Tyr	Amino acids and derivatives	Amino acids and derivatives	C11H14N2O4	239.1	136.08	238.095	[M+H]+	1	658-79-7	-	1.67066e+06	1.51403e+06	1.67228e+06	2.0776e+06	2.40168e+06	2.99102e+06	427882	317588	324140	469899	417292	545829	1.17055e+06	1.12301e+06	1.33386e+06
1-[2-[(2-amino-4-methylpentanoyl)amino]acetyl]pyrrolidine-2-carboxylicacid	Amino acids and derivatives	Amino acids and derivatives	C13H23N3O4	286.18	173.09	285.169	[M+H]+	3	-	-	162716	324959	309882	175676	240765	270753	139539	86840.7	96209.4	118690	104889	78035.9	174448	152880	181599
L-Asparagine	Amino acids and derivatives	Amino acids and derivatives	C4H8N2O3	133.06	74.02	132.054	[M+H]+	1	70-47-3	C00152	3.59941e+06	2.84132e+06	3.03314e+06	4.65493e+06	4.50334e+06	5.21371e+06	8.43637e+06	7.78009e+06	7.98422e+06	1.00154e+07	9.8198e+06	8.98627e+06	6.78772e+06	5.88496e+06	5.3082e+06
Pro-Val-Leu	Amino acids and derivatives	Amino acids and derivatives	C16H29N3O4	328.22	169.14	327.216	[M+H]+	2	-	-	2.31865e+06	1.56848e+06	2.53255e+06	1.42076e+06	1.0073e+06	997057	246563	396341	240637	910733	738780	671149	763477	789385	1.09112e+06
Pro-Pro-Val	Amino acids and derivatives	Amino acids and derivatives	C15H25N3O4	312.19	169.13	311.185	[M+H]+	3	-	-	186501	208104	200221	211558	241386	240364	50495.8	57731.1	42037.6	55583.2	36224	77426.2	156599	126165	135655
Glycyl-phenylalanine	Amino acids and derivatives	Amino acids and derivatives	C11H14N2O3	223.11	120.08	222.1	[M+H]+	1	3321-03-7	-	3.71252e+06	3.94869e+06	3.56791e+06	3.83186e+06	3.87621e+06	3.99757e+06	1.00354e+06	819662	769208	1.0498e+06	1.22382e+06	1.10961e+06	3.05409e+06	2.58024e+06	2.7105e+06
Ile-Val-Gly	Amino acids and derivatives	Amino acids and derivatives	C13H25N3O4	288.19	86.1	287.185	[M+H]+	2	-	-	1.04219e+06	1.26419e+06	1.2272e+06	1.03283e+06	1.13732e+06	1.41728e+06	51324.5	72003.1	95797.6	99760.7	131879	109360	474267	627179	688852
Gly-Val-Leu	Amino acids and derivatives	Amino acids and derivatives	C13H25N3O4	288.19	129.1	287.185	[M+H]+	3	-	-	403618	646037	402382	350110	493077	421920	111847	84966.3	145521	51897.4	100690	101952	344223	363238	300724
L-Leucyl-L-Leucine	Amino acids and derivatives	Amino acids and derivatives	C12H24N2O3	245.19	86.1	244.179	[M+H]+	3	3303-31-9	-	764420	1.02227e+06	823058	525420	558807	462418	352385	420776	260471	285652	277611	399794	539916	310698	472989
Leu-Asn	Amino acids and derivatives	Amino acids and derivatives	C10H19N3O4	246.14	86.1	245.138	[M+H]+	3	14608-81-2	-	1.53878e+06	1.30766e+06	1.22652e+06	1.04823e+06	1.29502e+06	889228	90071	102747	79834.5	159466	115481	129925	671958	799574	756723
Leu-Ala-Ile	Amino acids and derivatives	Amino acids and derivatives	C15H29N3O4	316.22	86.1	315.216	[M+H]+	3	-	-	1.0781e+06	714506	959163	726634	449481	447438	91106.9	72366	77857.4	206811	130356	216080	251528	298739	415844
Proline Arginine dipeptide	Amino acids and derivatives	Amino acids and derivatives	C11H21N5O3	272.17	70.07	271.164	[M+H]+	2	-	-	513621	498934	420461	445302	426263	476604	106582	64403.6	98228.9	97458.7	116823	130487	309827	265887	255309
Gly-Val-Val	Amino acids and derivatives	Amino acids and derivatives	C12H23N3O4	274.18	129.1	273.169	[M+H]+	3	79672-11-0	-	274078	306819	150518	271128	243660	289042	74015.8	63353	85245.2	68437.5	55002	75491.6	148295	190491	257790
4-amino-2-(1-amino-3-(((S)-1-carboxyethyl)amino)-3-oxopropyl)-6-methyl-3-oxoheptanoic acid	Amino acids and derivatives	Amino acids and derivatives	C14H25N3O6	332.18	86.1	331.174	[M+H]+	2	-	-	4.21649e+06	4.49251e+06	3.99396e+06	4.57242e+06	3.54294e+06	3.95669e+06	194360	346335	175002	860947	616784	764381	2.90989e+06	2.24172e+06	2.81633e+06
Asp-Pro-Met	Amino acids and derivatives	Amino acids and derivatives	C14H23N3O6S1	362.14	185.09	361.131	[M+H]+	3	-	-	3.12405e+06	3.47899e+06	3.38368e+06	1.46303e+06	1.65712e+06	1.87889e+06	129625	168171	96353.7	19270.7	19270.7	19270.7	1.30584e+06	1.07216e+06	1.41034e+06
Ala-Ile-Leu	Amino acids and derivatives	Amino acids and derivatives	C15H29N3O4	316.22	157.13	315.216	[M+H]+	3	-	-	508974	698350	523164	417755	404953	574995	22498.1	79010.6	111282	124747	125930	124190	363463	353727	240477
L-Prolyl-L-methionine	Amino acids and derivatives	Amino acids and derivatives	C10H18N2O3S	247.11	70.06	246.104	[M+H]+	3	52899-08-8	-	1.4064e+06	1.44934e+06	1.56794e+06	1.45196e+06	1.70761e+06	1.37832e+06	65051.3	39976	68708.2	51268.7	46461.8	63357.2	719973	632685	706554
L-Norleucine	Amino acids and derivatives	Amino acids and derivatives	C6H13NO2	132.1	86.1	131.095	[M+H]+	1	327-57-1	C01933	5.07499e+07	5.34489e+07	5.19075e+07	1.50553e+07	2.60067e+07	2.63246e+07	1.80207e+07	1.48632e+07	1.36072e+07	2.72143e+06	2.72143e+06	2.72143e+06	3.00687e+07	2.54599e+07	2.4548e+07
Ile-gly	Amino acids and derivatives	Amino acids and derivatives	C8H16N2O3	189.12	86.1	188.116	[M+H]+	2	-	-	228671	253285	212637	241676	223999	251948	100492	110325	85421.8	88333	119794	99359.8	138231	143241	206848
Glu-Ile-Glu	Amino acids and derivatives	Amino acids and derivatives	C16H27N3O8	390.19	215.14	389.18	[M+H]+	1	-	-	264555	252186	296442	202486	291241	316916	130157	62697.8	40419.2	93964.5	76424.4	62386.9	199424	176497	153332
Leu-Arg	Amino acids and derivatives	Amino acids and derivatives	C12H25N5O3	288.2	175.12	287.196	[M+H]+	3	26607-15-8	-	700018	677778	719135	548194	352127	383574	99649.5	131126	86108.4	175155	110072	121703	347433	298488	187645
(2R)-3-(5-acetamido-2-hydroxyphenyl)sulfanyl-2-azaniumylpropanoate	Amino acids and derivatives	Amino acids and derivatives	C11H14N2O4S	271.08	152.07	270.067	[M+H]+	3	-	-	428597	464702	743291	141924	140256	113648	79720.9	171656	94710.4	15944.2	15944.2	15944.2	160098	171811	174951
Ile-Val-Ile*	Amino acids and derivatives	Amino acids and derivatives	C17H33N3O4	344.25	185.16	343.247	[M+H]+	1	-	-	293155	293979	166037	189109	193238	220268	96240	65163.8	85379.4	55014.1	114444	96445.5	118048	145320	178401
Indole-3-acetyl-L-glutamic acid	Amino acids and derivatives	Amino acids and derivatives	C15H16N2O5	305.11	130.06	304.106	[M+H]+	2	-	-	322846	406272	429011	3.35778e+06	2.13585e+06	2.40263e+06	108918	79342.5	47421.2	214600	179188	123366	901709	481654	735668
Ile-His	Amino acids and derivatives	Amino acids and derivatives	C12H20N4O3	269.16	156.08	268.154	[M+H]+	3	97284-12-3	-	128718	109948	89623.3	46155.2	77057.9	98536.9	40836.1	37025.4	32817.8	54679.6	51107.1	43426.4	82391.3	34388.7	72967
His-Pro-Thr	Amino acids and derivatives	Amino acids and derivatives	C15H23N5O5	354.17	127.04	353.17	[M+H]+	3	-	-	104420	134737	80687.6	206046	192377	180067	27897	62271.8	46589.7	5579.39	5579.39	5579.39	165547	91149.8	93282.9
Glu-Thr-Leu	Amino acids and derivatives	Amino acids and derivatives	C15H27N3O7	362.19	86.1	361.185	[M+H]+	2	-	-	301666	420842	378543	279877	355955	332858	18121	18121	18121	133176	90604.8	143933	113898	228038	104814
Gly-Glu-Leu	Amino acids and derivatives	Amino acids and derivatives	C13H23N3O6	318.17	159.08	317.159	[M+H]+	1	-	-	2.3068e+06	1.7952e+06	2.09056e+06	1.78615e+06	1.73821e+06	1.57833e+06	108792	137300	105644	300597	214359	227262	896625	921955	1.05164e+06
Tyr-Leu	Amino acids and derivatives	Amino acids and derivatives	C15H22N2O4	295.16	136.08	294.158	[M+H]+	2	17355-10-1	-	870146	954076	778458	548000	652606	727157	27859.5	27859.5	27859.5	139298	195246	221128	433433	359164	381064
Pro-Asn-Leu	Amino acids and derivatives	Amino acids and derivatives	C15H26N4O5	343.2	70.07	342.19	[M+H]+	3	-	-	216311	280217	342088	120730	141199	121815	31893.6	31809.2	37198.4	60337.5	40310.5	44678.9	97609.3	78075.3	141507
Ile-Pro-Ile	Amino acids and derivatives	Amino acids and derivatives	C17H31N3O4	342.24	229.15	341.231	[M+H]+	3	-	-	409472	454414	473437	205570	273210	180168	100311	36308.1	82973.1	69518.3	65983.7	58875.4	202751	218691	283947
Arg-Gly	Amino acids and derivatives	Amino acids and derivatives	C8H17N5O3	232.14	70.07	231.133	[M+H]+	3	108347-93-9	-	930419	860786	901508	435004	284351	518332	175306	170323	156466	163120	180935	170834	529764	375374	414153
Leu-Ile-Glu	Amino acids and derivatives	Amino acids and derivatives	C17H31N3O6	374.23	199.18	373.221	[M+H]+	2	-	-	349886	450015	347423	206115	349201	319152	30754	30754	30754	30754	30754	30754	249079	182530	153770
Leu-Val-Leu*	Amino acids and derivatives	Amino acids and derivatives	C17H33N3O4	344.25	185.16	343.247	[M+H]+	1	58337-01-2	-	200325	260680	275213	243689	195254	178934	5892.42	5892.42	5892.42	140884	29462.1	113223	189314	143395	149334
Gly-Val-Ala	Amino acids and derivatives	Amino acids and derivatives	C10H19N3O4	246.14	72.08	245.138	[M+H]+	3	-	-	10583.8	10583.8	10583.8	179394	178739	161714	81467.9	52919.1	75516.5	114417	129349	106779	163383	137275	119576
L-Ornithine	Amino acids and derivatives	Amino acids and derivatives	C5H12N2O2	133.1	70.07	132.09	[M+H]+	2	348-66-3	C00077	514285	152010	133275	646526	590407	611269	525303	633599	462698	907121	753642	631435	328614	422882	430574
Pro-Ile-Asp	Amino acids and derivatives	Amino acids and derivatives	C15H25N3O6	344.18	70.06	343.174	[M+H]+	3	-	-	937461	1.03408e+06	1.16412e+06	12780.4	12780.4	12780.4	115990	107753	63902.1	90611.8	150824	152204	441107	539163	461881
Thr-Glu-Ile	Amino acids and derivatives	Amino acids and derivatives	C15H27N3O7	362.19	231.1	361.185	[M+H]+	1	-	-	741208	1.07118e+06	699962	1.09518e+06	951278	850556	104304	104304	104304	104304	104304	104304	547743	521518	752956
S-methyl-L-thiocitrulline	Amino acids and derivatives	Amino acids and derivatives	C7H15N3O2S	206.1	116.07	205.089	[M+H]+	3	209589-59-3	-	76663.5	59505.8	101658	8794.92	8794.92	8794.92	8794.92	8794.92	8794.92	43974.6	59307.3	90424.6	71651.2	84442.6	123072
Pro-Trp	Amino acids and derivatives	Amino acids and derivatives	C16H19N3O3	302.15	188.07	301.143	[M+H]+	1	35310-39-5	-	325157	154204	354543	409124	350355	359043	9074.69	9074.69	9074.69	57961.1	100540	45373.5	167319	169627	202990
(4-methyl-2-(tyrosyloxy)pentanoyl)glutamine	Amino acids and derivatives	Amino acids and derivatives	C20H29N3O7	424.21	243.13	423.201	[M+H]+	3	-	-	79717.9	67522	71740.7	57886.9	88008.7	99353.3	5043.41	5043.41	5043.41	5043.41	5043.41	5043.41	25217	53110.6	47604.9
Leu-Leu-Gln	Amino acids and derivatives	Amino acids and derivatives	C17H32N4O5	373.25	147.08	372.237	[M+H]+	3	-	-	516637	501467	461965	122894	140896	130682	24578.8	24578.8	24578.8	24578.8	24578.8	24578.8	148924	127662	186125
Ala-Leu-Glu	Amino acids and derivatives	Amino acids and derivatives	C14H25N3O6	332.18	86.1	331.174	[M+H]+	3	-	-	362727	322016	444177	258707	307376	210121	24494	24494	24494	24494	24494	24494	122470	139861	166424
Phe-Gln	Amino acids and derivatives	Amino acids and derivatives	C14H19N3O4	294.14	120.08	293.138	[M+H]+	3	-	-	1.10896e+06	987608	1.07668e+06	920027	1.0763e+06	1.04223e+06	29653.3	29653.3	29653.3	153214	148266	167728	872497	1.05443e+06	546500
PyroGlu-Ile	Amino acids and derivatives	Amino acids and derivatives	C11H18N2O4	241.12	197.13	242.127	[M-H]-	1	-	-	630934	633611	446705	429132	443791	425898	191196	252616	176250	227923	230593	259269	289893	258143	340571
L-Aspartate	Amino acids and derivatives	Amino acids and derivatives	C4H7NO4	132.03	88.04	133.037	[M-H]-	1	56-84-8	C00049	3.57987e+07	3.96873e+07	3.38993e+07	5.19054e+06	5.23052e+06	7.46261e+06	3.54929e+07	3.47983e+07	3.06538e+07	1.26584e+07	1.37851e+07	1.1604e+07	1.95823e+07	2.28939e+07	2.57969e+07
3-Ureidopropionate	Amino acids and derivatives	Amino acids and derivatives	C4H8N2O3	131.05	70.03	132.054	[M-H]-	1	462-88-4	C02642	283741	377205	229301	461515	506010	603194	782844	901007	769830	1.16803e+06	1.16581e+06	1.18891e+06	504179	631716	639321
3-Cyano-L-alanine	Amino acids and derivatives	Amino acids and derivatives	C4H6N2O2	113.04	96.01	114.043	[M-H]-	3	6232-19-5	C02512	6470.85	4531.19	2827.76	8240.7	6299.9	8413.02	21183	11607.7	11092.4	16786.2	12941	23296.4	9966.69	11996.6	7036.1
Curcumol	Terpenoids	Sesquiterpenoids	C15H24O2	237.19	135.12	236.178	[M+H]+	3	4871-97-0	-	95159.8	76199	68741.3	86616	72667.1	51023.4	194317	170364	116962	122465	222835	180340	100301	155008	125604
10-hydroxy-4,6,8,10-tetramethyldodec-4-en-3-one	Terpenoids	Sesquiterpenoids	C16H30O2	255.23	69.07	254.225	[M+H]+	1	-	-	52704.2	68109.8	50362.1	53661.1	48794.4	49766.2	144425	111950	98919.4	132819	88230.6	125762	95952.8	78241.1	58203.7
Eremophila-1(10),8,11-Triene	Terpenoids	Sesquiterpenoids	C15H22	203.18	119.08	202.172	[M+H]+	2	486452-13-5	-	2.30165e+06	2.23811e+06	2.58856e+06	1.58633e+06	1.68671e+06	1.4559e+06	947279	936798	931422	1.18557e+06	897821	1.40417e+06	1.33392e+06	1.39699e+06	1.32831e+06
3,3,4,6b-tetramethyl-1a,2,3,6,6a,6b-hexahydro-1H-2,3a-methanocyclopropa[e]indene	Terpenoids	Sesquiterpenoids	C15H22	203.18	119.09	202.172	[M+H]+	1	-	-	2.17213e+06	2.22523e+06	2.26988e+06	1.52839e+06	3.01305e+06	1.65877e+06	975359	744392	1.02128e+06	148878	148878	148878	1.52807e+06	1.52549e+06	1.39193e+06
Prenantheside A	Terpenoids	Sesquiterpenoids	C21H30O9	427.2	265.14	426.189	[M+H]+	1	112606-68-5	-	32595.4	32595.4	32595.4	244710	274690	202302	303473	216983	207148	191299	162977	260659	175849	198709	165220
2-[2-ethenyl-2-(hydroxymethyl)-5-(3-hydroxyprop-1-en-2-yl)cyclohexyl]prop-2-enyl acetate	Terpenoids	Sesquiterpenoids	C17H26O4	295.19	119.09	294.183	[M+H]+	2	-	-	40225.6	56584.7	52544.3	56520.3	45268.6	38732.4	182561	180365	142374	111201	114470	111392	95359.7	83589.8	52945.1
Dictamnoside D	Terpenoids	Sesquiterpenoids	C21H38O10	451.25	271.19	450.247	[M+H]+	3	-	-	98335.1	82746.4	128091	10980.8	10980.8	10980.8	245399	54904.2	81589	10980.8	10980.8	10980.8	109246	71540	131179
Ciliaric acid	Terpenoids	Sesquiterpenoids	C20H30O3	317.21	255.21	318.219	[M-H]-	3	35682-59-8	-	504478	470481	382566	125533	129598	106173	143141	135150	151341	150989	155366	147615	180334	184657	221275
alpha-Ionone	Terpenoids	Monoterpenoids	C13H20O	193.16	175.15	192.151	[M+H]+	3	127-41-3	C12286	164683	165547	108519	154211	131465	138350	407231	301337	328153	409190	459618	483616	245476	229661	234232
5-Dehydro-8-Epimussaenoside	Terpenoids	Monoterpenoids	C17H24O10	389.14	195.07	388.137	[M+H]+	2	913093-70-6	-	442016	582206	384409	277428	337062	305704	9634.65	9634.65	9634.65	48173.2	56872.9	54723.2	229456	273488	219367
5-(5-methylhex-4-en-1-ylidene)cyclohex-2-en-1-one	Terpenoids	Monoterpenoids	C13H18O	191.14	161.1	190.136	[M+H]+	2	-	-	72183.3	27647.6	49338.3	5529.53	5529.53	5529.53	70491.6	83980.7	68008.1	5529.53	5529.53	5529.53	44436.4	73308.5	34253.6
6-methyl-8-[(2S,3R,4S,5S,6R)-3,4,5-trihydroxy-6-(hydroxymethyl)oxan-2-yl]oxy-3,9-dioxatricyclo[5.3.1.04,11]undec-1(10)-en-2-one	Terpenoids	Monoterpenoids	C16H22O9	359.13	127.04	358.126	[M+H]+	2	-	-	167788	414228	190976	106442	132328	125162	19079.3	19079.3	19079.3	19079.3	19079.3	19079.3	121835	133589	95396.3
Ixoroside	Terpenoids	Monoterpenoids	C16H24O9	361.15	199.1	360.142	[M+H]+	3	58514-30-0	-	111776	107644	74698.4	86463.5	33248.9	77577	6649.78	6649.78	6649.78	6649.78	6649.78	6649.78	83998.5	94640.8	53426.7
N1-Methyl-2-pyridone-5-carboxamide	Alkaloids	Pyridine alkaloids	C7H8N2O2	153.07	108.04	152.059	[M+H]+	3	701-44-0	C05842	25385.6	92879.5	51964.1	92395.1	91390.7	91291.2	101566	159353	115615	125173	174836	148722	109335	136618	120770
2',4'-Dihydroxy-2,3',6'-Trimethoxychalcone*	Flavonoids	Chalcones	C18H18O6	331.12	197.04	330.11	[M+H]+	3	100079-39-8	-	140496	151011	99927	25108.6	23305.3	22676.3	47951.9	29514.6	71840	37854.2	42748.3	32028.4	59837.6	64736.1	60359
2',3,4,4',6'-Peptahydroxychalcone 4'-O-glucoside	Flavonoids	Chalcones	C21H22O11	449.11	287.06	450.116	[M-H]-	1	-	C16408	28939.7	28939.7	28939.7	144698	197975	239048	280346	287431	335902	220308	221723	158775	187696	402616	358093
Coniferyl alcohol	Others	Alcohol compounds	C10H12O3	179.07	146.04	180.079	[M-H]-	3	458-35-5	C00590	2.0948e+06	2.40719e+06	2.17064e+06	152500	126044	143875	100567	121926	110379	135092	183761	217571	619060	697277	825942
Vanilloloside	Others	Alcohol compounds	C14H20O8	315.11	153.02	316.116	[M-H]-	2	74950-96-2	-	1.76865e+07	1.95742e+07	1.87142e+07	1.44317e+07	1.62489e+07	1.41281e+07	8.52821e+06	9.0969e+06	8.67668e+06	9.3601e+06	8.60726e+06	8.29064e+06	1.10479e+07	1.19298e+07	1.20674e+07
2-(3-β-D-glucopyranosyloxy-4-hydroxyphenyl)ethanol-1-O-β-D-glucopyranoside	Others	Alcohol compounds	C20H30O13	477.16	315.11	478.169	[M-H]-	2	-	-	1.61045e+06	1.75254e+06	1.67408e+06	669882	653641	586430	1.22472e+06	1.34888e+06	1.13389e+06	800113	768075	820921	940255	1.02624e+06	1.03967e+06
Demethyl coniferin	Others	Alcohol compounds	C15H20O8	327.11	165.05	328.116	[M-H]-	2	-	-	8.58105e+06	8.80065e+06	6.55351e+06	1.49568e+06	1.76196e+06	1.70457e+06	1.03049e+06	988951	947178	1.05665e+06	1.1221e+06	1.40208e+06	2.68106e+06	2.97077e+06	2.99839e+06
Sinapyl alcohol	Others	Alcohol compounds	C11H14O4	209.08	179.07	210.089	[M-H]-	3	537-33-7	C02325	287904	259600	122984	27125.1	22503.5	32991.7	4385.61	4385.61	4385.61	21928	65784.5	28865.9	39839.9	67179.3	62935.9
4-Coumaryl alcohol	Others	Alcohol compounds	C9H10O2	149.06	131.05	150.068	[M-H]-	3	3690-05-9	C02646	656545	690497	581507	20541.9	15681.9	20784.4	3136.37	3136.37	3136.37	3136.37	3136.37	3136.37	173039	214509	216892
5-Hydroxydigitolutein	Quinones	Anthraquinone	C16H12O5	285.08	257.08	284.068	[M+H]+	3	-	-	214150	246919	179594	92382.3	97271.3	44116.2	86632.9	57211.7	58883.1	71391.2	50940	63785.6	91675.9	112297	108319
Emodin(10-10')emodin double monosaccharide glucosides	Quinones	Anthraquinone	C42H42O18	833.23	671.18	834.237	[M-H]-	3	-	-	97486.4	78738.6	115349	7711.25	3571.91	7699.58	14734.2	21871.9	18757.7	13518.9	15212.5	9221.3	28845.2	36007	32060
7-Hydroxy-2',5,8-Trimethoxyflavanone*	Flavonoids	Flavanones	C18H18O6	331.12	197.06	330.11	[M+H]+	3	-	-	140496	151011	99927	25108.6	23305.3	22676.3	47951.9	29514.6	71840	37854.2	42748.3	32028.4	59837.6	64736.1	60359
Hesperetin	Flavonoids	Flavanones	C16H14O6	303.09	177.05	302.079	[M+H]+	1	520-33-2	C01709	2.51763e+06	3.26389e+06	2.76195e+06	1.31306e+06	1.48988e+06	1.39571e+06	1.56288e+06	1.48457e+06	1.252e+06	1.22582e+06	1.66671e+06	1.22837e+06	1.66914e+06	1.6705e+06	1.6565e+06
5,4'-Dihydroxy-7,3'-dimethoxyflavanone	Flavonoids	Flavanones	C17H16O6	317.1	167.03	316.095	[M+H]+	3	66568-98-7	-	45997	69370.7	50141.8	12113	23244.6	8161.81	34723.8	37847.1	41985.5	27395	14159.6	26498	32193.4	47015.9	29736.3
Triptophenolide	Terpenoids	Ditepenoids	C20H24O3	313.18	225.13	312.173	[M+H]+	3	74285-86-2	-	288227	300135	250275	52662	76124.5	82348.9	109183	101385	128773	56353.1	91537.5	42612.1	92753.2	132892	148550
Momilactone A	Terpenoids	Ditepenoids	C20H26O3	315.2	271.21	314.188	[M+H]+	1	51415-07-7	C18015	587252	619329	448178	269909	257119	206089	266093	377785	367112	232689	208912	269748	376175	243416	257977
3-Hydroxyabieta-8,11,13-trien-7-one*	Terpenoids	Ditepenoids	C20H28O2	301.22	255.21	300.209	[M+H]+	1	-	-	854127	1.05865e+06	801767	281675	280663	220105	289068	249742	295511	215313	252733	288986	394095	449692	350163
(1R,4R,5S,9S,13R)-5,9-Dimethyl-14-Methylidenetetracyclo[11.2.1.01,10.04,9]Hexadec-10-Ene-5-Carboxylic Acid*	Terpenoids	Ditepenoids	C20H28O2	301.21	255.21	300.209	[M+H]+	1	-	-	931897	1.02433e+06	870372	266886	277515	260418	291286	260933	254807	253059	240817	331296	425707	484898	333350
Abietal	Terpenoids	Ditepenoids	C20H30O	287.24	119.09	286.23	[M+H]+	1	-	-	2.28879e+06	2.22714e+06	2.26937e+06	150619	111175	119023	159145	101023	159131	157856	152408	145087	642136	615588	547103
17-Methyl-18,19-dinor-17alpha-pregna-4,13-dien-3-one	Terpenoids	Ditepenoids	C20H28O	285.22	159.12	284.214	[M+H]+	2	153-15-1	-	326949	270006	199081	57080	70412.3	111376	128181	122764	125798	103166	38642.4	81820.8	82305.6	116617	113953
Sandaracopimarinal	Terpenoids	Ditepenoids	C20H30O	287.24	119.09	286.23	[M+H]+	1	3855-14-9	-	2.49253e+06	2.30359e+06	2.27425e+06	120236	93194.3	143820	114806	136451	104024	147485	129596	146628	675919	677609	569600
Aspewentin A	Terpenoids	Ditepenoids	C19H26O	271.21	149.1	270.198	[M+H]+	1	-	-	661992	842806	643257	297921	322211	375791	494380	534658	446286	318862	318548	326689	457257	435773	436607
Momilactone B	Terpenoids	Ditepenoids	C20H26O4	331.19	269.19	330.183	[M+H]+	1	51415-08-8	-	938465	1.0908e+06	1.04196e+06	251961	257872	270287	437747	450675	381869	252873	299739	248567	423123	477104	455139
(1S,4R,9R,10R,13R)-5,5-bis(hydroxymethyl)-9-methyl-14-methylidenetetracyclo[11.2.1.01,10.04,9]hexadecan-3-one	Terpenoids	Ditepenoids	C20H30O3	319.23	283.21	318.219	[M+H]+	1	-	-	5.78912e+06	1.40087e+06	8.21594e+06	1.39016e+06	395432	388743	1.9105e+06	1.85757e+06	5.03362e+06	1.18346e+06	962231	1.02812e+06	1.39774e+06	706120	833139
3-hydroxy-1-(hydroxymethyl)-1,7-dimethyl-7-vinyl-2,3,4,4a,4b,5,6,7-octahydrophenanthren-9(1H)-one	Terpenoids	Ditepenoids	C19H26O3	303.2	147.08	302.188	[M+H]+	3	-	-	75849.4	47430.3	69352.4	84834.2	52566.2	64075.7	242571	160149	167919	110748	170123	154700	97975.5	106307	126478
Rabdoumbrosanin	Terpenoids	Ditepenoids	C20H28O3	317.21	183.12	316.204	[M+H]+	3	123941-77-5	-	54785.3	60975.2	58447.9	31851	38864	10674.9	67379.7	74050	72301.3	2134.97	2134.97	2134.97	40294.9	63220.8	39840.8
Grayanotoxin XV	Terpenoids	Ditepenoids	C20H30O4	335.22	253.2	334.214	[M+H]+	3	39012-13-0	-	16691	16691	16691	83454.9	128700	125480	155903	162623	183679	121412	190952	208146	239626	162744	148223
Fumotoshidin A	Terpenoids	Ditepenoids	C20H32O4	337.24	135.08	336.23	[M+H]+	3	89354-44-9	-	89089.1	108488	107722	11404	11404	11404	125654	171856	91105.8	11404	11404	11404	57020.1	87492	83191.4
Steviolmonoside	Terpenoids	Ditepenoids	C26H40O8	481.28	319.22	480.272	[M+H]+	2	60129-60-4	-	13988.3	14571.3	22805.7	2797.65	2797.65	2797.65	56596.4	39943.3	59176.1	37992.1	51622.1	40156.2	30939.3	25455.6	42700.4
Dehydro-4-Epiabietal	Terpenoids	Ditepenoids	C20H28O	285.22	133.1	284.214	[M+H]+	3	24035-50-5	-	192307	185143	207210	9376.96	9376.96	9376.96	9376.96	9376.96	9376.96	9376.96	9376.96	9376.96	46884.8	56928.7	52606
(2R,4E,11R)-4,14,15,15-Tetramethyl-8-Methylidenebicyclo[9.3.1]Pentadeca-1(14),4-Dien-2-ol*	Terpenoids	Ditepenoids	C20H32O	289.25	121.1	288.245	[M+H]+	1	-	-	7020.18	7020.18	7020.18	78914.2	35100.9	57028.8	64150.5	82790.7	40890.1	7020.18	7020.18	7020.18	45898.8	43408.2	35193.5
triptonoterpene	Terpenoids	Ditepenoids	C20H28O2	299.2	299.21	300.209	[M-H]-	2	-	-	951007	1.03328e+06	973040	1.05664e+06	1.03531e+06	990328	2.19962e+06	2.17689e+06	2.08707e+06	2.86166e+06	2.40082e+06	2.60641e+06	1.42889e+06	1.39111e+06	1.7911e+06
Isopimaric acid*	Terpenoids	Ditepenoids	C20H30O2	301.22	301.22	302.225	[M-H]-	1	5835-26-7	C09118	205988	100278	145563	34188.2	52000.9	47555	53372.1	42309.6	44629.1	60172.4	95191.6	54333.3	57588.8	49919.5	60011.4
Levopimaric acid*	Terpenoids	Ditepenoids	C20H30O2	301.22	301.22	302.225	[M-H]-	1	79-54-9	C11888	212651	109176	99286.4	33268	49370.1	44975.6	36564.3	39253.3	57536.5	80228.8	114205	73044.7	45203.1	70790.6	83470
N-trans-cinnamoylphydroxyphenylethylamine*	Alkaloids	Phenolamine	C17H17NO2	268.13	131.05	267.126	[M+H]+	3	-	-	355411	366228	292820	27709.6	26880.6	29148.1	65386.6	61937.3	71955.3	46616.7	59070.5	48151.7	109272	115756	112090
N-p-Coumaroyl-N'-feruloylputrescine	Alkaloids	Phenolamine	C23H26N2O5	411.19	177.05	410.184	[M+H]+	1	380302-96-5	-	355230	488126	366073	97298	94695.3	104694	118057	112610	94748	171966	163053	123921	246799	191951	227629
Cinnamoyltyramine*	Alkaloids	Phenolamine	C17H17NO2	268.13	131.05	267.126	[M+H]+	3	20384-14-9	-	389284	368142	256459	37840.2	20345.7	31147.3	49663.6	81969.9	75375.3	39867.6	41142	47096	128064	127342	110458
1-O-p-Coumaroyllysine	Alkaloids	Phenolamine	C15H20N2O4	293.16	147.04	292.142	[M+H]+	2	-	-	4.00189e+06	3.804e+06	4.16056e+06	319292	337588	293259	203132	89763.6	251740	174705	229901	219148	998908	1.14362e+06	1.00774e+06
N-(4-hydroxyphenethyl)cinnamamide*	Alkaloids	Phenolamine	C17H17NO2	268.13	131.05	267.126	[M+H]+	3	-	-	359435	339336	275726	32161.3	29098	31482.4	80399.8	63536	65162.6	39713.2	46834.2	42794.6	146961	117214	118157
N,N'-diferuloylspermidine	Alkaloids	Phenolamine	C27H35N3O6	498.26	234.12	497.253	[M+H]+	3	-	-	266799	296085	348973	117034	102436	96483.2	197307	146420	92188.2	115991	231402	135273	200888	161157	88319.6
N-Feruloyltryptamine	Alkaloids	Phenolamine	C20H20N2O3	337.15	177.05	336.147	[M+H]+	3	53905-13-8	-	1.76978e+06	2.07576e+06	1.45496e+06	576698	490200	551481	625536	563070	458127	522637	640973	497833	771936	941598	1.05282e+06
N1-Caffeoyl-N10-Feruloylspermidine	Alkaloids	Phenolamine	C26H33N3O6	484.24	220.1	483.237	[M+H]+	3	-	-	309604	320532	316262	55805	75607.9	88768.8	150787	163402	198835	75737.3	60683.3	34679.5	187199	211430	190816
Feruloyl-beta-phenethylamine	Alkaloids	Phenolamine	C18H19NO3	298.14	177.05	297.137	[M+H]+	1	142351-00-6	-	564383	526526	474664	38130.4	33976	25407	47233.5	48452.7	41201.9	18780.7	45147.1	36970.6	152888	132572	139980
N-Caffeoylputrescine	Alkaloids	Phenolamine	C13H18N2O3	251.14	163.05	250.132	[M+H]+	1	29554-26-5	C03002	1.15928e+06	1.09045e+06	968440	90056.2	140365	145237	311815	349810	311424	65885.2	106268	100506	406495	331810	401537
N,N'-Diferuloylputrescine	Alkaloids	Phenolamine	C24H28N2O6	441.2	177.05	440.195	[M+H]+	3	42369-86-8	-	322154	282313	174933	67292.6	87819.1	81655	163736	74264.6	157390	132676	116718	134317	125947	141408	128134
N-(4-aminobutyl)-3-(4-hydroxyphenyl)prop-2-enamide*	Alkaloids	Phenolamine	C13H18N2O2	235.15	147.04	234.137	[M+H]+	1	-	-	9.12597e+07	8.20038e+07	9.06312e+07	929737	854926	813964	1.9704e+06	1.85488e+06	1.93999e+06	362747	341320	362377	2.05745e+07	2.18217e+07	2.21213e+07
p-Coumaroylputrescine*	Alkaloids	Phenolamine	C13H18N2O2	235.14	147.04	234.137	[M+H]+	1	34136-53-3	C18326	9.12597e+07	8.20038e+07	9.06312e+07	929737	854926	813964	1.9704e+06	1.85488e+06	1.93999e+06	362747	341320	362377	2.05745e+07	2.18217e+07	2.21213e+07
N-Glucosyl-p-coumaroylputrescine	Alkaloids	Phenolamine	C19H28N2O7	397.2	147.04	396.19	[M+H]+	3	-	-	1.14724e+06	921009	1.1973e+06	73281.5	64374.9	53529.9	87932.5	32179.3	70728.3	29922.7	36197.6	47458.1	280601	339789	249525
Bis(Caffeoyl)Spermidine	Alkaloids	Phenolamine	C25H31N3O6	470.23	220.1	469.221	[M+H]+	1	124935-80-4	-	2.42826e+06	2.1037e+06	2.53307e+06	291857	246548	167154	710390	353382	461136	293067	381345	389588	650343	769844	845287
caffeoylputrescine	Alkaloids	Phenolamine	C13H18O3N2	251.14	163.04	250.131	[M+H]+	2	-	-	1.15928e+06	1.09045e+06	968440	90056.2	140365	145237	311815	349810	311424	65885.2	106268	100506	406495	331810	401537
Dicoumaroylputrescine	Alkaloids	Phenolamine	C22H24N2O4	381.18	235.14	380.174	[M+H]+	3	-	-	340005	554827	309191	5790	5790	5790	48088	48060.2	54816.5	44645.3	28950	56760.1	120436	99896.6	112154
2-[[2-amino-3-(4-hydroxyphenyl)propanoyl]amino]-3-methylpentanoic acid	Alkaloids	Phenolamine	C15H22N2O4	295.16	136.07	294.158	[M+H]+	1	-	-	870146	954076	778458	548000	652606	727157	36774.9	36774.9	36774.9	183874	195246	190997	433433	359164	381064
4-Coumaroylcholine	Alkaloids	Phenolamine	C14H20NO3+	250.14	147.04	250.144	[M]+	3	-	-	25751.7	25751.7	25751.7	25751.7	25751.7	25751.7	319799	145671	208196	234153	232265	158011	158117	144719	128758
p-Coumaroylcadaverine	Alkaloids	Phenolamine	C14H20N2O2	249.16	147.04	248.153	[M+H]+	2	-	-	4.44356e+06	3.30328e+06	3.79744e+06	101015	80058.4	53727.4	10745.5	10745.5	10745.5	10745.5	10745.5	10745.5	871822	663148	867307
1-O-Feruloyllysine	Alkaloids	Phenolamine	C16H22N2O5	323.16	177.06	322.153	[M+H]+	3	-	-	945345	1.10459e+06	1.1868e+06	64899	64899	64899	585607	324495	403966	64899	64899	64899	396299	555003	468507
Centrolobol	Phenolic acids	Phenolic acids	C19H24O3	301.18	131.05	300.173	[M+H]+	2	30359-01-4	-	668252	691744	676411	304296	204952	236062	182548	177187	184368	248202	249209	184548	326856	352172	314816
4-Coumaroylshikimate	Phenolic acids	Phenolic acids	C16H16O7	321.1	147.04	320.09	[M+H]+	3	-	C02947	586834	488853	527884	323523	612598	546933	17567.9	17567.9	17567.9	87839.6	98028.9	123821	196569	244821	323203
Kelampayoside A[3,4,5-Trimethoxyphenol-β-D-apiosyl-(1→6)-β-D-glucoside]	Phenolic acids	Phenolic acids	C20H30O13	479.17	185.08	478.169	[M+H]+	3	87562-76-3	-	270276	200421	296180	60945.2	81800	53780.6	43226.8	19343.1	16915.7	3383.15	3383.15	3383.15	81944.2	93991.2	168963
4-(2,4,6-Trihydroxybenzoyl)-3-Formyl-5-Hydroxybenzoic acid	Phenolic acids	Phenolic acids	C15H10O8	319.05	153.02	318.038	[M+H]+	3	-	-	199087	198892	159356	140412	149976	85945.9	2616.57	2616.57	2616.57	90138.9	71364.4	13082.9	108350	120157	94006.1
Tetrahydrorengyoxide-glucose-sinapoyl	Phenolic acids	Phenolic acids	C24H28O11	493.17	177.05	492.161	[M+H]+	3	-	-	140911	121116	142964	47999.4	60025.4	109314	9599.89	9599.89	9599.89	9599.89	9599.89	9599.89	117930	69907	127280
Protocatechuic acid-4-O-glucoside	Phenolic acids	Phenolic acids	C13H16O9	315.07	153.02	316.079	[M-H]-	1	7361-59-3	-	1.74695e+07	2.06019e+07	1.93273e+07	1.46841e+07	1.67127e+07	1.30377e+07	8.80093e+06	9.20318e+06	8.31664e+06	9.15863e+06	8.64434e+06	8.86739e+06	1.11348e+07	1.24508e+07	1.30012e+07
5-O-Caffeoylshikimic acid	Phenolic acids	Phenolic acids	C16H16O8	335.08	135.05	336.084	[M-H]-	1	73263-62-4	C10434	2.615e+06	3.3939e+06	2.27359e+06	164823	246536	205358	388268	451608	355202	195340	153996	167202	842521	745996	712021
1-Caffeoyl-beta-D-glucose	Phenolic acids	Phenolic acids	C15H18O9	341.09	161.02	342.095	[M-H]-	2	14364-08-0	C10433	4.43908e+06	4.19033e+06	4.98303e+06	451071	548754	662042	4.67883e+06	3.88686e+06	3.79971e+06	1.95419e+06	1.95155e+06	1.74743e+06	2.3348e+06	2.65957e+06	2.71268e+06
1-O-(3,4-Dihydroxy-5-methoxy-benzoyl)-glucoside	Phenolic acids	Phenolic acids	C14H18O10	345.08	139.04	346.09	[M-H]-	2	-	-	239420	256487	255031	156496	195118	226820	89204.6	95958.8	61679	83670.6	80696.1	76871.1	97108.1	122914	143339
3-(4-Hydroxyphenyl)lactate*	Phenolic acids	Phenolic acids	C9H10O4	181.05	135.04	182.058	[M-H]-	1	306-23-0	C03672	167098	156128	135997	524113	573530	513331	60730.3	70627	99543.5	407610	383156	446579	257036	284312	265346
Methyl 2,4-dihydroxyphenylacetate*	Phenolic acids	Phenolic acids	C9H10O4	181.05	135.04	182.058	[M-H]-	1	67828-42-6	-	167098	156128	135997	524113	573530	513331	60730.3	70627	99543.5	407610	383156	446579	257036	284312	265346
2,5-Dihydroxybenzoic acid-5-O-glucoside	Phenolic acids	Phenolic acids	C13H16O9	315.07	153.02	316.079	[M-H]-	1	-	-	1.42204e+07	1.61206e+07	1.60575e+07	9.90646e+06	1.16218e+07	1.09751e+07	7.23388e+06	6.59939e+06	6.27748e+06	7.24355e+06	6.4912e+06	6.74276e+06	8.76683e+06	8.81087e+06	9.18006e+06
3-[4-(Beta-D-Glucopyranosyloxy)Phenyl]Propionic Acid*	Phenolic acids	Phenolic acids	C15H20O8	327.11	165.06	328.116	[M-H]-	1	-	-	8.12276e+06	9.57963e+06	6.73451e+06	1.75362e+06	1.68009e+06	1.58387e+06	1.15116e+06	901566	942096	1.10761e+06	1.25325e+06	1.27037e+06	2.81559e+06	2.98599e+06	2.98245e+06
Dihydrocoumaroyl Hexoside*	Phenolic acids	Phenolic acids	C15H20O8	327.11	165.06	328.116	[M-H]-	1	-	-	8.28709e+06	9.55731e+06	6.51405e+06	1.43527e+06	1.83537e+06	1.69231e+06	1.07763e+06	914426	970818	1.15257e+06	1.27648e+06	1.29535e+06	2.91315e+06	3.19148e+06	3.08521e+06
Ethyl ferulate	Phenolic acids	Phenolic acids	C12H14O4	221.09	133.03	222.089	[M-H]-	1	4046-02-0	-	483533	454615	490610	2.89824e+06	3.0702e+06	3.0314e+06	78126.6	91780.8	81590.2	1.10603e+06	1.10668e+06	1.1179e+06	1.03974e+06	1.07491e+06	1.15827e+06
4-Methoxyphenylpropionic acid	Phenolic acids	Phenolic acids	C10H12O3	179.07	146.04	180.079	[M-H]-	3	-	-	385123	417252	471741	28891.4	48631.1	21972	21342.8	21375.3	24301.7	34605.5	37548.7	31752.3	128742	182099	174523
3-Hydroxybenzoate	Phenolic acids	Phenolic acids	C7H6O3	137.02	93.04	138.032	[M-H]-	1	10476-50-3	C00587	1.61183e+07	1.71833e+07	1.50252e+07	3.10937e+07	3.37494e+07	3.26908e+07	2.71088e+07	3.03659e+07	2.9727e+07	3.98562e+07	4.41932e+07	4.61151e+07	2.45854e+07	2.92145e+07	2.97463e+07
4-caffeoylshikimic acid	Phenolic acids	Phenolic acids	C16H16O8	335.08	179.03	336.084	[M-H]-	1	-	-	2.21323e+06	2.80541e+06	3.59584e+06	266691	303762	294957	527314	482584	648324	159501	198943	205045	893938	1.23983e+06	1.15773e+06
2-Hydroxy-3-(4-Hydroxyphenyl)Propanoic Acid*	Phenolic acids	Phenolic acids	C9H10O4	181.05	135.04	182.058	[M-H]-	1	23508-35-2	-	173726	175905	157368	483036	606142	532563	81206.3	52107.3	33141.7	383660	441528	405900	261888	249455	234879
Neochlorogenic acid*	Phenolic acids	Phenolic acids	C16H18O9	353.09	191.06	354.095	[M-H]-	1	906-33-2	C17147	775829	833845	790404	67333.6	92888.9	168642	154430	219409	213193	125005	126000	123384	236841	232382	272423
Cryptochlorogenic acid (4-O-Caffeoylquinic acid)*	Phenolic acids	Phenolic acids	C16H18O9	353.09	191.06	354.095	[M-H]-	1	905-99-7	-	303401	283739	171591	181018	188981	106164	129338	106036	101135	95112.2	169332	85142.5	132738	157515	133464
Chlorogenate*	Phenolic acids	Phenolic acids	C16H18O9	353.09	191.06	354.095	[M-H]-	1	327-97-9	C00852	634256	804945	693969	67333.6	92888.9	63746.1	154430	219409	186083	113887	77220	123384	236841	232382	285769
3-O-feruloyl-shikimicAcid	Phenolic acids	Phenolic acids	C17H18O8	349.09	193.05	350.1	[M-H]-	3	-	-	157691	209759	270055	35435.8	36197	27828.4	30872.9	37293.8	31984.1	5565.69	5565.69	5565.69	59880.6	123210	88918.2
Methyl 3-(3-hydroxy-4-methoxyphenyl)propanoate	Phenolic acids	Phenolic acids	C11H14O4	209.08	179.03	210.089	[M-H]-	3	129150-61-4	-	211513	229438	122158	23166	21935.1	22513.2	31616.9	77781.7	43076.3	50686.4	23098	29446.1	63566.2	41559.7	48491.8
4-Chlorosalicylic acid	Phenolic acids	Phenolic acids	C7H5ClO3	170.99	127	171.993	[M-H]-	3	5106-98-9	-	11192.7	9277.27	26615.2	19888.1	22209.7	18298	43654.3	36108.2	45191.8	51907.2	52066.5	58401.4	24811.6	20828.2	35858.3
Vnilloyltartaric acid	Phenolic acids	Phenolic acids	C12H12O9	299.04	167.03	300.048	[M-H]-	2	-	-	37785.7	45313.8	31954.2	163646	194793	206600	1560.41	1560.41	1560.41	7802.05	23805.9	18961.9	72508.6	78301.8	61756.7
2-Caffeoyl)rhamnosideO-rhamnoside	Phenolic acids	Phenolic acids	C21H28O12	471.15	323.08	472.158	[M-H]-	3	-	-	66293.6	68593.2	90649.2	33107.1	19950.5	23822.4	23278.3	30144.8	30223.7	3990.09	3990.09	3990.09	46992.6	32531.8	56180.5
3-O-(3-Methoxy-4-hydroxybenzoyl)-4-O-caffeoylquinic acid	Phenolic acids	Phenolic acids	C24H24O12	503.12	323.08	504.127	[M-H]-	3	-	-	95360.6	57317.6	118819	28891.1	59012.6	114303	28169.8	24128.2	49918.4	4356.29	4356.29	4356.29	21781.4	40911.2	41781.5
4-O-p-Coumaroyl Shikimic Acid*	Phenolic acids	Phenolic acids	C16H16O7	319.08	145.03	320.089	[M-H]-	1	-	-	127282	187775	111144	152341	167883	172624	14533	14533	14533	14533	14533	14533	86526	72664.9	97753.5
5-Galloyl-6-O-Benzoyl Glucose	Phenolic acids	Phenolic acids	C20H20O11	435.09	153.02	436.101	[M-H]-	2	-	-	108843	126939	80920.3	77971.5	95517.1	53022.4	10604.5	10604.5	10604.5	10604.5	10604.5	10604.5	83811.9	80913.5	103664
3-O-p-Coumaroylshikimic acid*	Phenolic acids	Phenolic acids	C16H16O7	319.08	145.03	320.09	[M-H]-	1	-	-	172568	182942	122509	141390	183558	165142	1044.92	1044.92	1044.92	5224.59	26293.6	15098.8	86612.7	87673.5	73665.5
trans-Cinnamoyl beta-D-glucoside	Phenolic acids	Phenolic acids	C15H18O7	309.1	147.05	310.105	[M-H]-	3	40004-96-4	C04164	1412	1412	1412	7060	20185	13988.5	14728.1	14052.2	14169	30746.8	7060	12897.3	14120	11812.9	7073.05
2-O-(4-carboxylic acid phenethyl)-6-O-caffeoyl glucoside	Phenolic acids	Phenolic acids	C23H24O11	475.12	161.02	476.132	[M-H]-	3	-	-	1255	1255	1255	18053.4	11501.5	6275	18393.2	17256.6	19225.7	24886.5	8389.49	17250.5	12591.8	17455.8	9959.06
1-O-Feruloyl-3-O-p-Coumaroylglycerol	Phenolic acids	Phenolic acids	C22H22O8	413.12	398.1	414.132	[M-H]-	1	-	-	13600.1	18024.3	10797.2	1290.39	1290.39	1290.39	13526.2	8078.51	7013	1290.39	1290.39	1290.39	11828.3	14276.1	6451.93
1-O-Feruloyl-3-O-caffeoylglycerol	Phenolic acids	Phenolic acids	C22H22O9	429.12	193.05	430.126	[M-H]-	3	-	-	45338.7	70978	61199.1	883.233	883.233	883.233	7348.7	7097.67	4416.16	883.233	883.233	883.233	18919.4	16284	21650.8
2-(Dimethylamino)guanosine*	Nucleotides and derivatives	Nucleotides and derivatives	C12H17N5O5	312.13	180.09	311.123	[M+H]+	3	2140-67-2	-	1.79445e+06	2.58698e+06	1.7996e+06	2.37641e+06	2.10133e+06	1.78164e+06	840462	658601	622948	472792	590049	486977	2.07551e+06	1.98857e+06	2.1831e+06
Deoxyguanosine	Nucleotides and derivatives	Nucleotides and derivatives	C10H13N5O4	268.1	152.06	267.097	[M+H]+	3	961-07-9	C00330	299588	432206	400396	234583	285735	198018	163261	140462	106665	151459	93346	137824	240063	245243	222859
Inosine	Nucleotides and derivatives	Nucleotides and derivatives	C10H12N4O5	269.09	137.05	268.081	[M+H]+	3	58-63-9	C00294	979524	930368	962046	159206	176358	122298	272190	323589	261071	403779	291248	465557	468956	463425	546400
Deoxyadenosine*	Nucleotides and derivatives	Nucleotides and derivatives	C10H13N5O3	252.11	136.06	251.102	[M+H]+	1	958-09-8	C00559	443993	508757	445606	974860	924400	919735	1.32285e+06	1.38696e+06	1.05459e+06	1.08033e+06	1.19076e+06	1.30497e+06	958690	957809	811946
1-methylguanosine	Nucleotides and derivatives	Nucleotides and derivatives	C11H15N5O5	298.11	149.04	297.107	[M+H]+	3	-	-	233349	182854	185277	107514	96583.2	92793.8	99886.5	43268.3	69706.2	52812.4	65475.8	88284.5	84465.9	92452.1	62582.5
Deoxyinosine	Nucleotides and derivatives	Nucleotides and derivatives	C10H12N4O4	253.09	137.05	252.086	[M+H]+	3	890-38-0	C05512	49680.9	93478.4	62071.2	168596	111992	199761	170941	272034	214386	132383	203284	172375	145029	158918	139791
(2R,3R,4S)-2-(6-aminopurin-9-yl)-4-(hydroxymethyl)oxolan-3-ol*	Nucleotides and derivatives	Nucleotides and derivatives	C10H13N5O3	252.11	136.06	251.102	[M+H]+	1	19200-56-7	-	909598	1.03687e+06	1.00895e+06	1.97458e+06	1.55499e+06	1.67108e+06	2.47346e+06	2.39404e+06	2.16796e+06	2.40342e+06	2.44312e+06	2.43064e+06	1.86277e+06	1.85696e+06	1.81098e+06
3'-O-Methylguanosine*	Nucleotides and derivatives	Nucleotides and derivatives	C11H15N5O5	298.11	152.06	297.107	[M+H]+	1	10300-27-3	-	7.50185e+06	7.86833e+06	7.21654e+06	5.32491e+06	5.06786e+06	5.89622e+06	1.59824e+06	1.89897e+06	1.55636e+06	1.95972e+06	1.92949e+06	1.81058e+06	4.14916e+06	4.54241e+06	3.60367e+06
2'-O-Methylguanosine*	Nucleotides and derivatives	Nucleotides and derivatives	C11H15N5O5	298.11	152.06	297.107	[M+H]+	1	-	-	7.50185e+06	7.86833e+06	7.21654e+06	5.32491e+06	5.06786e+06	5.89622e+06	1.59824e+06	1.89897e+06	1.55636e+06	1.95972e+06	1.92949e+06	1.81058e+06	4.14916e+06	4.54241e+06	3.60367e+06
Cordycepin*	Nucleotides and derivatives	Nucleotides and derivatives	C10H13N5O3	252.11	136.06	251.102	[M+H]+	1	73-03-0	C08431	641444	783373	643411	1.39421e+06	1.33065e+06	1.27872e+06	1.77837e+06	1.64788e+06	1.78778e+06	1.83782e+06	1.81681e+06	1.7471e+06	1.32911e+06	1.33713e+06	1.2789e+06
8-Azaguanine	Nucleotides and derivatives	Nucleotides and derivatives	C4H4N6O	153.05	136.03	152.045	[M+H]+	3	134-58-7	-	659469	596277	752690	1.76356e+06	1.60038e+06	1.27411e+06	1.88431e+06	1.30689e+06	1.52394e+06	2.28001e+06	2.16202e+06	1.94698e+06	1.17809e+06	1.12026e+06	1.22271e+06
Alloxanthine	Nucleotides and derivatives	Nucleotides and derivatives	C5H4N4O2	153.04	110.03	152.033	[M+H]+	3	2465-59-0	C07599	502649	481378	387455	1.79134e+06	1.35085e+06	1.65211e+06	1.9206e+06	1552868	1.54705e+06	2.29666e+06	2.05956e+06	2.37322e+06	1.27231e+06	1.08732e+06	1.19088e+06
N7-Methylguanosine	Nucleotides and derivatives	Nucleotides and derivatives	C11H15N5O5	298.11	166.07	297.107	[M+H]+	1	20244-86-4	C20674	3.65114e+06	3.47838e+06	3.59682e+06	2.01953e+06	2.43513e+06	2.24607e+06	1.05233e+06	1.17983e+06	1.11879e+06	1.29751e+06	1.4636e+06	1.36681e+06	1.83964e+06	1.80673e+06	1.79497e+06
Hypoxanthine	Nucleotides and derivatives	Nucleotides and derivatives	C5H4N4O	137.05	119.04	136.038	[M+H]+	3	68-94-0	C00262	708718	808976	779945	1.45237e+06	1.27133e+06	937773	2.32709e+06	1.6796e+06	1.87524e+06	1.58629e+06	1.7121e+06	1.81775e+06	1.61119e+06	1.34523e+06	1.2085e+06
N6-(2-Hydroxyethyl)adenosine*	Nucleotides and derivatives	Nucleotides and derivatives	C12H17N5O5	312.13	180.09	311.123	[M+H]+	3	4338-48-1	-	1.79445e+06	2.58698e+06	1.7996e+06	2.37641e+06	2.10133e+06	1.78164e+06	840462	658601	622948	472792	590049	486977	2.07551e+06	1.98857e+06	2.1831e+06
5'-Dehydroadenosine	Nucleotides and derivatives	Nucleotides and derivatives	C10H11N5O4	266.09	136.06	265.081	[M+H]+	3	3110-98-3	C11500	2.50376e+06	3.83222e+06	2.99194e+06	430571	601254	386133	182391	200814	211594	36478.1	36478.1	36478.1	1.33915e+06	1.38489e+06	1.08632e+06
6-O-methylguanine	Nucleotides and derivatives	Nucleotides and derivatives	C6H7N5O	166.07	124.05	165.065	[M+H]+	1	20535-83-5	-	80777.2	80777.2	80777.2	1.04756e+06	1.2081e+06	1.11135e+06	721757	620028	667126	470977	403886	524501	556611	939887	739215
Xanthine	Nucleotides and derivatives	Nucleotides and derivatives	C5H4N4O2	151.03	108.02	152.033	[M-H]-	3	69-89-6	C00385	253875	274190	191529	696355	632488	825303	1.14042e+06	1.09627e+06	875374	1.03505e+06	1.19664e+06	1.08147e+06	653199	689132	665672
3',5'-Cyclic GMP	Nucleotides and derivatives	Nucleotides and derivatives	C10H12N5O7P	344.04	150.04	345.047	[M-H]-	1	7665-99-8	C00942	560497	548853	490803	363328	411667	336049	185853	165386	157356	135140	84936.3	92968	323543	319141	311263
2-Methylguanosine	Nucleotides and derivatives	Nucleotides and derivatives	C11H15N5O5	296.1	150.04	297.107	[M-H]-	1	2140-77-4	-	3.69854e+06	3.93036e+06	4.02884e+06	2.7718e+06	2.92043e+06	2.90528e+06	1.06085e+06	1.05206e+06	953774	1.11389e+06	980220	1.06558e+06	2.2364e+06	2.21759e+06	2.27103e+06
Adenosine 2'-phosphate	Nucleotides and derivatives	Nucleotides and derivatives	C10H14N5O7P	346.06	211	347.063	[M-H]-	3	130-49-4	C00946	248775	282295	307143	90884.8	101715	96264.6	82868.6	101165	59680.4	130794	82033	117023	129097	79189.4	145533
9-(Arabinosyl)hypoxanthine	Nucleotides and derivatives	Nucleotides and derivatives	C10H12N4O5	267.07	135.03	268.081	[M-H]-	1	7013-16-3	-	3.92178e+06	3.76308e+06	3.62681e+06	517408	431939	566557	1.4213e+06	1.37931e+06	1.27006e+06	1.33489e+06	1.19749e+06	1.41543e+06	1.59858e+06	1.66121e+06	1.66842e+06
Urate	Nucleotides and derivatives	Nucleotides and derivatives	C5H4N4O3	167.02	124.01	168.028	[M-H]-	3	69-93-2	C00366	213242	149807	179954	691208	645461	616226	28742	18295.2	29622.1	30508.2	46265.9	30692.5	231422	227744	189193
UDP-glucose	Nucleotides and derivatives	Nucleotides and derivatives	C15H24N2O17P2	565.05	323.03	566.055	[M-H]-	1	133-89-1	C00029	2.84374e+07	4.53801e+07	4.95461e+07	2.26273e+07	1.83913e+07	2.19695e+07	2.06738e+07	1.83572e+07	1.77113e+07	2.11688e+07	1.46927e+07	1.80896e+07	2.71919e+07	2.64112e+07	2.41442e+07
ADP alpha-D-glucoside	Nucleotides and derivatives	Nucleotides and derivatives	C16H25N5O15P2	588.07	241.01	589.082	[M-H]-	3	-	-	37430.6	61580.1	48912.6	12567.7	15757	9936.76	84623	66075.3	60159.9	17755.4	20780.9	24258.1	27812	44125.9	32436.6
Pseudouridine	Nucleotides and derivatives	Nucleotides and derivatives	C9H12N2O6	243.06	153.03	244.07	[M-H]-	3	1445-07-4	C02067	1.19301e+06	1.15264e+06	1.0948e+06	1.2308e+06	1.33615e+06	1.37125e+06	532876	540895	546353	548604	419201	517343	815446	980345	954379
Pelargonin	Flavonoids	Anthocyanidins	C27H31O15+	595.17	271.06	595.166	[M]+	3	58751-31-8	C08725	184992	113649	197127	287944	266623	252479	395675	419885	375028	622650	457160	695073	375871	177876	386838
Malvidin-3-O-galactoside (Primulin)	Flavonoids	Anthocyanidins	C23H25O12+	493.14	331.08	493.134	[M]+	3	30113-37-2	-	199624	69848.9	200222	13969.8	13969.8	13969.8	125675	208442	146521	13969.8	13969.8	13969.8	205103	143108	177078
Chrysoeriol-7-O-glucuronide*	Flavonoids	Flavones	C22H20O12	477.1	301.07	476.096	[M+H]+	3	-	-	211272	134749	226836	82165.8	92697.6	73823.9	85140.5	55959.5	74169.9	61668.9	92780.9	69790.7	107289	61036.9	91909.2
3-Hydroxy-3'-methoxyflavone	Flavonoids	Flavones	C16H12O4	269.08	226.06	268.074	[M+H]+	3	76666-32-5	-	245338	241899	215202	68183.6	60804.8	64235.4	118005	102590	69634.8	54157.5	77608.3	79716	154023	86064.9	113655
6-Hydroxykaempferol 3-glucoside*	Flavonoids	Flavones	C21H20O12	465.1	303.05	464.096	[M+H]+	2	-	-	1.54246e+06	983546	2.29633e+06	1.59709e+06	1.83164e+06	1.8475e+06	569190	485441	521484	640559	570025	577131	533016	897892	941582
Tectochrysin	Flavonoids	Flavones	C16H12O4	269.08	226.07	268.074	[M+H]+	3	520-28-5	C11621	85255.3	76382.2	72204.4	20100.4	13653.9	25719	16026.1	30788.8	30876.8	28821.4	37356.6	31365.9	38719.2	52235	39800
Apigenin 6,8-di-C-glucoside-7-O-apioside	Flavonoids	Flavones	C32H38O19	727.21	595.17	726.201	[M+H]+	3	-	-	59436.7	122840	52342.7	4628.56	4628.56	4628.56	55727.1	71974.5	112908	30698.6	23142.8	55586.4	82428.2	39505.3	89583.9
Apigenin-8-C-glucoside-7-O-Sophoroside	Flavonoids	Flavones	C33H40O20	757.22	595.2	756.211	[M+H]+	3	-	-	90644.1	179184	116991	18128.8	18128.8	18128.8	18128.8	18128.8	18128.8	107731	157831	168645	187709	108434	294189
Apigenin-6-C-arabinoside*	Flavonoids	Flavones	C25H26O13	535.14	481.11	534.137	[M+H]+	1	677021-30-6	-	3.25904e+06	5.7822e+06	2.50316e+06	1.59282e+06	1.99727e+06	2.3094e+06	1.54137e+06	4.7948e+06	2.72092e+06	2.87342e+06	3.56754e+06	5.16232e+06	4.85618e+06	3.77819e+06	3.6462e+06
Apigenin 7-Glucuronoside-4'-Glucoside	Flavonoids	Flavones	C27H28O16	609.15	271.06	608.138	[M+H]+	3	-	-	115241	117603	123663	131756	81282.4	87107.2	16256.5	16256.5	16256.5	16256.5	16256.5	16256.5	125457	140155	118136
Peganetin	Flavonoids	Flavones	C42H54O25	959.31	959.31	958.295	[M+H]+	3	109517-74-0	-	1.44298e+06	2.79637e+06	3.38201e+06	159843	159843	159843	799215	3.03222e+06	1.56249e+06	159843	159843	159843	1.31353e+06	2.01668e+06	2.16662e+06
Tricin-5-O-(3'-malonyl)glucoside-7-O-syringylglyceryl ether	Flavonoids	Flavones	C37H40O20	803.2	329.07	804.211	[M-H]-	3	-	-	975.808	975.808	975.808	13963.9	21507.5	17293.9	975.808	975.808	975.808	7714.3	12054.7	7107.2	4879.04	6818.35	10383.1
Tricetin 3',5'-diglucoside	Flavonoids	Flavones	C27H30O17	625.14	300.03	626.148	[M-H]-	3	-	-	14027.1	20736.4	38402.1	2670.56	2670.56	2670.56	2670.56	2670.56	2670.56	2670.56	2670.56	2670.56	16642.4	13352.8	14167.1
6-Hydroxykaempferol-6,7-O-diglucoside*	Flavonoids	Flavonols	C27H30O17	627.16	303.05	626.148	[M+H]+	1	-	-	341933	426761	449069	401582	308142	358825	132905	174875	234462	100736	129234	121493	270337	192503	244338
Herbacetin 3-glucoside*	Flavonoids	Flavonols	C21H20O12	465.1	303.05	464.096	[M+H]+	2	-	-	1.18097e+06	2.07979e+06	1.12127e+06	1.16456e+06	1.23682e+06	756462	395864	762980	526799	354386	389289	440434	1.34528e+06	943054	1.08561e+06
Meratin*	Flavonoids	Flavonols	C27H30O17	627.15	303.05	626.148	[M+H]+	1	27215-04-9	-	342630	293963	294648	180110	312204	296413	120191	131746	132688	55984.4	165742	124492	100193	109451	202831
8-Hydroxykaempferol	Flavonoids	Flavonols	C15H10O7	301.04	211.04	302.043	[M-H]-	3	527-95-7	C02806	39726	29769.8	63073.6	63036.1	46298.9	60777.2	151349	71918.9	61877.9	204588	77268	85914.8	67261.7	75682.3	66242.5
3,3',4',5,6,7,8-Heptahydroxyflavan	Flavonoids	Flavanols	C15H14O8	323.07	139.04	322.069	[M+H]+	2	-	-	4.3403e+06	4.90371e+06	3.38669e+06	820810	1.18629e+06	1.14468e+06	5.20239e+06	5.91031e+06	5.67857e+06	1.5328e+06	1.70591e+06	1.78078e+06	2.74045e+06	3.51745e+06	3.29468e+06
Gambiriin B1*	Flavonoids	Flavanols	C30H26O11	563.15	273.08	562.148	[M+H]+	1	-	C17775	144252	276567	67545.8	13509.2	13509.2	13509.2	199927	534902	437842	13509.2	13509.2	13509.2	389630	264886	197435
Lupanine	Alkaloids	Quinorisidine alkaloids	C15H24N2O	249.2	136.11	248.189	[M+H]+	3	550-90-3	C10772	131154	91731.9	178209	21238.1	26516.5	32880.2	24831.6	42165	22644.3	18755.8	27050.3	18223.9	61803.9	37906.3	43911
Echinopsine	Alkaloids	Quinoline alkaloids	C10H9NO	160.08	115.05	159.068	[M+H]+	1	83-54-5	C10663	3.07074e+07	3.09746e+07	2.71393e+07	1.06752e+07	1.14047e+07	1.32284e+07	1.50345e+07	1.15766e+07	1.28323e+07	1.44242e+07	1.44848e+07	1.30462e+07	1.54969e+07	1.35392e+07	1.80388e+07
Scopolamine	Alkaloids	Tropan alkaloids	C17H21NO4	304.15	138.09	303.147	[M+H]+	3	51-34-3	C01851	6101.33	6101.33	6101.33	41291.9	38976.5	47303.6	6101.33	48505.2	30506.7	6101.33	6101.33	6101.33	56462.5	38777.2	38468.2
(7R,8S)-9-acetyl-dehydrodiconiferyl alcohol	Lignans and Coumarins	Lignans	C22H24O7	401.16	217.09	400.152	[M+H]+	3	-	-	73654.4	113646	103791	179563	236878	142052	256881	309615	197821	204509	185536	218511	313143	145541	309250
Fraxiresinol	Lignans and Coumarins	Lignans	C21H24O8	405.15	167.07	404.147	[M+H]+	3	89199-97-3	-	3144.62	3144.62	3144.62	55474.6	43363	38654.9	67716.7	34637.3	55159.7	15723.1	31175.4	36542.2	30928	33883.9	51818.4
1-(4-Hydroxy-3-methoxyphenyl)-2-(2-methoxyphenoxy)propane-1,3-diol	Lignans and Coumarins	Lignans	C17H20O6	319.12	241.05	320.126	[M-H]-	2	7382-59-4	C21422	239296	264095	283327	118158	116763	129353	49877.1	39772.4	50934.9	31960.5	50109.1	47904.8	92158	97857.2	102765
3,4-Dihydro-4-(4-hydroxy-3-methoxyphenyl)-3-(hydroxymethyl)-6,7-dimethoxy-(3R,4S)-2-naphthalenecarboxaldehyde	Lignans and Coumarins	Lignans	C21H22O6	369.13	339.09	370.142	[M-H]-	3	-	-	55856.2	52521.4	47064.3	17608.9	12819.7	19785.6	13791.6	32840.3	19092	12619.6	17974.7	8395.62	18385	30581.8	31570.8
Griffonilide	Others	Lactones	C8H8O4	169.05	77.04	168.042	[M+H]+	3	61371-55-9	-	85681.9	124988	112240	8311.48	8311.48	8311.48	137584	123562	165184	65782.3	41557.4	53342.6	68194.6	47367.3	70661.5
(7R,8S,9E,14S)-7-hydroxy-8,14-dimethylhexadec-9-enoic acid	Others	Others	C18H34O3	299.26	69.07	298.251	[M+H]+	2	-	-	71474.4	126290	87927.3	133983	142710	101181	246936	199541	192134	222520	229884	290036	145912	156867	192496
[(2r,3s,4s,5r,6s)-3,4,5-trihydroxy-6-[2-hydroxy-4-(2-hydroxyethyl)phenoxy]oxan-2-yl]methyl (2e)-3-(3,4-dihydroxyphenyl)prop-2-enoate	Others	Others	C23H26O11	501.14	163.04	478.147	[M+Na]+	3	-	-	577500	686750	582713	229005	235052	235371	237050	240305	223244	395004	265491	325750	286752	260695	357743
Dehydronerolisovalerate	Others	Others	C15H24O2	237.18	135.12	236.178	[M+H]+	2	49831-79-0	-	62035.4	53259.5	46041.1	50024.9	53001.9	55654.1	164187	193220	155686	165463	166657	142714	139454	70796	81826
[(1R,4S,5R,8R,9R)-4-hexyl-6,8,9-trimethyl-3-oxabicyclo[3.3.1]non-6-en-1-yl]methanol	Others	Others	C18H32O2	281.26	69.07	280.24	[M+H]+	2	-	-	977079	962161	919591	1.23182e+06	1.05373e+06	1.10517e+06	2.25431e+06	2.24257e+06	1.96459e+06	2.31749e+06	2.50336e+06	2.80914e+06	1.54e+06	1.56605e+06	1.50484e+06
Diferuloyl caffeic acid	Others	Others	C29H24O10	533.15	177.05	532.137	[M+H]+	3	-	-	13018.1	13018.1	13018.1	67073.9	83226.6	65090.6	85744.9	73585.1	73021.6	132911	100060	188186	80279.9	139284	119268
Cyclopiamine D	Others	Others	C25H31N3O7	486.22	145.05	485.216	[M+H]+	3	-	-	26981.1	26981.1	26981.1	199529	139729	179906	270125	26981.1	190909	171936	153495	26981.1	152840	134905	278346
(E,6S)-6-hydroxyheptadec-4-en-2-one	Others	Others	C17H32O2	269.25	105	268.24	[M+H]+	3	-	-	480561	425831	399300	33948.3	27316.8	23129.9	46766.7	36278.9	17641.5	38157	35054.8	41479.7	117058	146643	118007
6-imino-1-methyl-2,3,6,9-tetrahydro-1H-purin-2-one	Others	Others	C6H7N5O	166.07	124.05	165.065	[M+H]+	3	-	-	80777.2	80777.2	80777.2	1.04756e+06	1.2081e+06	1.11135e+06	721757	620028	667126	470977	403886	524501	556611	939887	739215
2,4,6-Trimethoxyphenyl 1-O-β-D-apiofuranosyl-(1→6)-β-D-glucopyranoside	Others	Others	C20H30O13	479.18	185.08	478.169	[M+H]+	3	-	-	234547	182176	250812	63767.7	56106.3	2734.05	29169.2	16238.4	31217.2	43127.7	36322	13670.3	91025.7	100065	134938
4,6-dimethoxy-2-methoxyphenyl-1-O-beta-D-glucopyranoside	Others	Others	C13H18O9	319.1	125.02	318.095	[M+H]+	3	-	-	123370	160510	131888	94043.4	116440	88748.5	10498.6	10498.6	10498.6	10498.6	10498.6	10498.6	52493.2	72675.5	104112
1-(3',5'-Dihydroxy-4'-methoxyphenyl)-7-phenyl-3-heptanone	Others	Others	C20H24O3	313.18	137.06	312.173	[M+H]+	3	-	-	5271.06	5271.06	5271.06	5271.06	5271.06	5271.06	53462.1	83490.6	111669	74426.3	51436.7	89678.5	26355.3	68628.4	48093.7
5-(2-hydroxypropyl)-3H-2-benzofuran-1-one	Others	Others	C11H12O3	193.09	133.06	192.079	[M+H]+	1	-	-	891262	1.35022e+06	518210	103642	103642	103642	103642	103642	103642	1.1159e+06	622124	1.7407e+06	1.24901e+06	712941	858145
Itoside L	Others	Others	C12H20O8	310.15	131.07	292.116	[M+NH4]+	1	-	-	4985.63	4985.63	4985.63	69976	41492.8	30714.9	41333.5	24928.1	56328.6	4985.63	4985.63	4985.63	25293.3	70173.7	41740.4
Robinetinidol-(2beta->7,4beta->8)-catechin	Others	Others	C30H24O12	577.13	409.1	576.127	[M+H]+	3	152675-58-6	-	3.45512e+06	3.45512e+06	3.45512e+06	3.45512e+06	3.45512e+06	3.45512e+06	3.83975e+07	2.12067e+07	2.79131e+07	4.92101e+07	4.97821e+07	5.25868e+07	1.72756e+07	2.17148e+07	2.07802e+07
2,6-Dihydroxy-4-isopropylphenyl-1-O-β-D-glucoside	Others	Others	C15H22O8	331.14	151.07	330.132	[M+H]+	2	-	-	235517	169029	331165	23957.7	23957.7	23957.7	119789	285675	291347	23957.7	23957.7	23957.7	273667	359392	273663
(5S,8R,12S)-5,8-dihydroxy-12-methyl-1-oxacyclododeca-3,6-dien-2-one	Others	Others	C12H18O4	225.11	207.1	226.12	[M-H]-	3	-	-	161071	157250	166933	173250	195949	146632	417392	431107	448358	358700	365221	344356	215421	263495	257755
2-crotonylsucrose	Others	Others	C17H28O12	423.15	99.04	424.158	[M-H]-	3	-	-	264185	299010	179070	101738	128121	121339	177662	153213	94130.5	113381	87719.7	92815.6	91912.4	102363	170179
1,8-dihydroxy-3-oxo-2-oxabicyclo[2.2.2]octan-5-yl (2E)-3-(3,4-dihydroxyphenyl)prop-2-enoate	Others	Others	C16H16O8	335.08	179.03	336.084	[M-H]-	2	-	-	2.65873e+06	2.97481e+06	3.44555e+06	254604	317336	270564	547953	482535	647201	186149	221826	222439	837064	1.17118e+06	1.22061e+06
(+)-S-acetyl-pantetheine	Others	Others	C13H24N2O5S	319.13	146.08	320.141	[M-H]-	2	-	-	177054	214478	235999	101793	117758	67540.7	39116.6	40092.6	38388.8	28784	17911.2	31919.2	85114	75077.7	83729.4
Phloroglucinol-1-O-β-D-glucopyranoside	Others	Others	C12H16O8	287.08	125.02	288.084	[M-H]-	2	-	-	62414.9	71595.5	68006.9	32155.9	32147.9	23465.3	21464.8	9007.24	18018.8	1801.45	1801.45	1801.45	37617.3	24870.9	25448.3
2-oxo-5-pentyloxolane-3-carboxylic acid	Others	Others	C10H16O4	199.1	155.11	200.105	[M-H]-	2	-	-	10628.1	10628.1	10628.1	63807.5	126377	74054.7	10628.1	10628.1	10628.1	85477.9	90491	94252.2	102848	78105.1	53140.3
iso-ophiopogonanone B	Flavonoids	Other Flavonoids	C18H18O5	315.12	121.06	314.115	[M+H]+	3	-	-	113164	84657.9	93362.3	57155.9	44243.4	39307	45656.7	70705.2	53550	38587.7	36489.3	39814.8	45198.1	70753.5	53618.2
5-Hydroxy-3-(2-hydroxybenzyl)-7-methoxychroman-4-one	Flavonoids	Other Flavonoids	C17H16O5	301.11	181.05	300.1	[M+H]+	3	-	-	99108.2	82520.4	83188.2	3367.49	3367.49	3367.49	31385.5	25978.5	34992.7	25976.4	36504.4	16837.4	32116.9	42535.1	43630.3
1,3,6-trihydroxy-2,5,7-trimethoxyxanthen-9-one	Flavonoids	Other Flavonoids	C16H14O8	333.06	165.02	334.069	[M-H]-	1	-	-	17935.8	48973.1	25916.7	44562.3	32823.4	43517.3	99111.9	126001	119070	116694	99871.1	105901	50152.5	68709.3	86785.4
Sphingosine	Lipids	Sphingolipids	C18H37NO2	300.29	60.04	299.282	[M+H]+	2	123-78-4	C00319	1.34731e+06	347898	1.76904e+06	457221	170963	144020	726615	598280	1.58563e+06	340586	348007	264836	344885	205800	133665
3-Dehydrosphinganine	Lipids	Sphingolipids	C18H37NO2	300.3	60.05	299.282	[M+H]+	2	16105-69-4	C02934	1.36536e+06	369508	1.72203e+06	414621	120084	137728	673386	465297	1.50833e+06	321490	298790	313921	380467	182280	185629
2-Ethynylbenzaldehyde	Others	Aldehyde compounds	C9H6O	131.05	77.04	130.042	[M+H]+	1	38846-64-9	-	1.23292e+06	1.2243e+06	1.36671e+06	633857	799298	817274	435489	503511	490725	412377	457928	381375	771520	682915	732263
Protocatechualdehyde	Others	Aldehyde compounds	C7H6O3	139.04	65.04	138.032	[M+H]+	1	139-85-5	C16700	2.6203e+06	1.9618e+06	3.52034e+06	3.80496e+06	3.18645e+06	3.52927e+06	9.00994e+06	5.28525e+06	7.5369e+06	7.27179e+06	5.02246e+06	5.24896e+06	3.66624e+06	3.59026e+06	3.00114e+06
3-Ethynylbenzaldehyde	Others	Aldehyde compounds	C9H6O	131.05	77.04	130.042	[M+H]+	2	77123-56-9	-	3.64495e+06	5.00389e+06	3.58932e+06	298654	375366	1.38458e+06	407445	583672	342432	310364	368250	478311	1.25231e+06	1.69689e+06	1.48711e+06
4-Hydroxycinnamyl aldehyde	Others	Aldehyde compounds	C9H8O2	147.05	129.03	148.052	[M-H]-	3	2538-87-6	C05608	86499.3	60327.5	73812.3	26108.2	28484.5	27162.4	10964.2	16198.1	6679.62	10051.8	16565.3	13320.3	29475.3	34293.5	22099.2
2,6-Dimethoxybenzaldehyde	Others	Aldehyde compounds	C9H10O3	165.06	119.05	166.063	[M-H]-	3	3392-97-0	-	174458	86640	125381	8387.76	8387.76	8387.76	89775.9	41938.8	50777.1	68598.5	76803.2	66261.2	141001	146809	84588.7
LysoPC 19:3	Lipids	LPC	C27H50NO7P	532.34	184.07	531.332	[M+H]+	3	-	-	2415.2	2415.2	2415.2	2415.2	2415.2	2415.2	47026.9	28283.9	43572	23531.7	39029.6	31423.7	19938	12076	25303.1
LysoPC 18:4	Lipids	LPC	C26H46NO7P	516.3	184.07	515.301	[M+H]+	3	-	-	22500.7	12334.3	32423.4	55174.6	56490.7	38284.4	60984.1	45386.8	61939.9	69134.6	48163.8	62851.4	41591.6	51800.5	50990.5
Cinnamtannin A2	Tannins	Tannin	C60H50O24	1155.27	579.15	1154.27	[M+H]+	3	86631-38-1	C17625	1.02091e+06	732633	1.54446e+06	1.43686e+06	1.85327e+06	1.71572e+06	3.94568e+06	2.11319e+06	3.20198e+06	3.94232e+06	2.90982e+06	2.46598e+06	1.6149e+06	2.04247e+06	3.02701e+06
2-(4-Methoxybenzylidene)imino-2-deoxy-D-glucopyranose	Alkaloids	Alkaloids	C14H19NO6	298.13	136.06	297.121	[M+H]+	2	-	-	3.6783e+06	4.03438e+06	2.60206e+06	649077	1.15368e+06	1.00543e+06	1.18122e+06	1.02613e+06	1.23519e+06	1.27676e+06	1.37245e+06	1.776e+06	2.21933e+06	1.76184e+06	1.98539e+06
Dodecanamide	Alkaloids	Alkaloids	C12H25NO	200.2	88.07	199.194	[M+H]+	1	-	C13831	491952	338728	695653	255433	195989	299880	229075	237145	240962	307866	297964	365914	191454	175785	208335
4-Hydroxyphenylacetamide	Alkaloids	Alkaloids	C8H9NO2	152.07	107.05	151.063	[M+H]+	2	17194-82-0	-	338053	395234	376692	350792	328364	266771	101170	131730	178148	149999	144786	197170	281360	217216	230799
(S)-4-Aminovaleric acid	Alkaloids	Alkaloids	C5H11NO2	118.09	55.05	117.079	[M+H]+	1	1558-59-4	-	4.66628e+07	4.11401e+07	4.62622e+07	2.76702e+07	2.92262e+07	2.83546e+07	1.5449e+07	1.09031e+07	1.51944e+07	1.95781e+07	1.80842e+07	1.65899e+07	2.53553e+07	2.22769e+07	1.99111e+07
Triethylamine	Alkaloids	Alkaloids	C6H15N	102.13	58.07	101.12	[M+H]+	3	121-44-8	C14691	114221	164211	125300	201822	303212	293004	335219	299928	292967	353561	150028	354907	168522	118888	72182.7
Vicine	Alkaloids	Alkaloids	C10H16N4O7	305.11	143.06	304.102	[M+H]+	3	152-93-2	C08437	2.34322e+06	2.16985e+06	2.71768e+06	3.21933e+06	2.94206e+06	3.08009e+06	5.16591e+06	4.82613e+06	5.74933e+06	5.21467e+06	5.93425e+06	5.91195e+06	3.7275e+06	4.00338e+06	3.83151e+06
5-Aminolevulinate	Alkaloids	Alkaloids	C5H9NO3	132.07	86.06	131.058	[M+H]+	3	106-60-5	C00430	3.96807e+07	3.96318e+07	3.78823e+07	9.83809e+06	2.21485e+07	2.18952e+07	1.34331e+07	1.49285e+07	1.19431e+07	2.45382e+07	2.19591e+07	2.17431e+07	2.56886e+07	2.01342e+07	9.09787e+06
Senecionine	Alkaloids	Alkaloids	C18H25NO5	336.18	120.08	335.173	[M+H]+	3	130-01-8	C06176	200960	84619.8	176476	162209	57234.5	128318	68823	26258.7	26428.6	5251.74	5251.74	5251.74	109881	59579.2	72193.3
N-[(R)-2-Hydroxy-3,3-dimethyl-4-(β-D-glucopyranosyloxy)butyryl]-β-alanine	Alkaloids	Alkaloids	C15H27NO10	382.17	220.12	381.163	[M+H]+	1	29493-59-2	-	1.8686e+06	764846	1.53468e+06	1.89783e+06	669048	623459	594959	672532	491157	676027	494944	631533	356036	785567	909649
2'-O-methylinosine	Alkaloids	Alkaloids	C11H14N4O5	283.1	137.05	282.096	[M+H]+	2	-	-	262708	200835	232450	10915.3	10915.3	10915.3	10915.3	10915.3	10915.3	10915.3	10915.3	10915.3	62191.5	64401.3	54576.7
IAA-inositol	Alkaloids	Alkaloids	C16H19NO7	336.11	116.05	337.116	[M-H]-	3	-	-	135136	177545	137071	151569	164556	171735	56762.9	70611.9	61250.2	47942.2	65529.8	94445	107632	72991.9	106240
N-Benzoylanthranilate	Alkaloids	Alkaloids	C14H11NO3	240.07	196.08	241.074	[M-H]-	1	579-93-1	C03141	781679	676229	669995	277194	282627	267032	472480	685910	691860	273455	282774	302088	387369	438469	449182
2-(N-morpholino)ethanesulfonic acid	Alkaloids	Alkaloids	C6H13NO4S	194.05	79.96	195.056	[M-H]-	3	4432-31-9	-	45036.8	51138.5	50640.8	745735	1.0089e+06	803557	126041	151405	95524.9	194077	48573.8	140389	300249	287342	328912
Guanidinoacetate	Alkaloids	Alkaloids	C3H7N3O2	116.05	74.02	117.054	[M-H]-	3	352-97-6	C00581	80208.2	118392	111419	80123.8	64415.2	42112.6	58645.6	36438.2	39807.9	71044.5	42404.7	39983.1	44527	61752	39786.1
Pantetheine	Alkaloids	Alkaloids	C11H22N2O4S	277.12	146.08	278.13	[M-H]-	1	496-65-1	C00831	349645	403280	261049	86830.8	108639	86206	57571.5	77121.6	45113.1	9022.61	9022.61	9022.61	107336	134557	91840.6
Guanosine 3'-phosphate	Alkaloids	Alkaloids	C10H14N5O8P	362.05	211	363.058	[M-H]-	2	117-68-0	C06193	162020	138176	141634	50374.7	86305.9	91995.9	22270.8	37072.6	36125.6	37806.8	37781.6	35390.8	90832.1	76537.7	67453.9
Maltotriose	Others	Saccharides	C18H32O16	527.16	365.1	504.169	[M+Na]+	1	1109-28-0	C01835	9.97389e+06	9.37405e+06	1.09713e+07	2.82787e+07	3.33147e+07	3.60728e+07	3.07581e+07	2.87896e+07	5.30105e+07	3.71581e+07	4.05393e+07	3.83413e+07	2.26895e+07	2.22754e+07	2.33965e+07
Maltopentaose	Others	Saccharides	C30H52O26	829.28	325.11	828.275	[M+H]+	3	34620-76-3	-	25728.2	10894	21648	29808.2	24439.7	44781.9	46746.6	48870.4	43562.1	56494.1	51489.1	25612	40195.2	40919.1	55067
DMelezitose O-rhamnoside	Others	Saccharides	C24H42O20	649.22	145.05	650.227	[M-H]-	3	-	-	433798	402971	219266	444247	407780	609068	6.40559e+06	7.8701e+06	2.60131e+06	4.60571e+06	4.66889e+06	5.27796e+06	972906	925258	1.86534e+06
Raffinose*	Others	Saccharides	C18H32O16	503.16	179	504.169	[M-H]-	1	512-69-6	C00492	5.37284e+06	5.08678e+06	5.81616e+06	1.73353e+07	2.06283e+07	1.84769e+07	2.20745e+07	2.57743e+07	2.29474e+07	3.01927e+07	3.40656e+07	3.54284e+07	1.70893e+07	1.7883e+07	1.84362e+07
Melezitose	Others	Saccharides	C18H32O16	503.16	323.1	504.169	[M-H]-	1	597-12-6	C08243	2.08341e+06	1.83554e+06	2.14226e+06	5.69083e+06	5.1971e+06	4.63862e+06	6.57998e+06	6.63901e+06	6.87051e+06	9.78321e+06	7.94409e+06	9.03642e+06	4.64087e+06	5.08258e+06	5.08871e+06
Panose*	Others	Saccharides	C18H32O16	503.16	179.06	504.169	[M-H]-	1	33401-87-5	C00713	5.37284e+06	5.08678e+06	5.81616e+06	1.73353e+07	2.06283e+07	1.84769e+07	2.20745e+07	2.57743e+07	2.29474e+07	3.01927e+07	3.40656e+07	3.54284e+07	1.70893e+07	1.7883e+07	1.84362e+07
Laminarin	Others	Saccharides	C18H32O16	503.16	113.02	504.169	[M-H]-	1	9008-22-4	C00771	3.27715e+06	4.06044e+06	4.64792e+06	8.72001e+06	9.69009e+06	7.90678e+06	1.07685e+07	1.18755e+07	1.23855e+07	1.44223e+07	1.25542e+07	1.54322e+07	6.60649e+06	8.52998e+06	8.30732e+06
Maltotetraose	Others	Saccharides	C24H42O21	665.21	161.04	666.222	[M-H]-	3	34612-38-9	C02052	75314.6	72635.8	97131.6	137445	128498	131024	141938	178193	186716	214073	174709	229589	119610	121008	116112
Nystose	Others	Saccharides	C24H42O21	665.21	485.15	666.222	[M-H]-	3	13133-07-8	-	215858	218373	265305	371342	374267	369082	509534	553743	541436	730046	646727	652060	405831	393054	405658
Digalactosylglycerol	Others	Saccharides	C15H28O13	415.15	89.02	416.153	[M-H]-	3	-	-	454604	362463	408915	1.39152e+06	1.34656e+06	1.51223e+06	1.2036e+06	1.16665e+06	1.30237e+06	1.54313e+06	1.44221e+06	1.33034e+06	1.05034e+06	1.05503e+06	1.19607e+06
D-Threonate	Others	Saccharides	C4H8O5	135.03	75.01	136.037	[M-H]-	3	3909-12-4	C21649	1.06449e+06	1.20614e+06	1.32414e+06	221732	293042	294984	463659	365392	289769	213437	229949	201801	456500	485525	537143
Isopimaradienal	Terpenoids	Terpene	C20H30O	287.24	149.13	286.23	[M+H]+	3	-	C18222	947344	936434	945265	71080.1	35703.6	71982.1	60858.2	64611.7	63802.2	69588.4	46495.5	64893.2	245540	259853	242848
Isololiolide	Terpenoids	Terpene	C11H16O3	197.12	133.1	196.11	[M+H]+	3	38274-00-9	-	547145	626328	733900	74374.7	74374.7	74374.7	400584	668057	548504	74374.7	74374.7	74374.7	621457	379402	371873
1,7-diphenyl-3,5-heptanedione	Others	Ketone compounds	C19H20O2	281.15	105.07	280.146	[M+H]+	3	-	-	239213	263675	271701	303622	273493	262920	629410	540343	494271	651591	604095	636634	456746	443262	397786
Androsin	Others	Ketone compounds	C15H20O8	327.11	165.05	328.116	[M-H]-	1	531-28-2	-	8.58105e+06	8.80065e+06	6.55351e+06	1.49568e+06	1.76196e+06	1.70457e+06	1.03049e+06	988951	947178	1.05665e+06	1.1221e+06	1.40208e+06	2.68106e+06	2.97077e+06	2.99839e+06
Menatetrenone (Vitamin K2)	Others	Vitamin	C31H40O2	445.31	341.28	444.303	[M+H]+	3	11032-49-8	-	64422.1	64422.1	64422.1	322111	1.03483e+06	819793	388071	637286	845674	645045	923692	451135	870773	868266	643065
Dehydroascorbate	Others	Vitamin	C6H6O6	173.01	71.03	174.016	[M-H]-	2	490-83-5	C05422	262557	206661	164047	11181.9	11181.9	11181.9	55909.7	79403.6	62597.5	11181.9	11181.9	11181.9	58404.5	77191.2	60939.2
Compounds	Class I	Class II	Formula	Q1 (Da)	Q3 (Da)	Molecular weight (Da)	Ionization model	Level	CAS	cpd_ID	RG-1	RG-2	RG-3	AG-1	AG-2	AG-3	LG-1	LG-2	LG-3	CG-1	CG-2	CG-3	QC01	QC02	QC03
Sphondin*	Lignans and Coumarins	Coumarins	C12H8O4	217.05	202.03	216.042	[M+H]+	3	483-66-9	C18081	256158	333092	316913	120874	142227	153312	115025	135351	101365	160958	133285	162949	159358	137830	168171
5-Hydroxy-6-Methoxychromanon	Lignans and Coumarins	Coumarins	C10H10O4	195.06	117.03	194.057	[M+H]+	1	-	-	133958	384268	181440	595598	461723	544569	455460	385122	370214	521357	472836	474905	270019	380187	401519
3-O-Galloylbergenin	Lignans and Coumarins	Coumarins	C21H20O13	481.1	153.02	480.09	[M+H]+	3	-	-	84784.7	86085.5	75761.6	197103	154356	88372.7	157865	219393	191652	290530	140258	102883	200655	96946.4	201039
Peucedanol 7-O-glucoside	Lignans and Coumarins	Coumarins	C20H26O10	427.16	265.11	426.153	[M+H]+	3	65853-04-5	-	13847.1	13847.1	13847.1	134229	343534	131848	69235.3	153616	175504	13847.1	13847.1	13847.1	98777	191844	192499
Dihydrocoumarin	Lignans and Coumarins	Coumarins	C9H8O2	147.05	119.05	148.052	[M-H]-	3	119-84-6	C02274	58927.3	77778.1	80997.1	28832.8	16350.6	23356.3	17126	13581.2	24684	10309.3	10518.6	14544.9	29239.6	37878	38399.8
Puerarin-4'-O-glucoside	Flavonoids	Isoflavones	C27H30O14	579.17	297.08	578.164	[M+H]+	3	117047-08-2	-	192292	156635	272485	356664	371902	345713	631822	539476	579796	514635	333215	471812	379057	348359	297601
N-Feruloylserotonin	Alkaloids	Plumerane	C20H20N2O4	353.15	177.06	352.142	[M+H]+	1	68573-23-9	-	2.80989e+07	3.01013e+07	2.67857e+07	7.59644e+06	8.50779e+06	8.30049e+06	1.27061e+07	1.19932e+07	1.2333e+07	1.21037e+07	1.21672e+07	1.27904e+07	1.56485e+07	1.5728e+07	1.64574e+07
Acetryptine	Alkaloids	Plumerane	C12H14N2O	203.12	144.08	202.111	[M+H]+	3	3551-18-6	-	290070	227752	197049	88399.9	71895	96262.8	126790	248772	204753	67158.1	98405.5	101589	210005	203394	176020
N-Cinnamoylserotonin	Alkaloids	Plumerane	C19H18N2O2	307.14	131.05	306.137	[M+H]+	3	-	-	537456	566331	410311	8226.57	23503.3	27184.3	42716.5	62510.2	78971	44211.1	58833	62248.4	160967	170535	190429
6-Hydroxymelatonin	Alkaloids	Plumerane	C13H16N2O3	249.12	190.09	248.116	[M+H]+	3	2208-41-5	C05643	9781.82	9781.82	9781.82	80641.9	67201.2	110823	9781.82	9781.82	9781.82	48909.1	97206.1	98637.1	68004.4	58793.4	66454.1
Indolin-2-one	Alkaloids	Plumerane	C8H7NO	134.06	106.07	133.053	[M+H]+	3	59-48-3	C12312	17294.8	17294.8	17294.8	17294.8	17294.8	17294.8	86474.1	267760	192776	439710	200966	175842	101998	190956	135138
Indolelactate	Alkaloids	Plumerane	C11H11NO3	204.07	158.06	205.074	[M-H]-	1	1821-52-9	C02043	86235.8	84012.9	101308	589633	555986	690887	21115.4	17369.2	21180.5	445860	643315	534163	292977	278411	399934
(Indol-3-yl)acetyl-L-aspartate	Alkaloids	Plumerane	C14H14N2O5	289.08	88.04	290.09	[M-H]-	1	2456-73-7	C22224	785523	1.01972e+06	1.09138e+06	2.89342e+06	3.12182e+06	2.80701e+06	259942	162762	131531	282089	161190	139822	914721	1.10214e+06	1.06491e+06
Indole-3-ethanol	Alkaloids	Plumerane	C10H11NO	160.08	130.07	161.084	[M-H]-	1	526-55-6	C00955	15370.5	10857.8	13086	32685	32718	46122.7	26478.2	16890.6	23169.9	37242.9	26020.8	32709.1	19992.3	23951.3	29045.2
Oleamide	Lipids	Free fatty acids	C18H35NO	282.28	247.24	281.272	[M+H]+	1	301-02-0	C19670	2.69915e+06	1.04799e+06	1.45992e+06	791664	708367	1.08442e+06	644713	533060	549904	831276	803415	856620	652167	545225	394556
Methyl linolenate	Lipids	Free fatty acids	C19H32O2	293.25	95.09	292.24	[M+H]+	2	301-00-8	-	357414	313289	520886	875944	623176	698064	2.90662e+06	824314	774232	2.22071e+06	2.0609e+06	1.86245e+06	584991	651899	399807
(9Z,11Z)-13-hydroxyhexadeca-9,11-dienoic acid	Lipids	Free fatty acids	C16H28O3	269.21	67.05	268.204	[M+H]+	2	-	-	84590.9	99430.1	89880.1	17566.4	22539.4	28484.5	36772.6	43133.8	37898.7	29884.1	33698.5	31779.5	59666.2	61153.4	40743.8
5,6-DHET	Lipids	Free fatty acids	C20H34O4	339.25	121.1	338.246	[M+H]+	3	213382-49-1	C14772	667254	533661	698167	106732	106732	106732	106732	106732	106732	670987	784861	867657	632526	680260	642990
10-Methoxyheptadec-1-En-4,6-Diyne-3,9-Diol	Lipids	Free fatty acids	C18H28O3	293.21	151.11	292.204	[M+H]+	2	133921-57-0	-	4220.66	4220.66	4220.66	21103.3	25045.5	39120.9	89784	111493	79455	68658.3	76761	51095	70941.6	51085.2	49792.1
12-Hydroxyoctadecanoic acid	Lipids	Free fatty acids	C18H36O3	299.26	253.25	300.266	[M-H]-	1	106-14-9	-	199476	176676	169368	166943	179890	205038	482715	473141	464893	506959	585575	535774	264694	280076	338726
9-Oxononanoic acid	Lipids	Free fatty acids	C9H16O3	171.1	99.08	172.11	[M-H]-	2	2553-17-5	C16322	66856.5	71593.6	72094.4	97036.8	66250.5	65335.3	171304	155250	150828	170319	170032	175789	91119.6	89375.2	108360
Docosanoic acid	Lipids	Free fatty acids	C22H44O2	339.33	183.17	340.334	[M-H]-	3	112-85-6	C08281	5.16709e+06	5.16709e+06	5.16709e+06	5.16709e+06	5.16709e+06	5.16709e+06	2.58355e+07	3.91338e+07	3.16701e+07	2.66561e+07	2.68364e+07	3.77906e+07	2.58996e+07	2.59461e+07	2.83241e+07
{7-ethenyl-1,7-dimethyl-1H,2H,3H,3aH,4H,4bH,5H,6H,7H,8H,10H,10aH-cyclopropa[f]phenanthren-1-yl}methanol	Organic acids	Organic acids	C20H30O	287.24	229.2	286.23	[M+H]+	2	-	-	4.89068e+06	4.57739e+06	4.40911e+06	250430	162104	291960	257508	249869	221273	322808	231764	227054	1.346e+06	1.32815e+06	1.11496e+06
Fusaric acid	Organic acids	Organic acids	C10H13NO2	180.1	120.08	179.095	[M+H]+	1	536-69-6	C10146	495633	441490	557649	248439	285834	210053	255298	188971	200884	182275	358836	358269	277276	324578	315979
(2e)-3-(3-hydroxy-4-methoxyphenyl)-n-[2-(4-hydroxyphenyl)ethyl]prop-2-enimidic acid	Organic acids	Organic acids	C18H19NO4	314.14	177.06	313.131	[M+H]+	2	-	-	5.61323e+06	5.76554e+06	5.21435e+06	2.53379e+06	2.74131e+06	2.63066e+06	2.94439e+06	2.98397e+06	2.81561e+06	2.77581e+06	2.72352e+06	2.59484e+06	3.58275e+06	3.47816e+06	3.28906e+06
5'-Glucosyloxyjasmanic acid*	Organic acids	Organic acids	C18H28O9	387.17	207.1	388.173	[M-H]-	3	-	-	303628	368325	402695	47231.6	105786	63327.2	70123	96321.1	91169.9	68665.3	63418.9	74403.5	152046	145685	148015
DL-Glycerol 1-phosphate	Organic acids	Organic acids	C3H9O6P	171.01	78.96	172.014	[M-H]-	3	57-03-4	C03189	7.42581e+06	8.5646e+06	7.3517e+06	1.88134e+07	1.58981e+07	1.87523e+07	5.89808e+06	6.8592e+06	5.60295e+06	1.70006e+07	1.84924e+07	1.88858e+07	1.11348e+07	1.31822e+07	1.41442e+07
(R)-2-Hydroxyisocaproate	Organic acids	Organic acids	C6H12O3	131.07	85.07	132.079	[M-H]-	2	20312-37-2	C03264	696037	668993	609479	2.50957e+06	2.40308e+06	2.42339e+06	436145	568373	525032	1.87007e+06	2.36958e+06	2.45208e+06	1.26005e+06	1.41462e+06	1.30391e+06
1-(4-hydroxy-2-methyl-6-{[3,4,5-trihydroxy-6-(hydroxymethyl)oxan-2-yl]oxy}phenyl)ethan-1-one	Organic acids	Organic acids	C15H20O8	327.11	165.05	328.116	[M-H]-	2	-	-	8.58105e+06	8.80065e+06	6.55351e+06	1.49568e+06	1.76196e+06	1.70457e+06	1.03049e+06	988951	947178	1.05665e+06	1.1221e+06	1.40208e+06	2.68106e+06	2.97077e+06	2.99839e+06
Tuberonic acid glucoside*	Organic acids	Organic acids	C18H28O9	387.17	207.11	388.173	[M-H]-	3	120399-24-8	C08558	409718	383981	318254	71518.3	87148.8	76116	31659.2	81342.1	71240.9	55655.7	59776.4	62454.4	151083	128597	133141
Shikimate	Organic acids	Organic acids	C7H10O5	173.05	93.03	174.053	[M-H]-	1	138-59-0	C00493	110669	141786	127169	65957.5	53950.4	55568.7	75916.2	80064.4	90496.5	50383.4	50553.6	47924.3	74478.4	78861.9	43441.5
12-HO-J-Ile	Organic acids	Organic acids	C18H29NO5	338.2	130.09	339.205	[M-H]-	1	-	-	562732	406483	532068	45449	47398.7	52384.8	189551	223194	214268	33833.6	32013.4	34304.8	198942	197520	226651
D-Ribulose 1,5-bisphosphate	Organic acids	Organic acids	C5H12O11P2	308.98	96.97	309.986	[M-H]-	3	24218-00-6	C01182	127409	115945	101398	81692.8	103163	105994	42164.1	33261.4	25540.9	48231.5	51290.6	42175.2	52337.1	60103.4	69814.5
Citric Acid diglucoside	Organic acids	Organic acids	C18H28O17	515.12	341.11	516.133	[M-H]-	1	-	-	552716	542573	480216	123843	136598	182312	274078	318204	314878	249733	247917	256290	288897	316915	344010
(2-hydroxypropyl)phosphonic acid	Organic acids	Organic acids	C3H9O4P	199.04	78.96	140.024	[M+CH3COO]-	2	-	-	1.62036e+06	2.29743e+06	3.07039e+06	7.3324e+06	7.65524e+06	7.12615e+06	324073	324073	324073	3.39389e+06	3.28477e+06	3.00065e+06	3.26467e+06	3.60217e+06	3.64639e+06
Hydroxypyruvic acid*	Organic acids	Organic acids	C3H4O4	103.004	59.0136	104.011	[M-H]-	1	1113-60-6	C00168	21981.5	35842.4	39586.3	23281.4	52986.8	40318.2	20272.9	9473.66	17425.3	13329.5	14669.5	16434.1	24516	25706.5	27170
2-Hydroxybutanoic acid	Organic acids	Organic acids	C4H8O3	103.04	57.04	104.047	[M-H]-	3	3347-90-8	C05984	49575.3	42156.2	32052.6	97950.1	65718.9	91163.8	40070.5	32454.6	44521.1	132936	156346	189314	71941.7	59176	53896.8
12-Hydroxyjasmonic Acid Glucoside	Organic acids	Organic acids	C18H28O9	387.16	59.01	388.173	[M-H]-	2	124649-25-8	-	71860.7	73307.8	82628.4	4393.53	4393.53	4393.53	27357.2	30253.8	21967.6	4393.53	4393.53	4393.53	28638.8	57876	42032.6
(2r,3s,4r,5r)-2-ethoxy-2-(hydroxymethyl)oxane-3,4,5-triol	Organic acids	Organic acids	C8H16O6	267.11	59.01	208.095	[M+CH3COO]-	2	-	-	339768	399080	426539	468143	295813	292680	58536	58536	58536	58536	58536	58536	321813	387140	359380
Procyanidin B7	Tannins	Proanthocyanidins	C30H26O12	579.15	127.04	578.142	[M+H]+	1	-	-	2.78099e+07	3.07357e+07	1.88813e+07	3.18905e+07	3.27926e+07	3.46132e+07	7.06972e+07	8.69881e+07	8.24901e+07	4.93442e+07	5.5402e+07	5.79978e+07	5.76701e+07	5.2432e+07	4.66867e+07
Procyanidin B6*	Tannins	Proanthocyanidins	C30H26O12	579.15	127.04	578.142	[M+H]+	1	12798-58-2	-	3.15874e+07	2.3003e+07	3.02577e+07	4.95437e+07	4.55092e+07	4.61811e+07	9.13294e+07	6.56848e+07	7.96485e+07	6.18782e+07	4.81907e+07	6.56407e+07	4.03204e+07	4.48945e+07	4.03607e+07
Procyanidin B8	Tannins	Proanthocyanidins	C30H26O12	579.15	127.04	578.142	[M+H]+	1	12798-60-6	-	1.01385e+07	3.62746e+06	1.83416e+06	366832	366832	366832	2.86921e+06	8.6512e+06	9.79428e+06	366832	366832	366832	4.23997e+06	5.5352e+06	7.28479e+06
2,3,5,4'-Tetrahydroxystilbene-2-O-(6'-gallic acyl)-D-glucoside	Others	Stilbene	C27H26O13	557.13	405.1	558.137	[M-H]-	2	-	-	4621.5	4621.5	4621.5	38126.9	24295.5	28237.8	68326.8	32481.9	23107.5	50003.1	43797.9	36025	89833.2	35982	57651.8
gnetifolin E	Others	Stilbene	C21H24O9	419.13	257.08	420.142	[M-H]-	3	140671-07-4	-	3680.51	3680.51	3680.51	21433.3	24661.5	19449.6	45492.6	53777.2	22727.8	49978.9	18402.5	62653.6	19496.2	33144	41023.8
