# Supplementary material for: Integrated Multi-Omics Analysis Reveals the Survival Strategy of Dongxiang Wild Rice (DXWR, Oryza rufipogon Griff.) Under Low-Temperature and Anaerobic Stress
Source: Plants (Basel). 2025 Oct 10;14(20):3120. doi: 10.3390/plants14203120 (PMC12567391; doi:10.3390/plants14203120)
Supplement: Supplementary file 1 [file plants-14-03120-s001.zip › TableS5.xlsx]

## Sheet: Sheet1
Table S5. Pairwise Pearson correlation analysis between key germination-related genes and stress-responsive metabolites.
Omics_1	Omics_2	Correlation	P-value
Maltotriose	OsHOX3	-0.738118	0.0061262
Maltotriose	OsMAPK7	-0.804051	0.00162032
Maltotriose	OsHAK9	-0.591762	0.0426702
Maltotriose	OsNCED4	-0.845852	0.000525985
Maltotriose	OsEPFL2	-0.810278	0.00139424
Maltotriose	OsABA8ox1	0.59177	0.042667
Maltotriose	ADH1	0.287538	0.364813
Maltotriose	OsERF67	0.366004	0.241974
Maltotriose	OsTPP1	0.296734	0.348973
Maltotriose	OsSAE1	-0.878688	0.000168217
Maltotriose	OsGA20ox1	-0.803591	0.0016381
Maltotriose	OsRamy1a	-0.797359	0.00189359
Maltotriose	OsABF1	0.52149	0.0820663
Maltotriose	OsCDP3.10	0.632905	0.0271798
Maltotriose	OsDOG1L-3	0.754211	0.00459573
Maltotriose	OsDREB1A	0.120861	0.708286
Maltotriose	OsERF922	0.730937	0.00692089
Maltotriose	OsEREBP2	0.67277	0.0165108
Maltotriose	OsDREB1C	0.5313	0.0754725
Maltotriose	OsDREB1J	0.567162	0.0544616
Maltotriose	OsERF104	0.646546	0.02309
Maltotriose	OsDREB1B	0.456669	0.135598
Maltotriose	OsDREB1G	0.489189	0.106517
Maltopentaose	OsHOX3	-0.71322	0.00921129
Maltopentaose	OsMAPK7	-0.809315	0.0014275
Maltopentaose	OsHAK9	-0.630226	0.0280408
Maltopentaose	OsNCED4	-0.651355	0.0217611
Maltopentaose	OsEPFL2	-0.72744	0.00733477
Maltopentaose	OsABA8ox1	0.425844	0.167505
Maltopentaose	ADH1	0.0663754	0.83761
Maltopentaose	OsERF67	0.226031	0.479944
Maltopentaose	OsTPP1	0.0658624	0.838851
Maltopentaose	OsSAE1	-0.696041	0.0119309
Maltopentaose	OsGA20ox1	-0.765021	0.00374358
Maltopentaose	OsRamy1a	-0.747445	0.00519899
Maltopentaose	OsABF1	0.450459	0.14168
Maltopentaose	OsCDP3.10	0.667527	0.0176992
Maltopentaose	OsDOG1L-3	0.681367	0.0146904
Maltopentaose	OsDREB1A	0.245464	0.4419
Maltopentaose	OsERF922	0.77215	0.00325118
Maltopentaose	OsEREBP2	0.718337	0.00849915
Maltopentaose	OsDREB1C	0.559147	0.0587507
Maltopentaose	OsDREB1J	0.621489	0.0309852
Maltopentaose	OsERF104	0.622722	0.0305566
Maltopentaose	OsDREB1B	0.486485	0.108761
Maltopentaose	OsDREB1G	0.496668	0.100472
DMelezitose O-rhamnoside	OsHOX3	-0.805274	0.00157385
DMelezitose O-rhamnoside	OsMAPK7	-0.851671	0.000438417
DMelezitose O-rhamnoside	OsHAK9	-0.83931	0.000640023
DMelezitose O-rhamnoside	OsNCED4	-0.738589	0.00607664
DMelezitose O-rhamnoside	OsEPFL2	-0.822811	0.00101315
DMelezitose O-rhamnoside	OsABA8ox1	-0.0111961	0.972452
DMelezitose O-rhamnoside	ADH1	-0.190292	0.55359
DMelezitose O-rhamnoside	OsERF67	-0.105474	0.744246
DMelezitose O-rhamnoside	OsTPP1	-0.335419	0.286497
DMelezitose O-rhamnoside	OsSAE1	-0.617137	0.0325318
DMelezitose O-rhamnoside	OsGA20ox1	-0.867056	0.000260526
DMelezitose O-rhamnoside	OsRamy1a	-0.854472	0.000400522
DMelezitose O-rhamnoside	OsABF1	0.475821	0.117915
DMelezitose O-rhamnoside	OsCDP3.10	0.620261	0.0314159
DMelezitose O-rhamnoside	OsDOG1L-3	0.550379	0.0637055
DMelezitose O-rhamnoside	OsDREB1A	0.306133	0.333172
DMelezitose O-rhamnoside	OsERF922	0.884822	0.000131177
DMelezitose O-rhamnoside	OsEREBP2	0.684344	0.0140959
DMelezitose O-rhamnoside	OsDREB1C	0.590854	0.0430702
DMelezitose O-rhamnoside	OsDREB1J	0.579022	0.048524
DMelezitose O-rhamnoside	OsERF104	0.726144	0.00749272
DMelezitose O-rhamnoside	OsDREB1B	0.500499	0.0974663
DMelezitose O-rhamnoside	OsDREB1G	0.543856	0.0675744
Raffinose*	OsHOX3	-0.957419	1.02621e-06
Raffinose*	OsMAPK7	-0.890059	0.000104896
Raffinose*	OsHAK9	-0.838157	0.000661955
Raffinose*	OsNCED4	-0.891558	9.81944e-05
Raffinose*	OsEPFL2	-0.950644	2.12258e-06
Raffinose*	OsABA8ox1	0.55312	0.0621267
Raffinose*	ADH1	0.435491	0.157055
Raffinose*	OsERF67	0.505587	0.093569
Raffinose*	OsTPP1	0.261109	0.412371
Raffinose*	OsSAE1	-0.907645	4.5239e-05
Raffinose*	OsGA20ox1	-0.912706	3.44277e-05
Raffinose*	OsRamy1a	-0.926283	1.51343e-05
Raffinose*	OsABF1	0.82584	0.000934502
Raffinose*	OsCDP3.10	0.878907	0.000166768
Raffinose*	OsDOG1L-3	0.930396	1.14382e-05
Raffinose*	OsDREB1A	0.452006	0.140148
Raffinose*	OsERF922	0.798152	0.0018595
Raffinose*	OsEREBP2	0.889916	0.000105553
Raffinose*	OsDREB1C	0.837052	0.000683524
Raffinose*	OsDREB1J	0.836685	0.000690809
Raffinose*	OsERF104	0.820152	0.00108633
Raffinose*	OsDREB1B	0.769459	0.00343086
Raffinose*	OsDREB1G	0.809743	0.00141264
Melezitose	OsHOX3	-0.968175	2.43727e-07
Melezitose	OsMAPK7	-0.895952	8.04611e-05
Melezitose	OsHAK9	-0.852171	0.000431451
Melezitose	OsNCED4	-0.890913	0.000101035
Melezitose	OsEPFL2	-0.968864	2.18721e-07
Melezitose	OsABA8ox1	0.516197	0.0857814
Melezitose	ADH1	0.38864	0.211838
Melezitose	OsERF67	0.461597	0.130893
Melezitose	OsTPP1	0.212981	0.5063
Melezitose	OsSAE1	-0.907439	4.57292e-05
Melezitose	OsGA20ox1	-0.921048	2.11368e-05
Melezitose	OsRamy1a	-0.938412	6.28941e-06
Melezitose	OsABF1	0.806814	0.0015168
Melezitose	OsCDP3.10	0.858373	0.000352058
Melezitose	OsDOG1L-3	0.898902	7.00391e-05
Melezitose	OsDREB1A	0.429671	0.163309
Melezitose	OsERF922	0.797855	0.0018722
Melezitose	OsEREBP2	0.875643	0.000189407
Melezitose	OsDREB1C	0.80794	0.00147607
Melezitose	OsDREB1J	0.818695	0.00112809
Melezitose	OsERF104	0.827954	0.000882474
Melezitose	OsDREB1B	0.761563	0.00400192
Melezitose	OsDREB1G	0.797815	0.00187391
Panose*	OsHOX3	-0.957419	1.02621e-06
Panose*	OsMAPK7	-0.890059	0.000104896
Panose*	OsHAK9	-0.838157	0.000661955
Panose*	OsNCED4	-0.891558	9.81944e-05
Panose*	OsEPFL2	-0.950644	2.12258e-06
Panose*	OsABA8ox1	0.55312	0.0621267
Panose*	ADH1	0.435491	0.157055
Panose*	OsERF67	0.505587	0.093569
Panose*	OsTPP1	0.261109	0.412371
Panose*	OsSAE1	-0.907645	4.5239e-05
Panose*	OsGA20ox1	-0.912706	3.44277e-05
Panose*	OsRamy1a	-0.926283	1.51343e-05
Panose*	OsABF1	0.82584	0.000934502
Panose*	OsCDP3.10	0.878907	0.000166768
Panose*	OsDOG1L-3	0.930396	1.14382e-05
Panose*	OsDREB1A	0.452006	0.140148
Panose*	OsERF922	0.798152	0.0018595
Panose*	OsEREBP2	0.889916	0.000105553
Panose*	OsDREB1C	0.837052	0.000683524
Panose*	OsDREB1J	0.836685	0.000690809
Panose*	OsERF104	0.820152	0.00108633
Panose*	OsDREB1B	0.769459	0.00343086
Panose*	OsDREB1G	0.809743	0.00141264
Laminarin	OsHOX3	-0.945857	3.34466e-06
Laminarin	OsMAPK7	-0.907516	4.55454e-05
Laminarin	OsHAK9	-0.849336	0.000472066
Laminarin	OsNCED4	-0.925055	1.64038e-05
Laminarin	OsEPFL2	-0.978877	3.19654e-08
Laminarin	OsABA8ox1	0.465452	0.127288
Laminarin	ADH1	0.317528	0.314548
Laminarin	OsERF67	0.379969	0.223098
Laminarin	OsTPP1	0.161255	0.616602
Laminarin	OsSAE1	-0.916743	2.736e-05
Laminarin	OsGA20ox1	-0.941513	4.88366e-06
Laminarin	OsRamy1a	-0.952431	1.77066e-06
Laminarin	OsABF1	0.754079	0.00460695
Laminarin	OsCDP3.10	0.809493	0.00142131
Laminarin	OsDOG1L-3	0.860001	0.000333233
Laminarin	OsDREB1A	0.361471	0.248298
Laminarin	OsERF922	0.830872	0.000814345
Laminarin	OsEREBP2	0.836526	0.000693979
Laminarin	OsDREB1C	0.758359	0.00425303
Laminarin	OsDREB1J	0.760181	0.00410877
Laminarin	OsERF104	0.822266	0.00102783
Laminarin	OsDREB1B	0.698707	0.0114742
Laminarin	OsDREB1G	0.742458	0.00568049
Maltotetraose	OsHOX3	-0.922655	1.91248e-05
Maltotetraose	OsMAPK7	-0.865705	0.000273386
Maltotetraose	OsHAK9	-0.854312	0.000402619
Maltotetraose	OsNCED4	-0.855823	0.000383187
Maltotetraose	OsEPFL2	-0.943561	4.10071e-06
Maltotetraose	OsABA8ox1	0.402654	0.194382
Maltotetraose	ADH1	0.318884	0.31237
Maltotetraose	OsERF67	0.363112	0.245997
Maltotetraose	OsTPP1	0.148832	0.644338
Maltotetraose	OsSAE1	-0.838106	0.000662932
Maltotetraose	OsGA20ox1	-0.901827	6.0785e-05
Maltotetraose	OsRamy1a	-0.918308	2.49501e-05
Maltotetraose	OsABF1	0.759384	0.00417141
Maltotetraose	OsCDP3.10	0.792504	0.00211294
Maltotetraose	OsDOG1L-3	0.82358	0.000992716
Maltotetraose	OsDREB1A	0.398686	0.199231
Maltotetraose	OsERF922	0.78681	0.00239443
Maltotetraose	OsEREBP2	0.817666	0.00115835
Maltotetraose	OsDREB1C	0.753309	0.00467292
Maltotetraose	OsDREB1J	0.751749	0.00480879
Maltotetraose	OsERF104	0.843913	0.000557989
Maltotetraose	OsDREB1B	0.708547	0.00989982
Maltotetraose	OsDREB1G	0.748621	0.00509009
Nystose	OsHOX3	-0.969907	1.84791e-07
Nystose	OsMAPK7	-0.932236	1.00359e-05
Nystose	OsHAK9	-0.928103	1.33983e-05
Nystose	OsNCED4	-0.845446	0.000532567
Nystose	OsEPFL2	-0.968022	2.49575e-07
Nystose	OsABA8ox1	0.40155	0.195724
Nystose	ADH1	0.288062	0.363901
Nystose	OsERF67	0.381348	0.221284
Nystose	OsTPP1	0.0714881	0.825266
Nystose	OsSAE1	-0.857079	0.000367594
Nystose	OsGA20ox1	-0.947602	2.84782e-06
Nystose	OsRamy1a	-0.964986	3.90796e-07
Nystose	OsABF1	0.823797	0.000987028
Nystose	OsCDP3.10	0.903873	5.49021e-05
Nystose	OsDOG1L-3	0.899689	6.74462e-05
Nystose	OsDREB1A	0.527998	0.07765
Nystose	OsERF922	0.858008	0.000356387
Nystose	OsEREBP2	0.929883	1.18555e-05
Nystose	OsDREB1C	0.85932	0.000341009
Nystose	OsDREB1J	0.868819	0.000244457
Nystose	OsERF104	0.90733	4.59902e-05
Nystose	OsDREB1B	0.810002	0.0014037
Nystose	OsDREB1G	0.840548	0.000617099
Digalactosylglycerol	OsHOX3	-0.752356	0.00475553
Digalactosylglycerol	OsMAPK7	-0.710603	0.00959233
Digalactosylglycerol	OsHAK9	-0.469344	0.123714
Digalactosylglycerol	OsNCED4	-0.848218	0.000488876
Digalactosylglycerol	OsEPFL2	-0.794563	0.00201767
Digalactosylglycerol	OsABA8ox1	0.84888	0.000478871
Digalactosylglycerol	ADH1	0.547352	0.0654814
Digalactosylglycerol	OsERF67	0.62112	0.0311141
Digalactosylglycerol	OsTPP1	0.599179	0.039503
Digalactosylglycerol	OsSAE1	-0.921954	1.99832e-05
Digalactosylglycerol	OsGA20ox1	-0.722983	0.0078888
Digalactosylglycerol	OsRamy1a	-0.721935	0.00802354
Digalactosylglycerol	OsABF1	0.565987	0.0550765
Digalactosylglycerol	OsCDP3.10	0.63709	0.0258735
Digalactosylglycerol	OsDOG1L-3	0.804979	0.00158498
Digalactosylglycerol	OsDREB1A	0.0672977	0.835381
Digalactosylglycerol	OsERF922	0.588471	0.0441318
Digalactosylglycerol	OsEREBP2	0.640631	0.0248042
Digalactosylglycerol	OsDREB1C	0.536179	0.0723321
Digalactosylglycerol	OsDREB1J	0.576179	0.0499036
Digalactosylglycerol	OsERF104	0.474059	0.119474
Digalactosylglycerol	OsDREB1B	0.471853	0.121446
Digalactosylglycerol	OsDREB1G	0.50967	0.090518
Oleamide	OsHOX3	0.521638	0.0819637
Oleamide	OsMAPK7	0.632481	0.0273148
Oleamide	OsHAK9	0.429611	0.163373
Oleamide	OsNCED4	0.782541	0.00262357
Oleamide	OsEPFL2	0.717194	0.00865444
Oleamide	OsABA8ox1	-0.447959	0.144177
Oleamide	ADH1	-0.0910088	0.778488
Oleamide	OsERF67	-0.165673	0.606847
Oleamide	OsTPP1	-0.134049	0.67789
Oleamide	OsSAE1	0.785911	0.00244133
Oleamide	OsGA20ox1	0.668966	0.0173671
Oleamide	OsRamy1a	0.675856	0.0158392
Oleamide	OsABF1	-0.288403	0.363307
Oleamide	OsCDP3.10	-0.408053	0.187901
Oleamide	OsDOG1L-3	-0.519718	0.0832975
Oleamide	OsDREB1A	0.100378	0.756264
Oleamide	OsERF922	-0.629408	0.0283075
Oleamide	OsEREBP2	-0.449078	0.143056
Oleamide	OsDREB1C	-0.31789	0.313965
Oleamide	OsDREB1J	-0.32776	0.298325
Oleamide	OsERF104	-0.378123	0.22554
Oleamide	OsDREB1B	-0.230637	0.470794
Oleamide	OsDREB1G	-0.295463	0.35114
Methyl linolenate	OsHOX3	-0.78596	0.00243877
Methyl linolenate	OsMAPK7	-0.733246	0.00665741
Methyl linolenate	OsHAK9	-0.754576	0.00456478
Methyl linolenate	OsNCED4	-0.669394	0.017269
Methyl linolenate	OsEPFL2	-0.756225	0.00442679
Methyl linolenate	OsABA8ox1	0.245642	0.44156
Methyl linolenate	ADH1	0.175156	0.586105
Methyl linolenate	OsERF67	0.258378	0.417452
Methyl linolenate	OsTPP1	-0.0248462	0.938905
Methyl linolenate	OsSAE1	-0.645846	0.0232881
Methyl linolenate	OsGA20ox1	-0.744932	0.00543764
Methyl linolenate	OsRamy1a	-0.766462	0.0036398
Methyl linolenate	OsABF1	0.660723	0.0193336
Methyl linolenate	OsCDP3.10	0.715659	0.00886656
Methyl linolenate	OsDOG1L-3	0.661176	0.0192216
Methyl linolenate	OsDREB1A	0.458904	0.13345
Methyl linolenate	OsERF922	0.653315	0.0212358
Methyl linolenate	OsEREBP2	0.726298	0.00747385
Methyl linolenate	OsDREB1C	0.69476	0.0121551
Methyl linolenate	OsDREB1J	0.703065	0.0107556
Methyl linolenate	OsERF104	0.669164	0.0173217
Methyl linolenate	OsDREB1B	0.665875	0.0180863
Methyl linolenate	OsDREB1G	0.681172	0.01473
(9Z,11Z)-13-hydroxyhexadeca-9,11-dienoic acid	OsHOX3	0.672986	0.0164631
(9Z,11Z)-13-hydroxyhexadeca-9,11-dienoic acid	OsMAPK7	0.637652	0.0257015
(9Z,11Z)-13-hydroxyhexadeca-9,11-dienoic acid	OsHAK9	0.359548	0.251009
(9Z,11Z)-13-hydroxyhexadeca-9,11-dienoic acid	OsNCED4	0.840397	0.000619863
(9Z,11Z)-13-hydroxyhexadeca-9,11-dienoic acid	OsEPFL2	0.731946	0.00680488
(9Z,11Z)-13-hydroxyhexadeca-9,11-dienoic acid	OsABA8ox1	-0.850146	0.000460175
(9Z,11Z)-13-hydroxyhexadeca-9,11-dienoic acid	ADH1	-0.529331	0.0767659
(9Z,11Z)-13-hydroxyhexadeca-9,11-dienoic acid	OsERF67	-0.577334	0.0493401
(9Z,11Z)-13-hydroxyhexadeca-9,11-dienoic acid	OsTPP1	-0.621298	0.0310518
(9Z,11Z)-13-hydroxyhexadeca-9,11-dienoic acid	OsSAE1	0.904938	5.20236e-05
(9Z,11Z)-13-hydroxyhexadeca-9,11-dienoic acid	OsGA20ox1	0.653156	0.0212782
(9Z,11Z)-13-hydroxyhexadeca-9,11-dienoic acid	OsRamy1a	0.645618	0.023353
(9Z,11Z)-13-hydroxyhexadeca-9,11-dienoic acid	OsABF1	-0.454968	0.137247
(9Z,11Z)-13-hydroxyhexadeca-9,11-dienoic acid	OsCDP3.10	-0.51188	0.0888945
(9Z,11Z)-13-hydroxyhexadeca-9,11-dienoic acid	OsDOG1L-3	-0.709944	0.00969006
(9Z,11Z)-13-hydroxyhexadeca-9,11-dienoic acid	OsDREB1A	0.0721228	0.823735
(9Z,11Z)-13-hydroxyhexadeca-9,11-dienoic acid	OsERF922	-0.516188	0.0857877
(9Z,11Z)-13-hydroxyhexadeca-9,11-dienoic acid	OsEREBP2	-0.515775	0.0860824
(9Z,11Z)-13-hydroxyhexadeca-9,11-dienoic acid	OsDREB1C	-0.41323	0.181816
(9Z,11Z)-13-hydroxyhexadeca-9,11-dienoic acid	OsDREB1J	-0.444626	0.147551
(9Z,11Z)-13-hydroxyhexadeca-9,11-dienoic acid	OsERF104	-0.342269	0.276147
(9Z,11Z)-13-hydroxyhexadeca-9,11-dienoic acid	OsDREB1B	-0.340033	0.279503
(9Z,11Z)-13-hydroxyhexadeca-9,11-dienoic acid	OsDREB1G	-0.385011	0.216507
5,6-DHET	OsHOX3	-0.141743	0.660357
5,6-DHET	OsMAPK7	0.0741104	0.818948
5,6-DHET	OsHAK9	-0.362335	0.247085
5,6-DHET	OsNCED4	0.314957	0.318699
5,6-DHET	OsEPFL2	0.0522616	0.871855
5,6-DHET	OsABA8ox1	-0.276747	0.38387
5,6-DHET	ADH1	0.287776	0.364398
5,6-DHET	OsERF67	0.251688	0.430033
5,6-DHET	OsTPP1	-0.143483	0.656412
5,6-DHET	OsSAE1	0.277403	0.382696
5,6-DHET	OsGA20ox1	0.0677563	0.834273
5,6-DHET	OsRamy1a	0.0059215	0.985428
5,6-DHET	OsABF1	0.571606	0.0521807
5,6-DHET	OsCDP3.10	0.402475	0.194599
5,6-DHET	OsDOG1L-3	0.208634	0.51522
5,6-DHET	OsDREB1A	0.86012	0.000331888
5,6-DHET	OsERF922	-0.135323	0.674978
5,6-DHET	OsEREBP2	0.337425	0.283445
5,6-DHET	OsDREB1C	0.537652	0.0714022
5,6-DHET	OsDREB1J	0.488335	0.107222
5,6-DHET	OsERF104	0.407107	0.189027
5,6-DHET	OsDREB1B	0.628732	0.0285292
5,6-DHET	OsDREB1G	0.588986	0.043901
10-Methoxyheptadec-1-En-4,6-Diyne-3,9-Diol	OsHOX3	-0.780289	0.00275099
10-Methoxyheptadec-1-En-4,6-Diyne-3,9-Diol	OsMAPK7	-0.933792	8.95935e-06
10-Methoxyheptadec-1-En-4,6-Diyne-3,9-Diol	OsHAK9	-0.763321	0.00386894
10-Methoxyheptadec-1-En-4,6-Diyne-3,9-Diol	OsNCED4	-0.829881	0.000837005
10-Methoxyheptadec-1-En-4,6-Diyne-3,9-Diol	OsEPFL2	-0.857912	0.000357539
10-Methoxyheptadec-1-En-4,6-Diyne-3,9-Diol	OsABA8ox1	0.177714	0.580557
10-Methoxyheptadec-1-En-4,6-Diyne-3,9-Diol	ADH1	-0.20925	0.513952
10-Methoxyheptadec-1-En-4,6-Diyne-3,9-Diol	OsERF67	-0.0802166	0.804276
10-Methoxyheptadec-1-En-4,6-Diyne-3,9-Diol	OsTPP1	-0.230845	0.470382
10-Methoxyheptadec-1-En-4,6-Diyne-3,9-Diol	OsSAE1	-0.75778	0.00429968
10-Methoxyheptadec-1-En-4,6-Diyne-3,9-Diol	OsGA20ox1	-0.921532	2.05137e-05
10-Methoxyheptadec-1-En-4,6-Diyne-3,9-Diol	OsRamy1a	-0.893623	8.95154e-05
10-Methoxyheptadec-1-En-4,6-Diyne-3,9-Diol	OsABF1	0.374156	0.230844
10-Methoxyheptadec-1-En-4,6-Diyne-3,9-Diol	OsCDP3.10	0.604817	0.0372099
10-Methoxyheptadec-1-En-4,6-Diyne-3,9-Diol	OsDOG1L-3	0.603325	0.0378071
10-Methoxyheptadec-1-En-4,6-Diyne-3,9-Diol	OsDREB1A	0.13775	0.669438
10-Methoxyheptadec-1-En-4,6-Diyne-3,9-Diol	OsERF922	0.969962	1.83133e-07
10-Methoxyheptadec-1-En-4,6-Diyne-3,9-Diol	OsEREBP2	0.690869	0.0128553
10-Methoxyheptadec-1-En-4,6-Diyne-3,9-Diol	OsDREB1C	0.512463	0.0884702
10-Methoxyheptadec-1-En-4,6-Diyne-3,9-Diol	OsDREB1J	0.53578	0.0725853
10-Methoxyheptadec-1-En-4,6-Diyne-3,9-Diol	OsERF104	0.700612	0.0111558
10-Methoxyheptadec-1-En-4,6-Diyne-3,9-Diol	OsDREB1B	0.395257	0.203481
10-Methoxyheptadec-1-En-4,6-Diyne-3,9-Diol	OsDREB1G	0.438645	0.153731
12-Hydroxyoctadecanoic acid	OsHOX3	-0.91299	3.3888e-05
12-Hydroxyoctadecanoic acid	OsMAPK7	-0.939935	5.56403e-06
12-Hydroxyoctadecanoic acid	OsHAK9	-0.979985	2.44613e-08
12-Hydroxyoctadecanoic acid	OsNCED4	-0.752314	0.00475924
12-Hydroxyoctadecanoic acid	OsEPFL2	-0.890312	0.00010374
12-Hydroxyoctadecanoic acid	OsABA8ox1	0.097869	0.7622
12-Hydroxyoctadecanoic acid	ADH1	0.00291332	0.992831
12-Hydroxyoctadecanoic acid	OsERF67	0.103354	0.749239
12-Hydroxyoctadecanoic acid	OsTPP1	-0.248732	0.435649
12-Hydroxyoctadecanoic acid	OsSAE1	-0.698058	0.0115842
12-Hydroxyoctadecanoic acid	OsGA20ox1	-0.936578	7.2609e-06
12-Hydroxyoctadecanoic acid	OsRamy1a	-0.94517	3.55828e-06
12-Hydroxyoctadecanoic acid	OsABF1	0.724213	0.00773287
12-Hydroxyoctadecanoic acid	OsCDP3.10	0.848945	0.000477897
12-Hydroxyoctadecanoic acid	OsDOG1L-3	0.768031	0.00352924
12-Hydroxyoctadecanoic acid	OsDREB1A	0.580912	0.0476219
12-Hydroxyoctadecanoic acid	OsERF922	0.923834	1.77466e-05
12-Hydroxyoctadecanoic acid	OsEREBP2	0.89988	6.68308e-05
12-Hydroxyoctadecanoic acid	OsDREB1C	0.822556	0.00101999
12-Hydroxyoctadecanoic acid	OsDREB1J	0.821239	0.00105593
12-Hydroxyoctadecanoic acid	OsERF104	0.954473	1.42669e-06
12-Hydroxyoctadecanoic acid	OsDREB1B	0.754649	0.00455859
12-Hydroxyoctadecanoic acid	OsDREB1G	0.779942	0.00277102
9-Oxononanoic acid	OsHOX3	-0.909645	4.06879e-05
9-Oxononanoic acid	OsMAPK7	-0.933986	8.83139e-06
9-Oxononanoic acid	OsHAK9	-0.96223	5.68132e-07
9-Oxononanoic acid	OsNCED4	-0.795678	0.00196747
9-Oxononanoic acid	OsEPFL2	-0.916576	2.76273e-05
9-Oxononanoic acid	OsABA8ox1	0.0961678	0.766231
9-Oxononanoic acid	ADH1	-0.0188492	0.953635
9-Oxononanoic acid	OsERF67	0.0670699	0.835931
9-Oxononanoic acid	OsTPP1	-0.254796	0.424166
9-Oxononanoic acid	OsSAE1	-0.727878	0.00728196
9-Oxononanoic acid	OsGA20ox1	-0.940036	5.51825e-06
9-Oxononanoic acid	OsRamy1a	-0.954819	1.37416e-06
9-Oxononanoic acid	OsABF1	0.681158	0.0147327
9-Oxononanoic acid	OsCDP3.10	0.797507	0.0018872
9-Oxononanoic acid	OsDOG1L-3	0.725672	0.00755099
9-Oxononanoic acid	OsDREB1A	0.496434	0.100658
9-Oxononanoic acid	OsERF922	0.91402	3.19856e-05
9-Oxononanoic acid	OsEREBP2	0.852131	0.000432007
9-Oxononanoic acid	OsDREB1C	0.768414	0.00350263
9-Oxononanoic acid	OsDREB1J	0.764061	0.003814
9-Oxononanoic acid	OsERF104	0.910041	3.98308e-05
9-Oxononanoic acid	OsDREB1B	0.701829	0.0109558
9-Oxononanoic acid	OsDREB1G	0.737679	0.00617272
Docosanoic acid	OsHOX3	-0.841436	0.00060105
Docosanoic acid	OsMAPK7	-0.897261	7.56967e-05
Docosanoic acid	OsHAK9	-0.914712	3.07566e-05
Docosanoic acid	OsNCED4	-0.769168	0.00345071
Docosanoic acid	OsEPFL2	-0.868001	0.000251818
Docosanoic acid	OsABA8ox1	-0.0325015	0.920128
Docosanoic acid	ADH1	-0.157866	0.624126
Docosanoic acid	OsERF67	-0.0956732	0.767404
Docosanoic acid	OsTPP1	-0.341376	0.277485
Docosanoic acid	OsSAE1	-0.649915	0.022153
Docosanoic acid	OsGA20ox1	-0.915337	2.96779e-05
Docosanoic acid	OsRamy1a	-0.910514	3.88257e-05
Docosanoic acid	OsABF1	0.548916	0.0645596
Docosanoic acid	OsCDP3.10	0.668504	0.0174732
Docosanoic acid	OsDOG1L-3	0.605889	0.0367848
Docosanoic acid	OsDREB1A	0.370227	0.23617
Docosanoic acid	OsERF922	0.923184	1.84966e-05
Docosanoic acid	OsEREBP2	0.739682	0.00596266
Docosanoic acid	OsDREB1C	0.642024	0.0243925
Docosanoic acid	OsDREB1J	0.625915	0.0294672
Docosanoic acid	OsERF104	0.866903	0.000261964
Docosanoic acid	OsDREB1B	0.560783	0.0578569
Docosanoic acid	OsDREB1G	0.603451	0.0377564
